# Supplementary material for: The Balance Effect of π–π Electronic Coupling on NIR‐II Emission and Photodynamic Properties of Highly Hydrophobic Conjugated Photosensitizers
Source: Adv Sci (Weinh). 2023 Dec 28;11(6):2307569. doi: 10.1002/advs.202307569 (PMC10853711; doi:10.1002/advs.202307569)
Supplement: Supplementary file 2 — Supporting Information [file ADVS-11-2307569-s002.zip]

Archive with 5 entries (4 files):
- advs202307569-sup-0002-cif/
- advs202307569-sup-0002-cif/BTIC-2OH-checkcif.pdf
- advs202307569-sup-0002-cif/BTIC-2OH-cif.cif
- advs202307569-sup-0002-cif/BTIC-4Cl-checkcif.pdf
- advs202307569-sup-0002-cif/BTIC-4Cl-cif.cif
