# Supplementary material for: The Balance Effect of π–π Electronic Coupling on NIR‐II Emission and Photodynamic Properties of Highly Hydrophobic Conjugated Photosensitizers
Source: Adv Sci (Weinh). 2023 Dec 28;11(6):2307569. doi: 10.1002/advs.202307569 (PMC10853711; doi:10.1002/advs.202307569)
Supplement: Supplementary file 2 — Supporting Information [file ADVS-11-2307569-s002.zip › advs202307569-sup-0002-cif/BTIC-2OH-cif.cif]

data_5oh-3_sq
_audit_creation_date               2022-04-15
_audit_creation_method
;
Olex2 1.2
(compiled 2018.05.29 svn.r3508 for OlexSys, GUI svn.r5506)
;
_shelx_SHELXL_version_number       '2017/1'
_audit_contact_author_address      ?
_audit_contact_author_email        ?
_audit_contact_author_name         ''
_audit_contact_author_phone        ?
_publ_contact_author_id_orcid      ?
_publ_section_references
;
Dolomanov, O.V., Bourhis, L.J., Gildea, R.J, Howard, J.A.K. & Puschmann, H.
 (2009), J. Appl. Cryst. 42, 339-341.

Sheldrick, G.M. (2015). Acta Cryst. C71, 3-8.
;
_chemical_name_common              ?
_chemical_name_systematic          ?
_chemical_formula_moiety           'C65 H10 N8 O4 S5, 2(O)'
_chemical_formula_sum              'C65 H10 N8 O6 S5'
_chemical_formula_weight           1159.11
_chemical_melting_point            ?
loop_
  _atom_type_symbol
  _atom_type_description
  _atom_type_scat_dispersion_real
  _atom_type_scat_dispersion_imag
  _atom_type_scat_source
 'C' 'C' 0.0181 0.0091 'International Tables Vol C Tables 4.2.6.8 and 6.1.1.4'
 'H' 'H' 0.0000 0.0000 'International Tables Vol C Tables 4.2.6.8 and 6.1.1.4'
 'N' 'N' 0.0311 0.0180 'International Tables Vol C Tables 4.2.6.8 and 6.1.1.4'
 'O' 'O' 0.0492 0.0322 'International Tables Vol C Tables 4.2.6.8 and 6.1.1.4'
 'S' 'S' 0.3331 0.5567 'International Tables Vol C Tables 4.2.6.8 and 6.1.1.4'

_shelx_space_group_comment
;
The symmetry employed for this shelxl refinement is uniquely defined
by the following loop, which should always be used as a source of
symmetry information in preference to the above space-group names.
They are only intended as comments.
;
_space_group_crystal_system        'monoclinic'
_space_group_IT_number             15
_space_group_name_H-M_alt          'C 1 2/c 1'
_space_group_name_Hall             '-C 2yc'
loop_
  _space_group_symop_operation_xyz
 'x, y, z'
 '-x, y, -z+1/2'
 'x+1/2, y+1/2, z'
 '-x+1/2, y+1/2, -z+1/2'
 '-x, -y, -z'
 'x, -y, z-1/2'
 '-x+1/2, -y+1/2, -z'
 'x+1/2, -y+1/2, z-1/2'

_cell_length_a                     23.712(2)
_cell_length_b                     33.048(3)
_cell_length_c                     20.8658(18)
_cell_angle_alpha                  90
_cell_angle_beta                   94.880(4)
_cell_angle_gamma                  90
_cell_volume                       16292(3)
_cell_formula_units_Z              8
_cell_measurement_reflns_used      9865
_cell_measurement_temperature      102(2)
_cell_measurement_theta_max        39.760
_cell_measurement_theta_min        3.02
_shelx_estimated_absorpt_T_max     ?
_shelx_estimated_absorpt_T_min     ?
_exptl_absorpt_coefficient_mu      1.665
_exptl_absorpt_correction_T_max    ?
_exptl_absorpt_correction_T_min    ?
_exptl_absorpt_correction_type     ?
_exptl_absorpt_process_details     ?
_exptl_absorpt_special_details     ?
_exptl_crystal_colour              ?
_exptl_crystal_density_diffrn      0.945
_exptl_crystal_density_meas        ?
_exptl_crystal_density_method      ?
_exptl_crystal_description         needle
_exptl_crystal_F_000               4672
_exptl_crystal_size_max            ?
_exptl_crystal_size_mid            ?
_exptl_crystal_size_min            ?
_exptl_transmission_factor_max     ?
_exptl_transmission_factor_min     ?
_diffrn_reflns_av_R_equivalents    0.0580
_diffrn_reflns_av_unetI/netI       0.0231
_diffrn_reflns_Laue_measured_fraction_full  0.992
_diffrn_reflns_Laue_measured_fraction_max  0.992
_diffrn_reflns_limit_h_max         19
_diffrn_reflns_limit_h_min         -19
_diffrn_reflns_limit_k_max         27
_diffrn_reflns_limit_k_min         -27
_diffrn_reflns_limit_l_max         17
_diffrn_reflns_limit_l_min         -17
_diffrn_reflns_number              85054
_diffrn_reflns_point_group_measured_fraction_full  0.992
_diffrn_reflns_point_group_measured_fraction_max  0.992
_diffrn_reflns_theta_full          39.760
_diffrn_reflns_theta_max           39.760
_diffrn_reflns_theta_min           3.021
_diffrn_ambient_temperature        102.0
_diffrn_detector_area_resol_mean   ?
_diffrn_measured_fraction_theta_full  0.992
_diffrn_measured_fraction_theta_max  0.992
_diffrn_measurement_device_type    'Bruker APEX-II CCD'
_diffrn_measurement_method         '\f and \w scans'
_diffrn_radiation_type             CuK\a
_diffrn_radiation_wavelength       1.54178
_diffrn_source                     ?
_reflns_Friedel_coverage           0.000
_reflns_Friedel_fraction_full      .
_reflns_Friedel_fraction_max       .
_reflns_number_gt                  3499
_reflns_number_total               4846
_reflns_special_details
;
 Reflections were merged by SHELXL according to the crystal
 class for the calculation of statistics and refinement.
 
 Structure factors included contributions from the .fab file.
 
 _reflns_Friedel_fraction is defined as the number of unique
 Friedel pairs measured divided by the number that would be
 possible theoretically, ignoring centric projections and
 systematic absences.
;
_reflns_threshold_expression       'I > 2\s(I)'
_computing_cell_refinement         ?
_computing_data_collection         ?
_computing_data_reduction          ?
_computing_molecular_graphics      'Olex2 (Dolomanov et al., 2009)'
_computing_publication_material    'Olex2 (Dolomanov et al., 2009)'
_computing_structure_refinement    'ShelXL (Sheldrick, 2015)'
_computing_structure_solution      'SHELXT 2014/5 (Sheldrick, 2014)'
_refine_diff_density_max           0.595
_refine_diff_density_min           -0.259
_refine_diff_density_rms           0.059
_refine_ls_extinction_coef         .
_refine_ls_extinction_method       none
_refine_ls_goodness_of_fit_ref     0.938
_refine_ls_hydrogen_treatment      constr
_refine_ls_matrix_type             full
_refine_ls_number_parameters       718
_refine_ls_number_reflns           4846
_refine_ls_number_restraints       627
_refine_ls_R_factor_all            0.1436
_refine_ls_R_factor_gt             0.1206
_refine_ls_restrained_S_all        0.911
_refine_ls_shift/su_max            0.000
_refine_ls_shift/su_mean           0.000
_refine_ls_structure_factor_coef   Fsqd
_refine_ls_weighting_details      
 'w=1/[\s^2^(Fo^2^)+(0.2500P)^2^+100.0000P] where P=(Fo^2^+2Fc^2^)/3'
_refine_ls_weighting_scheme        calc
_refine_ls_wR_factor_gt            0.3427
_refine_ls_wR_factor_ref           0.3774
_refine_special_details            ?
_olex2_refinement_description
;
1. Fixed Uiso
 At 1.2 times of:
  All C(H) groups
 At 1.5 times of:
  All O(H) groups
2. Restrained distances
 C64-C63
 1.39 with sigma of 0.02
 C00Q-C4 = C10-C00Q = C6-C10 = C6-C60
 1.39 with sigma of 0.02
 C35-C36 = C35-C33 = C34-C33 = C37-C34
 1.398 with sigma of 0.02
 C47-C30 = C46-C47 = C43-C46 = C44-C43
 1.54 with sigma of 0.02
 C83-C35 = C7-C6
 1.4 with sigma of 0.02
 C9-C7 = C8-C7 = C83-C82 = C81-C83
 1.54 with sigma of 0.02
 N2-C82 = N1-C81 = N3-C9 = N4-C8
 1.1 with sigma of 0.02
 C11-C10 = C32-C33
 1.3 with sigma of 0.02
 C31-C30
 1.4 with sigma of 0.02
 N2-C82
 1.2 with sigma of 0.02
 N4-C8
 1.2 with sigma of 0.02
 N3-C9
 1.2 with sigma of 0.02
 C35-C34
 2.2 with sigma of 0.04
 C36-C34
 2.3 with sigma of 0.04
 C83-N1
 2.7 with sigma of 0.04
 C34-C35
 2.3 with sigma of 0.04
 C6-C00Q
 2.3 with sigma of 0.04
 C81-C82
 2.4 with sigma of 0.04
 C82-C81
 2.4 with sigma of 0.04
 C82-C35
 2.6 with sigma of 0.04
 C35-C81
 2.6 with sigma of 0.04
 N2-C83
 2.7 with sigma of 0.04
 N2-C81
 3.3 with sigma of 0.04
 C9-N4
 3.5 with sigma of 0.04
 S1-C26 \\sim S1-C29
 with sigma of 0.02
 S1-C26 \\sim S1-C29 \\sim S2-C28 \\sim S2-C31 \\sim S4-C18 \\sim S4-C15 \\sim
S5-C16 \\sim S5-C13
 with sigma of 0.02
3. Uiso/Uaniso restraints and constraints
O1 \\sim S2 \\sim C28 \\sim C31 \\sim C27 \\sim C29 \\sim C32 \\sim C30 \\sim
N9 \\sim C26 \\sim S1 \\sim C33 \\sim C47 \\sim C25 \\sim C48 \\sim C24 \\sim
C35 \\sim C34 \\sim C46 \\sim C21 \\sim C49 \\sim C23 \\sim C36 \\sim C83 \\sim
O2 \\sim C37 \\sim C43 \\sim N8 \\sim C19 \\sim C50 \\sim C52 \\sim N6 \\sim
C22 \\sim C41 \\sim C82 \\sim C81 \\sim C38 \\sim C44 \\sim C17 \\sim C54 \\sim
C18 \\sim C51 \\sim C53 \\sim S3 \\sim N7 \\sim C40 \\sim N2 \\sim N1 \\sim C39
\\sim C16 \\sim C55 \\sim S4 \\sim S5 \\sim C15 \\sim C58 \\sim C57 \\sim C13
\\sim C14 \\sim C59 \\sim C56 \\sim C11 \\sim C80 \\sim C1AA \\sim C10 \\sim
C62 \\sim C00Q \\sim C6 \\sim C63 \\sim O3 \\sim C4 \\sim C60 \\sim C7 \\sim
C64 \\sim C3 \\sim C61 \\sim C9 \\sim C8 \\sim C2 \\sim C1 \\sim N3 \\sim N4
\\sim O4: within 2A with sigma of 0.04 and sigma for terminal atoms of 0.08
4.a Aromatic/amide H refined with riding coordinates:
 C32(H32), C3(H3), C2(H2), C61(H61), C41(H41), C39(H39), C38(H38), C11(H11)
4.b Fitted hexagon refined as free rotating group:
 C22(C23,C24,C25,C21,C19), C4(C3,C2,C1,C61,C60), C37(C36,C41,C40,C39,C38)
4.c Idealised tetrahedral OH refined as rotating group:
 O4(H4), O1(H1)
;
_atom_sites_solution_hydrogens     geom
_atom_sites_solution_primary       ?
_atom_sites_solution_secondary     ?
loop_
  _atom_site_label
  _atom_site_type_symbol
  _atom_site_fract_x
  _atom_site_fract_y
  _atom_site_fract_z
  _atom_site_U_iso_or_equiv
  _atom_site_adp_type
  _atom_site_occupancy
  _atom_site_site_symmetry_order
  _atom_site_calc_flag
  _atom_site_refinement_flags_posn
  _atom_site_refinement_flags_adp
  _atom_site_refinement_flags_occupancy
  _atom_site_disorder_assembly
  _atom_site_disorder_group
 S2 S 0.7698(2) 0.30239(11) 0.41752(17) 0.1651(18) Uani 1 1 d D U . . .
 S5 S 0.52313(19) 0.55832(12) 0.34141(16) 0.1591(16) Uani 1 1 d D U . . .
 S1 S 0.6077(2) 0.25327(11) 0.36763(17) 0.1690(18) Uani 1 1 d D U . . .
 S4 S 0.4034(2) 0.46463(14) 0.30813(18) 0.1732(17) Uani 1 1 d D U . . .
 S3 S 0.4075(3) 0.30850(14) 0.30737(18) 0.1799(19) Uani 1 1 d . U . . .
 N6 N 0.4735(7) 0.2967(4) 0.3275(5) 0.158(4) Uani 1 1 d . U . . .
 N9 N 0.6452(7) 0.3668(4) 0.3745(4) 0.142(4) Uani 1 1 d . U . . .
 N8 N 0.5652(7) 0.4508(4) 0.3550(5) 0.151(4) Uani 1 1 d . U . . .
 N7 N 0.4142(6) 0.3574(4) 0.3080(5) 0.167(4) Uani 1 1 d . U . . .
 O3 O 0.5711(5) 0.6306(3) 0.3519(5) 0.186(4) Uani 1 1 d . U . . .
 O2 O 0.8794(5) 0.3096(4) 0.4579(5) 0.209(5) Uani 1 1 d . U . . .
 C33 C 0.8806(10) 0.2370(6) 0.4610(8) 0.179(7) Uani 1 1 d D U . . .
 C27 C 0.6522(9) 0.3252(6) 0.3779(6) 0.144(5) Uani 1 1 d . U . . .
 C26 C 0.6018(9) 0.3054(4) 0.3639(6) 0.146(5) Uani 1 1 d D U . . .
 C17 C 0.5147(9) 0.4698(5) 0.3401(6) 0.142(5) Uani 1 1 d . U . . .
 C22 C 0.4699(5) 0.3654(5) 0.3243(4) 0.146(5) Uani 1 1 d . U . . .
 C23 C 0.5026(7) 0.3307(4) 0.3343(4) 0.151(5) Uani 1 1 d G U . . .
 C24 C 0.5603(7) 0.3340(4) 0.3518(4) 0.142(5) Uani 1 1 d G U . . .
 C25 C 0.5853(5) 0.3719(5) 0.3594(4) 0.136(4) Uani 1 1 d G U . . .
 C21 C 0.5526(7) 0.4066(3) 0.3495(4) 0.146(5) Uani 1 1 d G U . . .
 C19 C 0.4949(7) 0.4033(4) 0.3319(4) 0.143(5) Uani 1 1 d G U . . .
 C18 C 0.4697(6) 0.4430(6) 0.3259(6) 0.151(5) Uani 1 1 d D U . . .
 C28 C 0.6971(6) 0.2986(6) 0.3926(6) 0.152(5) Uani 1 1 d D U . . .
 C35 C 0.9257(9) 0.2101(5) 0.4775(7) 0.197(7) Uani 1 1 d D U . . .
 C32 C 0.8274(10) 0.2279(6) 0.4435(8) 0.183(7) Uani 1 1 d D U . . .
 H32 H 0.821202 0.199552 0.444591 0.220 Uiso 1 1 calc R . . . .
 C29 C 0.6801(6) 0.2569(6) 0.3901(6) 0.157(5) Uani 1 1 d D U . . .
 C54 C 0.6140(7) 0.4731(5) 0.3795(7) 0.147(5) Uani 1 1 d . U . . .
 C34 C 0.9044(8) 0.2760(6) 0.4676(7) 0.193(7) Uani 1 1 d D U . . .
 N2 N 0.8330(10) 0.1233(7) 0.4507(14) 0.272(11) Uani 1 1 d D U . . .
 C13 C 0.4571(6) 0.5808(6) 0.3248(6) 0.155(5) Uani 1 1 d D U . . .
 C10 C 0.4759(10) 0.6560(6) 0.3261(8) 0.165(6) Uani 1 1 d D U . . .
 C00Q C 0.5354(10) 0.6587(5) 0.3434(7) 0.170(6) Uani 1 1 d D U . . .
 C4 C 0.5485(8) 0.7006(3) 0.3483(5) 0.190(7) Uani 1 1 d D U . . .
 C3 C 0.6004(6) 0.7192(5) 0.3644(5) 0.187(7) Uani 1 1 d G U . . .
 H3 H 0.633406 0.703249 0.373545 0.224 Uiso 1 1 calc R . . . .
 C2 C 0.6039(6) 0.7612(5) 0.3671(5) 0.215(7) Uani 1 1 d G U . . .
 H2 H 0.639385 0.773880 0.378137 0.258 Uiso 1 1 calc R . . . .
 C1 C 0.5556(9) 0.7845(3) 0.3538(5) 0.218(8) Uani 1 1 d G U . . .
 C61 C 0.5038(7) 0.7660(5) 0.3377(5) 0.206(7) Uani 1 1 d G U . . .
 H61 H 0.470760 0.781932 0.328508 0.247 Uiso 1 1 calc R . . . .
 C60 C 0.5002(6) 0.7240(5) 0.3349(5) 0.172(6) Uani 1 1 d DG U . . .
 C6 C 0.4554(8) 0.6968(6) 0.3198(7) 0.180(6) Uani 1 1 d D U . . .
 C37 C 0.9630(6) 0.2727(6) 0.4901(5) 0.197(7) Uani 1 1 d D U . . .
 C36 C 0.9770(8) 0.2319(5) 0.4948(6) 0.187(7) Uani 1 1 d DG U . . .
 C41 C 1.0324(9) 0.2204(4) 0.5131(6) 0.230(9) Uani 1 1 d G U . . .
 H41 H 1.041976 0.192493 0.516326 0.275 Uiso 1 1 calc R . . . .
 C40 C 1.0738(6) 0.2496(6) 0.5266(6) 0.245(10) Uani 1 1 d G U . . .
 C39 C 1.0598(8) 0.2904(5) 0.5218(6) 0.245(8) Uani 1 1 d G U . . .
 H39 H 1.088127 0.310434 0.531030 0.294 Uiso 1 1 calc R . . . .
 C38 C 1.0044(9) 0.3020(4) 0.5036(6) 0.214(8) Uani 1 1 d G U . . .
 H38 H 0.994823 0.329845 0.500335 0.257 Uiso 1 1 calc R . . . .
 C48 C 0.6973(7) 0.3933(4) 0.3762(7) 0.153(5) Uani 1 1 d . U . . .
 C82 C 0.8726(9) 0.1427(6) 0.4591(11) 0.212(12) Uani 1 1 d D U . . .
 C16 C 0.4944(8) 0.5096(4) 0.3343(6) 0.153(5) Uani 1 1 d D U . . .
 C30 C 0.7244(11) 0.2289(6) 0.4072(8) 0.189(7) Uani 1 1 d D U . . .
 C14 C 0.4133(10) 0.5529(7) 0.3134(7) 0.174(6) Uani 1 1 d . U . . .
 C49 C 0.7103(7) 0.4059(5) 0.3039(10) 0.184(5) Uani 1 1 d . U . . .
 C31 C 0.7759(11) 0.2495(4) 0.4230(8) 0.175(6) Uani 1 1 d D U . . .
 C55 C 0.6294(8) 0.4644(6) 0.4575(9) 0.205(6) Uani 1 1 d . U . . .
 C11 C 0.4457(8) 0.6230(7) 0.3214(7) 0.170(6) Uani 1 1 d D U . . .
 H11 H 0.406394 0.628563 0.313865 0.204 Uiso 1 1 calc R . . . .
 C58 C 0.6879(8) 0.4908(6) 0.4705(9) 0.206(6) Uani 1 1 d . U . . .
 C15 C 0.4343(8) 0.5122(5) 0.3177(6) 0.160(5) Uani 1 1 d D U . . .
 C62 C 0.3323(8) 0.5640(5) 0.2283(8) 0.202(6) Uani 1 1 d . U . . .
 N3 N 0.3124(11) 0.6634(9) 0.2579(16) 0.320(14) Uani 1 1 d D U . . .
 C80 C 0.3481(8) 0.5594(5) 0.3021(9) 0.200(6) Uani 1 1 d . U . . .
 O4 O 0.5582(10) 0.8249(4) 0.3576(8) 0.305(8) Uani 1 1 d . U . . .
 H4 H 0.533420 0.835037 0.331265 0.458 Uiso 1 1 calc GR . . . .
 C63 C 0.2625(9) 0.5676(7) 0.2212(10) 0.236(8) Uani 1 1 d D U . . .
 O1 O 1.1273(8) 0.2390(6) 0.5429(9) 0.307(9) Uani 1 1 d . U . . .
 H1 H 1.129887 0.213646 0.543639 0.460 Uiso 1 1 calc GR . . . .
 N4 N 0.3650(9) 0.7852(5) 0.2928(8) 0.279(10) Uani 1 1 d D U . . .
 C57 C 0.5831(9) 0.4722(7) 0.5024(10) 0.223(7) Uani 1 1 d . U . . .
 C50 C 0.7285(9) 0.3693(6) 0.2688(9) 0.212(7) Uani 1 1 d . U . . .
 C83 C 0.9232(9) 0.1681(6) 0.4780(8) 0.205(9) Uani 1 1 d D U . . .
 C47 C 0.7102(9) 0.1826(5) 0.4091(8) 0.224(7) Uani 1 1 d D U . . .
 C59 C 0.7066(9) 0.4832(6) 0.5461(11) 0.235(8) Uani 1 1 d . U . . .
 C52 C 0.7537(10) 0.4407(6) 0.3086(13) 0.245(8) Uani 1 1 d . U . . .
 C51 C 0.7475(9) 0.3792(8) 0.1999(10) 0.272(11) Uani 1 1 d . U . . .
 C64 C 0.2399(13) 0.5704(8) 0.1555(11) 0.315(12) Uani 1 1 d D U . . .
 C56 C 0.5710(10) 0.5221(7) 0.5093(10) 0.262(10) Uani 1 1 d . U . . .
 C53 C 0.8072(12) 0.4279(8) 0.3544(17) 0.319(13) Uani 1 1 d . U . . .
 C1AA C 0.7716(11) 0.5067(8) 0.579(2) 0.369(16) Uani 1 1 d . U . . .
 C46 C 0.6913(12) 0.1640(6) 0.3450(12) 0.316(11) Uani 1 1 d D U . . .
 C81 C 0.9719(8) 0.1398(7) 0.4937(8) 0.239(9) Uani 1 1 d D U . . .
 C9 C 0.3493(11) 0.6813(6) 0.2834(10) 0.217(12) Uani 1 1 d D U . . .
 C8 C 0.3825(10) 0.7531(6) 0.2967(8) 0.217(8) Uani 1 1 d D U . . .
 C7 C 0.3998(10) 0.7088(6) 0.3022(8) 0.194(8) Uani 1 1 d D U . . .
 C43 C 0.6735(15) 0.1191(6) 0.3633(17) 0.345(13) Uani 1 1 d D U . . .
 C44 C 0.6141(16) 0.1059(13) 0.383(2) 0.45(2) Uani 1 1 d D U . . .
 N1 N 1.0065(10) 0.1169(6) 0.5055(9) 0.287(11) Uani 1 1 d D U . . .
 O5 O 0.4470(10) 0.8621(6) 0.3570(10) 0.383(11) Uani 1 1 d . . . . .
 O0AA O 1.1556(14) 0.1343(10) 0.5170(16) 0.514(17) Uiso 1 1 d . . . . .

loop_
  _atom_site_aniso_label
  _atom_site_aniso_U_11
  _atom_site_aniso_U_22
  _atom_site_aniso_U_33
  _atom_site_aniso_U_23
  _atom_site_aniso_U_13
  _atom_site_aniso_U_12
 S2 0.262(5) 0.122(3) 0.117(3) -0.002(2) 0.048(3) 0.053(3)
 S5 0.223(4) 0.127(3) 0.127(3) -0.008(2) 0.016(3) 0.038(3)
 S1 0.285(5) 0.114(3) 0.115(3) -0.007(2) 0.053(3) 0.012(3)
 S4 0.212(4) 0.166(4) 0.140(3) -0.007(3) 0.002(3) 0.017(3)
 S3 0.267(6) 0.161(4) 0.112(3) 0.010(2) 0.019(3) -0.036(4)
 N6 0.231(12) 0.142(10) 0.106(8) 0.011(7) 0.039(8) 0.005(9)
 N9 0.220(12) 0.107(9) 0.100(7) -0.008(6) 0.028(8) 0.054(10)
 N8 0.204(13) 0.134(11) 0.116(8) 0.001(7) 0.020(8) 0.033(10)
 N7 0.239(12) 0.160(11) 0.103(7) 0.002(7) 0.021(8) -0.043(10)
 O3 0.247(12) 0.124(8) 0.190(9) -0.023(7) 0.032(8) 0.032(7)
 O2 0.281(13) 0.166(10) 0.178(9) -0.032(8) 0.009(8) 0.070(9)
 C33 0.29(2) 0.141(14) 0.108(11) 0.009(11) 0.042(14) 0.102(16)
 C27 0.223(16) 0.119(14) 0.094(9) 0.001(8) 0.046(10) 0.038(13)
 C26 0.227(15) 0.113(13) 0.104(9) -0.007(8) 0.054(10) 0.018(11)
 C17 0.212(16) 0.106(13) 0.111(9) -0.005(8) 0.023(10) 0.008(12)
 C22 0.187(14) 0.164(14) 0.089(8) -0.016(9) 0.023(9) -0.037(13)
 C23 0.247(17) 0.109(12) 0.102(9) -0.004(9) 0.041(11) -0.002(14)
 C24 0.236(16) 0.096(12) 0.101(9) -0.005(8) 0.048(10) 0.018(13)
 C25 0.210(15) 0.108(11) 0.093(8) 0.010(8) 0.025(9) 0.049(12)
 C21 0.221(14) 0.119(13) 0.101(9) -0.001(8) 0.027(9) 0.021(13)
 C19 0.199(14) 0.121(12) 0.110(9) -0.016(9) 0.012(9) 0.010(13)
 C18 0.195(14) 0.158(14) 0.104(9) -0.016(9) 0.033(9) 0.015(12)
 C28 0.219(15) 0.143(13) 0.098(9) -0.005(9) 0.046(9) 0.028(13)
 C35 0.33(2) 0.169(15) 0.100(10) 0.008(11) 0.048(12) 0.108(16)
 C32 0.30(2) 0.162(14) 0.095(11) 0.005(9) 0.064(14) 0.085(16)
 C29 0.277(17) 0.117(12) 0.085(8) -0.019(8) 0.056(10) 0.011(13)
 C54 0.176(12) 0.145(11) 0.118(10) -0.002(8) 0.000(9) -0.022(10)
 C34 0.29(2) 0.175(15) 0.116(11) -0.003(13) 0.039(12) 0.078(18)
 N2 0.40(3) 0.140(17) 0.27(2) 0.011(14) -0.01(2) 0.087(17)
 C13 0.211(15) 0.145(14) 0.112(9) -0.004(10) 0.030(9) 0.031(12)
 C10 0.269(18) 0.101(12) 0.130(11) 0.013(10) 0.049(13) 0.066(15)
 C00Q 0.279(19) 0.119(12) 0.119(11) -0.005(10) 0.053(13) 0.027(17)
 C4 0.32(2) 0.152(16) 0.110(10) -0.004(11) 0.067(13) 0.031(17)
 C3 0.33(2) 0.127(13) 0.110(10) -0.003(9) 0.060(12) 0.012(14)
 C2 0.38(2) 0.126(14) 0.145(12) 0.002(11) 0.053(14) 0.019(15)
 C1 0.41(3) 0.100(15) 0.153(13) 0.006(11) 0.045(16) 0.008(17)
 C61 0.38(2) 0.125(14) 0.124(11) 0.001(10) 0.054(13) 0.043(15)
 C60 0.316(18) 0.108(12) 0.099(9) 0.006(9) 0.062(11) 0.050(13)
 C6 0.270(18) 0.159(16) 0.120(11) 0.018(11) 0.070(12) 0.058(14)
 C37 0.28(2) 0.198(16) 0.115(11) -0.013(12) 0.022(13) 0.075(17)
 C36 0.263(18) 0.212(16) 0.090(10) 0.012(11) 0.047(12) 0.103(15)
 C41 0.30(2) 0.28(2) 0.117(12) 0.017(12) 0.051(15) 0.126(19)
 C40 0.27(2) 0.30(2) 0.160(14) 0.032(17) 0.027(15) 0.13(2)
 C39 0.27(2) 0.27(2) 0.190(15) 0.005(15) 0.008(14) 0.123(17)
 C38 0.251(19) 0.220(18) 0.172(14) -0.008(13) 0.029(14) 0.094(16)
 C48 0.181(13) 0.117(10) 0.158(12) 0.004(9) 0.005(10) 0.005(9)
 C82 0.36(3) 0.14(2) 0.144(18) 0.037(16) 0.09(2) 0.13(2)
 C16 0.229(15) 0.136(13) 0.096(9) -0.003(8) 0.022(9) 0.023(13)
 C30 0.33(2) 0.137(15) 0.110(10) -0.002(10) 0.059(13) 0.060(15)
 C14 0.232(17) 0.171(15) 0.117(10) -0.004(10) -0.002(11) 0.058(14)
 C49 0.204(14) 0.124(11) 0.230(15) 0.003(12) 0.043(12) 0.005(11)
 C31 0.30(2) 0.116(13) 0.116(11) 0.000(9) 0.051(13) 0.069(13)
 C55 0.213(15) 0.217(14) 0.185(14) -0.063(12) 0.015(13) -0.021(12)
 C11 0.253(17) 0.141(14) 0.118(10) 0.008(11) 0.032(10) 0.068(14)
 C58 0.209(15) 0.241(16) 0.164(13) -0.032(12) 0.004(12) -0.037(13)
 C15 0.191(13) 0.184(15) 0.103(9) 0.002(9) 0.006(9) 0.015(13)
 C62 0.226(15) 0.213(15) 0.161(13) -0.029(11) -0.023(12) 0.034(13)
 N3 0.28(3) 0.30(3) 0.38(4) 0.08(2) 0.02(2) 0.13(2)
 C80 0.214(15) 0.215(15) 0.168(13) 0.010(11) -0.013(12) 0.056(13)
 O4 0.51(3) 0.126(9) 0.281(17) 0.019(10) 0.050(15) 0.053(13)
 C63 0.217(17) 0.30(2) 0.185(16) -0.020(15) -0.014(14) 0.063(16)
 O1 0.340(19) 0.36(2) 0.220(14) 0.043(15) 0.033(13) 0.144(16)
 N4 0.44(3) 0.200(16) 0.221(15) 0.080(13) 0.139(15) 0.161(17)
 C57 0.239(17) 0.229(18) 0.207(17) -0.024(14) 0.047(14) -0.004(15)
 C50 0.267(18) 0.192(16) 0.182(15) 0.013(13) 0.055(13) 0.001(14)
 C83 0.35(2) 0.178(19) 0.098(10) 0.021(13) 0.061(14) 0.113(17)
 C47 0.41(2) 0.099(11) 0.170(14) -0.001(10) 0.057(14) 0.081(13)
 C59 0.256(18) 0.213(17) 0.234(19) 0.011(15) 0.011(16) -0.001(15)
 C52 0.211(18) 0.182(17) 0.34(2) 0.022(16) 0.019(17) -0.008(15)
 C51 0.238(19) 0.38(3) 0.202(18) 0.118(18) 0.043(15) -0.042(18)
 C64 0.44(4) 0.30(3) 0.21(2) -0.05(2) 0.02(2) 0.00(3)
 C56 0.34(3) 0.200(18) 0.24(2) -0.047(16) 0.008(17) 0.082(18)
 C53 0.29(3) 0.21(2) 0.45(4) 0.00(2) 0.01(3) -0.03(2)
 C1AA 0.26(2) 0.21(2) 0.64(5) -0.05(3) 0.09(3) -0.031(19)
 C46 0.46(3) 0.148(15) 0.34(2) -0.031(18) 0.03(2) 0.020(18)
 C81 0.42(3) 0.20(2) 0.109(12) 0.025(13) 0.068(16) 0.104(18)
 C9 0.30(3) 0.21(2) 0.145(16) 0.059(16) 0.05(2) 0.16(2)
 C8 0.33(2) 0.191(18) 0.142(12) 0.025(14) 0.099(13) 0.083(17)
 C7 0.32(2) 0.167(16) 0.110(11) 0.033(11) 0.086(15) 0.103(15)
 C43 0.45(3) 0.143(16) 0.44(3) -0.08(2) 0.04(3) 0.00(2)
 C44 0.44(5) 0.36(4) 0.56(5) -0.16(4) 0.08(4) -0.10(4)
 N1 0.45(3) 0.25(2) 0.165(13) 0.036(13) 0.066(15) 0.195(18)
 O5 0.50(3) 0.29(2) 0.35(2) -0.067(17) -0.02(2) 0.06(2)

_geom_special_details
;
 All esds (except the esd in the dihedral angle between two l.s. planes)
 are estimated using the full covariance matrix.  The cell esds are taken
 into account individually in the estimation of esds in distances, angles
 and torsion angles; correlations between esds in cell parameters are only
 used when they are defined by crystal symmetry.  An approximate (isotropic)
 treatment of cell esds is used for estimating esds involving l.s. planes.
;
loop_
  _geom_bond_atom_site_label_1
  _geom_bond_atom_site_label_2
  _geom_bond_distance
  _geom_bond_site_symmetry_2
  _geom_bond_publ_flag
 S2 C28 1.762(13) . ?
 S2 C31 1.757(12) . ?
 S5 C13 1.742(12) . ?
 S5 C16 1.749(12) . ?
 S1 C26 1.729(12) . ?
 S1 C29 1.743(13) . ?
 S4 C18 1.737(12) . ?
 S4 C15 1.737(13) . ?
 S3 N6 1.634(13) . ?
 S3 N7 1.623(13) . ?
 N6 C23 1.321(14) . ?
 N9 C27 1.384(18) . ?
 N9 C25 1.440(15) . ?
 N9 C48 1.513(18) . ?
 N8 C17 1.364(18) . ?
 N8 C21 1.493(16) . ?
 N8 C54 1.431(17) . ?
 N7 C22 1.362(15) . ?
 O3 C00Q 1.257(18) . ?
 O2 C34 1.265(18) . ?
 C33 C35 1.413(17) . ?
 C33 C32 1.317(16) . ?
 C33 C34 1.410(17) . ?
 C27 C26 1.372(18) . ?
 C27 C28 1.40(2) . ?
 C26 C24 1.372(17) . ?
 C17 C18 1.401(18) . ?
 C17 C16 1.40(2) . ?
 C22 C23 1.3900 . ?
 C22 C19 1.3900 . ?
 C23 C24 1.3900 . ?
 C24 C25 1.3900 . ?
 C25 C21 1.3900 . ?
 C21 C19 1.3900 . ?
 C19 C18 1.441(17) . ?
 C28 C29 1.435(19) . ?
 C35 C36 1.434(16) . ?
 C35 C83 1.389(16) . ?
 C32 H32 0.9500 . ?
 C32 C31 1.45(2) . ?
 C29 C30 1.42(2) . ?
 C54 C55 1.66(2) . ?
 C34 C37 1.433(16) . ?
 N2 C82 1.139(13) . ?
 C13 C14 1.40(2) . ?
 C13 C11 1.42(2) . ?
 C10 C00Q 1.430(16) . ?
 C10 C6 1.434(17) . ?
 C10 C11 1.304(16) . ?
 C00Q C4 1.423(15) . ?
 C4 C3 1.3900 . ?
 C4 C60 1.3900 . ?
 C3 H3 0.9500 . ?
 C3 C2 1.3900 . ?
 C2 H2 0.9500 . ?
 C2 C1 1.3900 . ?
 C1 C61 1.3900 . ?
 C1 O4 1.336(14) . ?
 C61 H61 0.9500 . ?
 C61 C60 1.3900 . ?
 C60 C6 1.408(15) . ?
 C6 C7 1.395(16) . ?
 C37 C36 1.3900 . ?
 C37 C38 1.3900 . ?
 C36 C41 1.3900 . ?
 C41 H41 0.9500 . ?
 C41 C40 1.3900 . ?
 C40 C39 1.3900 . ?
 C40 O1 1.333(18) . ?
 C39 H39 0.9500 . ?
 C39 C38 1.3900 . ?
 C38 H38 0.9500 . ?
 C48 C49 1.62(2) . ?
 C82 C83 1.489(16) . ?
 C16 C15 1.441(19) . ?
 C30 C31 1.414(16) . ?
 C30 C47 1.567(17) . ?
 C14 C15 1.43(2) . ?
 C14 C80 1.56(2) . ?
 C49 C50 1.49(2) . ?
 C49 C52 1.54(2) . ?
 C55 C58 1.64(2) . ?
 C55 C57 1.53(2) . ?
 C11 H11 0.9500 . ?
 C58 C59 1.62(2) . ?
 C62 C80 1.56(2) . ?
 C62 C63 1.65(2) . ?
 N3 C9 1.150(14) . ?
 O4 H4 0.8400 . ?
 C63 C64 1.432(17) . ?
 O1 H1 0.8400 . ?
 N4 C8 1.139(12) . ?
 C57 C56 1.68(3) . ?
 C50 C51 1.58(2) . ?
 C83 C81 1.500(16) . ?
 C47 C46 1.504(18) . ?
 C59 C1AA 1.81(3) . ?
 C52 C53 1.58(3) . ?
 C46 C43 1.597(18) . ?
 C81 N1 1.125(14) . ?
 C9 C7 1.528(17) . ?
 C8 C7 1.521(17) . ?
 C43 C44 1.56(2) . ?

loop_
  _geom_angle_atom_site_label_1
  _geom_angle_atom_site_label_2
  _geom_angle_atom_site_label_3
  _geom_angle
  _geom_angle_site_symmetry_1
  _geom_angle_site_symmetry_3
  _geom_angle_publ_flag
 C31 S2 C28 91.2(11) . . ?
 C13 S5 C16 92.2(9) . . ?
 C26 S1 C29 91.0(9) . . ?
 C15 S4 C18 89.1(9) . . ?
 N7 S3 N6 98.3(7) . . ?
 C23 N6 S3 107.7(11) . . ?
 C27 N9 C25 103.8(14) . . ?
 C27 N9 C48 118.7(14) . . ?
 C25 N9 C48 136.5(12) . . ?
 C17 N8 C21 105.5(14) . . ?
 C17 N8 C54 120.7(14) . . ?
 C54 N8 C21 133.1(14) . . ?
 C22 N7 S3 106.7(11) . . ?
 C32 C33 C35 128(2) . . ?
 C32 C33 C34 127(2) . . ?
 C34 C33 C35 105.3(17) . . ?
 N9 C27 C28 136(2) . . ?
 C26 C27 N9 111.5(16) . . ?
 C26 C27 C28 112.3(17) . . ?
 C27 C26 S1 113.6(15) . . ?
 C27 C26 C24 107.9(14) . . ?
 C24 C26 S1 138.5(16) . . ?
 N8 C17 C18 113.2(15) . . ?
 N8 C17 C16 137.8(18) . . ?
 C18 C17 C16 109.0(18) . . ?
 N7 C22 C23 113.2(14) . . ?
 N7 C22 C19 126.8(14) . . ?
 C23 C22 C19 120.0 . . ?
 N6 C23 C22 114.0(14) . . ?
 N6 C23 C24 126.0(14) . . ?
 C22 C23 C24 120.0 . . ?
 C26 C24 C23 132.0(14) . . ?
 C26 C24 C25 108.0(14) . . ?
 C25 C24 C23 120.0 . . ?
 C24 C25 N9 108.7(13) . . ?
 C21 C25 N9 131.2(13) . . ?
 C21 C25 C24 120.0 . . ?
 C25 C21 N8 133.6(13) . . ?
 C25 C21 C19 120.0 . . ?
 C19 C21 N8 106.4(13) . . ?
 C22 C19 C18 129.8(14) . . ?
 C21 C19 C22 120.0 . . ?
 C21 C19 C18 110.2(14) . . ?
 C17 C18 S4 116.3(15) . . ?
 C17 C18 C19 104.7(14) . . ?
 C19 C18 S4 139.0(15) . . ?
 C27 C28 S2 136.8(16) . . ?
 C27 C28 C29 112.9(15) . . ?
 C29 C28 S2 110.2(13) . . ?
 C33 C35 C36 110.7(16) . . ?
 C83 C35 C33 126.9(18) . . ?
 C83 C35 C36 122.5(18) . . ?
 C33 C32 H32 111.4 . . ?
 C33 C32 C31 137(2) . . ?
 C31 C32 H32 111.4 . . ?
 C28 C29 S1 110.1(12) . . ?
 C30 C29 S1 135.4(16) . . ?
 C30 C29 C28 114.5(16) . . ?
 N8 C54 C55 111.3(12) . . ?
 O2 C34 C33 127.5(17) . . ?
 O2 C34 C37 123.1(19) . . ?
 C33 C34 C37 109.3(16) . . ?
 C14 C13 S5 113.2(14) . . ?
 C14 C13 C11 120.4(15) . . ?
 C11 C13 S5 126.3(15) . . ?
 C00Q C10 C6 106.6(18) . . ?
 C11 C10 C00Q 126.5(17) . . ?
 C11 C10 C6 127(2) . . ?
 O3 C00Q C10 128.9(16) . . ?
 O3 C00Q C4 125(2) . . ?
 C4 C00Q C10 106.4(18) . . ?
 C3 C4 C00Q 129.1(16) . . ?
 C3 C4 C60 120.0 . . ?
 C60 C4 C00Q 110.9(16) . . ?
 C4 C3 H3 120.0 . . ?
 C2 C3 C4 120.0 . . ?
 C2 C3 H3 120.0 . . ?
 C3 C2 H2 120.0 . . ?
 C3 C2 C1 120.0 . . ?
 C1 C2 H2 120.0 . . ?
 C2 C1 C61 120.0 . . ?
 O4 C1 C2 120.6(17) . . ?
 O4 C1 C61 119.4(17) . . ?
 C1 C61 H61 120.0 . . ?
 C1 C61 C60 120.0 . . ?
 C60 C61 H61 120.0 . . ?
 C4 C60 C6 106.5(15) . . ?
 C61 C60 C4 120.0 . . ?
 C61 C60 C6 133.5(15) . . ?
 C60 C6 C10 109.6(16) . . ?
 C7 C6 C10 126.7(17) . . ?
 C7 C6 C60 123.7(18) . . ?
 C36 C37 C34 108.5(16) . . ?
 C36 C37 C38 120.0 . . ?
 C38 C37 C34 131.4(16) . . ?
 C37 C36 C35 106.2(16) . . ?
 C37 C36 C41 120.0 . . ?
 C41 C36 C35 133.8(16) . . ?
 C36 C41 H41 120.0 . . ?
 C36 C41 C40 120.0 . . ?
 C40 C41 H41 120.0 . . ?
 C39 C40 C41 120.0 . . ?
 O1 C40 C41 120.6(18) . . ?
 O1 C40 C39 119.4(18) . . ?
 C40 C39 H39 120.0 . . ?
 C40 C39 C38 120.0 . . ?
 C38 C39 H39 120.0 . . ?
 C37 C38 H38 120.0 . . ?
 C39 C38 C37 120.0 . . ?
 C39 C38 H38 120.0 . . ?
 N9 C48 C49 110.2(12) . . ?
 N2 C82 C83 173(3) . . ?
 C17 C16 S5 136.7(16) . . ?
 C17 C16 C15 113.6(15) . . ?
 C15 C16 S5 109.7(11) . . ?
 C29 C30 C47 119(2) . . ?
 C31 C30 C29 110.5(16) . . ?
 C31 C30 C47 130.4(19) . . ?
 C13 C14 C15 111.2(18) . . ?
 C13 C14 C80 130.4(16) . . ?
 C15 C14 C80 118(2) . . ?
 C50 C49 C48 109.6(14) . . ?
 C50 C49 C52 114.5(16) . . ?
 C52 C49 C48 108.1(17) . . ?
 C32 C31 S2 124.9(17) . . ?
 C30 C31 S2 113.5(15) . . ?
 C30 C31 C32 121.5(16) . . ?
 C58 C55 C54 100.5(15) . . ?
 C57 C55 C54 117.5(16) . . ?
 C57 C55 C58 116.8(14) . . ?
 C13 C11 H11 112.1 . . ?
 C10 C11 C13 135.8(18) . . ?
 C10 C11 H11 112.1 . . ?
 C59 C58 C55 103.8(15) . . ?
 C16 C15 S4 111.9(12) . . ?
 C14 C15 S4 134.5(17) . . ?
 C14 C15 C16 113.6(15) . . ?
 C80 C62 C63 104.4(15) . . ?
 C14 C80 C62 108.3(15) . . ?
 C1 O4 H4 109.5 . . ?
 C64 C63 C62 112(2) . . ?
 C40 O1 H1 109.5 . . ?
 C55 C57 C56 110.7(17) . . ?
 C49 C50 C51 113.4(18) . . ?
 C35 C83 C82 126.5(18) . . ?
 C35 C83 C81 126.3(18) . . ?
 C82 C83 C81 107.2(14) . . ?
 C46 C47 C30 115.2(15) . . ?
 C58 C59 C1AA 117.3(19) . . ?
 C49 C52 C53 109.7(18) . . ?
 C47 C46 C43 103.4(19) . . ?
 N1 C81 C83 176(3) . . ?
 N3 C9 C7 167(3) . . ?
 N4 C8 C7 174(3) . . ?
 C6 C7 C9 126.9(18) . . ?
 C6 C7 C8 122(2) . . ?
 C8 C7 C9 110.6(18) . . ?
 C44 C43 C46 126(3) . . ?

_shelx_res_file
;
TITL 5oh-3_a.res in C2/c
    5oh-3_sq.res
    created by SHELXL-2017/1 at 16:38:58 on 15-Apr-2022
REM Old TITL 5oh-3_a.res in C2/c
REM SHELXT solution in C2/c
REM R1 0.367, Rweak 0.013, Alpha 0.166, Orientation as input
REM Formula found by SHELXT: C61 N10 O4 S5
CELL 1.54178 23.7124 33.048 20.8658 90 94.88 90
ZERR 8 0.0023 0.0029 0.0018 0 0.004 0
LATT 7
SYMM -X,+Y,0.5-Z
SFAC C H N O S
UNIT 520 80 64 48 40
DFIX 1.39 C64 C63
DFIX 1.39 C00Q C4 C10 C00Q C6 C10 C6 C60
DFIX 1.398 C35 C36 C35 C33 C34 C33 C37 C34
DFIX 1.54 C47 C30 C46 C47 C43 C46 C44 C43
DFIX 1.4 C83 C35 C7 C6
DFIX 1.54 C9 C7 C8 C7 C83 C82 C81 C83
DFIX 1.1 N2 C82 N1 C81 N3 C9 N4 C8
DFIX 1.3 C11 C10 C32 C33
DFIX 1.4 C31 C30
DFIX 1.2 N2 C82
DFIX 1.2 N4 C8
DFIX 1.2 N3 C9
SADI S1 C26 S1 C29
SADI S1 C26 S1 C29 S2 C28 S2 C31 S4 C18 S4 C15 S5 C16 S5 C13
DANG 2.2 C35 C34
DANG 2.3 C36 C34
DANG 2.7 C83 N1
DANG 2.3 C34 C35
DANG 2.3 C6 C00Q
DANG 2.4 C81 C82
DANG 2.4 C82 C81
DANG 2.6 C82 C35
DANG 2.6 C35 C81
DANG 2.7 N2 C83
DANG 3.3 N2 C81
DANG 3.5 C9 N4
SIMU O1 S2 C28 C31 C27 C29 C32 C30 N9 C26 S1 C33 C47 C25 C48 C24 C35 C34 =
 C46 C21 C49 C23 C36 C83 O2 C37 C43 N8 C19 C50 C52 N6 C22 C41 C82 C81 C38 =
 C44 C17 C54 C18 C51 C53 S3 N7 C40 N2 N1 C39 C16 C55 S4 S5 C15 C58 C57 C13 =
 C14 C59 C56 C11 C80 C1AA C10 C62 C00Q C6 C63 O3 C4 C60 C7 C64 C3 C61 C9 C8 =
 C2 C1 N3 N4 O4

L.S. 5 0 114
PLAN  20
TEMP -171.15
BOND $H
list 4
ABIN
fmap 2
acta
REM <olex2.extras>
REM <HklSrc "%.\\5OH-3_sq.hkl">
REM </olex2.extras>

WGHT    0.250000  100.000000
FVAR       0.09680
S2    5    0.769803    0.302392    0.417522    11.00000    0.26226    0.12179 =
         0.11686   -0.00172    0.04828    0.05331
S5    5    0.523126    0.558325    0.341407    11.00000    0.22270    0.12746 =
         0.12728   -0.00783    0.01644    0.03842
S1    5    0.607739    0.253267    0.367630    11.00000    0.28493    0.11360 =
         0.11461   -0.00672    0.05283    0.01209
S4    5    0.403426    0.464628    0.308133    11.00000    0.21175    0.16576 =
         0.13979   -0.00703    0.00207    0.01714
S3    5    0.407488    0.308502    0.307365    11.00000    0.26697    0.16147 =
         0.11195    0.01002    0.01941   -0.03620
N6    3    0.473512    0.296681    0.327511    11.00000    0.23136    0.14249 =
         0.10554    0.01104    0.03937    0.00458
N9    3    0.645238    0.366755    0.374531    11.00000    0.22041    0.10678 =
         0.10017   -0.00797    0.02815    0.05382
N8    3    0.565170    0.450773    0.355021    11.00000    0.20376    0.13404 =
         0.11608    0.00088    0.02030    0.03334
N7    3    0.414185    0.357377    0.308044    11.00000    0.23940    0.15954 =
         0.10255    0.00162    0.02088   -0.04318
O3    4    0.571085    0.630612    0.351866    11.00000    0.24726    0.12358 =
         0.19027   -0.02273    0.03172    0.03151
O2    4    0.879438    0.309615    0.457944    11.00000    0.28134    0.16593 =
         0.17808   -0.03245    0.00928    0.07033
C33   1    0.880556    0.237008    0.461004    11.00000    0.29255    0.14149 =
         0.10761    0.00851    0.04191    0.10191
C27   1    0.652171    0.325213    0.377890    11.00000    0.22334    0.11899 =
         0.09440    0.00127    0.04608    0.03802
C26   1    0.601816    0.305368    0.363943    11.00000    0.22728    0.11269 =
         0.10449   -0.00694    0.05375    0.01794
C17   1    0.514729    0.469826    0.340075    11.00000    0.21206    0.10586 =
         0.11102   -0.00503    0.02291    0.00763
AFIX  66
C22   1    0.469906    0.365394    0.324321    11.00000    0.18698    0.16426 =
         0.08898   -0.01633    0.02277   -0.03694
C23   1    0.502634    0.330707    0.334268    11.00000    0.24651    0.10856 =
         0.10169   -0.00400    0.04125   -0.00184
C24   1    0.560326    0.333962    0.351830    11.00000    0.23573    0.09583 =
         0.10129   -0.00482    0.04805    0.01795
C25   1    0.585292    0.371905    0.359446    11.00000    0.21013    0.10791 =
         0.09272    0.00957    0.02533    0.04935
C21   1    0.552564    0.406593    0.349500    11.00000    0.22090    0.11895 =
         0.10119   -0.00118    0.02731    0.02134
C19   1    0.494872    0.403338    0.331937    11.00000    0.19873    0.12150 =
         0.10965   -0.01569    0.01228    0.01006
AFIX   0
C18   1    0.469658    0.442973    0.325861    11.00000    0.19498    0.15756 =
         0.10406   -0.01595    0.03294    0.01463
C28   1    0.697111    0.298562    0.392639    11.00000    0.21866    0.14331 =
         0.09849   -0.00464    0.04582    0.02840
C35   1    0.925724    0.210054    0.477486    11.00000    0.32753    0.16871 =
         0.09970    0.00833    0.04752    0.10756
C32   1    0.827411    0.227933    0.443481    11.00000    0.30180    0.16168 =
         0.09453    0.00523    0.06392    0.08460
AFIX  43
H32   2    0.821202    0.199552    0.444591    11.00000   -1.20000
AFIX   0
C29   1    0.680052    0.256884    0.390110    11.00000    0.27682    0.11692 =
         0.08521   -0.01916    0.05598    0.01117
C54   1    0.614000    0.473132    0.379484    11.00000    0.17558    0.14549 =
         0.11821   -0.00211   -0.00047   -0.02234
C34   1    0.904357    0.276038    0.467623    11.00000    0.29149    0.17463 =
         0.11628   -0.00252    0.03913    0.07758
N2    3    0.832953    0.123299    0.450729    11.00000    0.39729    0.13998 =
         0.27209    0.01086   -0.01444    0.08652
C13   1    0.457071    0.580827    0.324849    11.00000    0.21100    0.14510 =
         0.11169   -0.00430    0.02952    0.03090
C10   1    0.475920    0.656037    0.326084    11.00000    0.26933    0.10093 =
         0.13014    0.01257    0.04864    0.06562
C00Q  1    0.535441    0.658677    0.343409    11.00000    0.27937    0.11866 =
         0.11869   -0.00526    0.05349    0.02700
AFIX  66
C4    1    0.548531    0.700634    0.348299    11.00000    0.31699    0.15178 =
         0.10966   -0.00435    0.06736    0.03131
C3    1    0.600390    0.719221    0.364403    11.00000    0.33139    0.12677 =
         0.11011   -0.00303    0.06000    0.01212
AFIX  43
H3    2    0.633406    0.703249    0.373545    11.00000   -1.20000
AFIX  65
C2    1    0.603942    0.761177    0.367130    11.00000    0.37724    0.12648 =
         0.14549    0.00191    0.05318    0.01908
AFIX  43
H2    2    0.639385    0.773880    0.378137    11.00000   -1.20000
AFIX  65
C1    1    0.555635    0.784546    0.353754    11.00000    0.40599    0.09967 =
         0.15294    0.00583    0.04503    0.00768
C61   1    0.503776    0.765960    0.337650    11.00000    0.37512    0.12471 =
         0.12418    0.00128    0.05446    0.04290
AFIX  43
H61   2    0.470760    0.781932    0.328508    11.00000   -1.20000
AFIX  65
C60   1    0.500223    0.724004    0.334923    11.00000    0.31596    0.10836 =
         0.09924    0.00593    0.06168    0.05005
AFIX   0
C6    1    0.455374    0.696777    0.319820    11.00000    0.26990    0.15908 =
         0.12022    0.01809    0.07002    0.05775
AFIX  66
C37   1    0.962975    0.272699    0.490097    11.00000    0.27995    0.19802 =
         0.11466   -0.01269    0.02154    0.07526
C36   1    0.976980    0.231904    0.494846    11.00000    0.26344    0.21213 =
         0.09027    0.01210    0.04654    0.10335
C41   1    1.032405    0.220374    0.513080    11.00000    0.29919    0.27825 =
         0.11690    0.01681    0.05051    0.12601
AFIX  43
H41   2    1.041976    0.192493    0.516326    11.00000   -1.20000
AFIX  65
C40   1    1.073823    0.249639    0.526563    11.00000    0.27078    0.30446 =
         0.15997    0.03204    0.02682    0.13130
C39   1    1.059819    0.290433    0.521814    11.00000    0.27149    0.27187 =
         0.18984    0.00475    0.00817    0.12308
AFIX  43
H39   2    1.088127    0.310434    0.531030    11.00000   -1.20000
AFIX  65
C38   1    1.004395    0.301964    0.503581    11.00000    0.25125    0.21979 =
         0.17228   -0.00790    0.02864    0.09406
AFIX  43
H38   2    0.994823    0.329845    0.500335    11.00000   -1.20000
AFIX   0
C48   1    0.697317    0.393295    0.376238    11.00000    0.18082    0.11712 =
         0.15830    0.00381    0.00455    0.00480
C82   1    0.872627    0.142688    0.459146    11.00000    0.36355    0.14168 =
         0.14371    0.03735    0.09055    0.12868
C16   1    0.494429    0.509625    0.334282    11.00000    0.22938    0.13639 =
         0.09582   -0.00272    0.02207    0.02283
C30   1    0.724360    0.228885    0.407208    11.00000    0.32602    0.13732 =
         0.10955   -0.00192    0.05928    0.05972
C14   1    0.413301    0.552856    0.313430    11.00000    0.23167    0.17127 =
         0.11699   -0.00392   -0.00219    0.05769
C49   1    0.710283    0.405863    0.303858    11.00000    0.20371    0.12352 =
         0.23032    0.00306    0.04297    0.00506
C31   1    0.775916    0.249494    0.422994    11.00000    0.30007    0.11580 =
         0.11608   -0.00038    0.05088    0.06945
C55   1    0.629440    0.464403    0.457533    11.00000    0.21299    0.21739 =
         0.18541   -0.06298    0.01468   -0.02115
C11   1    0.445711    0.623029    0.321421    11.00000    0.25293    0.14083 =
         0.11832    0.00778    0.03204    0.06801
AFIX  43
H11   2    0.406394    0.628563    0.313865    11.00000   -1.20000
AFIX   0
C58   1    0.687868    0.490753    0.470546    11.00000    0.20933    0.24141 =
         0.16400   -0.03196    0.00428   -0.03700
C15   1    0.434267    0.512153    0.317730    11.00000    0.19106    0.18387 =
         0.10346    0.00166    0.00579    0.01535
C62   1    0.332311    0.564015    0.228270    11.00000    0.22612    0.21334 =
         0.16055   -0.02893   -0.02320    0.03367
N3    3    0.312390    0.663381    0.257853    11.00000    0.27884    0.30440 =
         0.37548    0.07772    0.01876    0.12617
C80   1    0.348117    0.559384    0.302135    11.00000    0.21377    0.21459 =
         0.16752    0.00996   -0.01305    0.05581
O4    4    0.558247    0.824878    0.357572    11.00000    0.51135    0.12580 =
         0.28059    0.01885    0.04951    0.05339
AFIX 147
H4    2    0.533420    0.835037    0.331265    11.00000   -1.50000
AFIX   0
C63   1    0.262545    0.567626    0.221206    11.00000    0.21720    0.30079 =
         0.18458   -0.01991   -0.01402    0.06349
O1    4    1.127340    0.238996    0.542889    11.00000    0.33983    0.36194 =
         0.22018    0.04265    0.03327    0.14374
AFIX 147
H1    2    1.129887    0.213646    0.543639    11.00000   -1.50000
AFIX   0
N4    3    0.364979    0.785157    0.292784    11.00000    0.43521    0.20029 =
         0.22143    0.08007    0.13880    0.16084
C57   1    0.583054    0.472203    0.502437    11.00000    0.23906    0.22942 =
         0.20666   -0.02381    0.04730   -0.00430
C50   1    0.728469    0.369340    0.268790    11.00000    0.26678    0.19237 =
         0.18217    0.01313    0.05487    0.00075
C83   1    0.923235    0.168055    0.477995    11.00000    0.34670    0.17796 =
         0.09822    0.02134    0.06116    0.11343
C47   1    0.710178    0.182606    0.409053    11.00000    0.40810    0.09900 =
         0.16956   -0.00091    0.05681    0.08081
C59   1    0.706617    0.483236    0.546061    11.00000    0.25616    0.21314 =
         0.23412    0.01113    0.01141   -0.00132
C52   1    0.753742    0.440655    0.308604    11.00000    0.21090    0.18226 =
         0.34028    0.02181    0.01865   -0.00840
C51   1    0.747459    0.379182    0.199851    11.00000    0.23775    0.38016 =
         0.20206    0.11828    0.04261   -0.04164
C64   1    0.239942    0.570393    0.155506    11.00000    0.43899    0.29515 =
         0.20957   -0.04553    0.02166   -0.00395
C56   1    0.570994    0.522090    0.509254    11.00000    0.34187    0.19972 =
         0.24296   -0.04711    0.00788    0.08235
C53   1    0.807215    0.427877    0.354356    11.00000    0.29016    0.21187 =
         0.45145    0.00234    0.00856   -0.02801
C1AA  1    0.771563    0.506749    0.578987    11.00000    0.25640    0.21384 =
         0.64498   -0.04599    0.08987   -0.03069
C46   1    0.691306    0.164009    0.345029    11.00000    0.46328    0.14802 =
         0.33523   -0.03079    0.03376    0.02031
C81   1    0.971941    0.139791    0.493694    11.00000    0.41673    0.19875 =
         0.10905    0.02452    0.06753    0.10379
C9    1    0.349332    0.681297    0.283377    11.00000    0.29615    0.21398 =
         0.14493    0.05898    0.05032    0.16291
C8    1    0.382505    0.753070    0.296688    11.00000    0.33263    0.19079 =
         0.14156    0.02479    0.09929    0.08305
C7    1    0.399807    0.708807    0.302208    11.00000    0.31770    0.16687 =
         0.10985    0.03276    0.08625    0.10278
C43   1    0.673534    0.119133    0.363340    11.00000    0.45305    0.14339 =
         0.43806   -0.07819    0.04205   -0.00491
C44   1    0.614135    0.105873    0.383163    11.00000    0.43894    0.35827 =
         0.55543   -0.15746    0.07768   -0.09879
N1    3    1.006464    0.116947    0.505502    11.00000    0.44724    0.25465 =
         0.16490    0.03578    0.06590    0.19493

O5    4    0.447037    0.862087    0.357017    11.00000    0.49637    0.28990 =
         0.35332   -0.06689   -0.01651    0.06438
O0AA  4    1.155571    0.134282    0.517006    11.00000    0.51443
HKLF 4


REM  5oh-3_a.res in C2/c
REM R1 =  0.1206 for    3499 Fo > 4sig(Fo)  and  0.1436 for all    4846 data
REM    718 parameters refined using    627 restraints

END

WGHT      0.2000      0.0000

REM Highest difference peak  0.595,  deepest hole -0.259,  1-sigma level  0.059
Q1    1   1.1759  0.1728  0.5271  11.00000  0.05    0.59
Q2    1   1.1407  0.1182  0.5556  11.00000  0.05    0.43
Q3    1   1.1320  0.1097  0.5487  11.00000  0.05    0.41
Q4    1   0.1850  0.5755  0.1428  11.00000  0.05    0.39
Q5    1   1.1567  0.1217  0.4729  11.00000  0.05    0.36
Q6    1   1.1401  0.1437  0.4756  11.00000  0.05    0.35
Q7    1   0.7922  0.5015  0.6410  11.00000  0.05    0.30
Q8    1   0.5895  0.4989  0.4362  11.00000  0.05    0.30
Q9    1   0.7751  0.4991  0.5428  11.00000  0.05    0.27
Q10   1   0.9251  0.1493  0.4718  11.00000  0.05    0.26
Q11   1   0.7566  0.3483  0.1663  11.00000  0.05    0.25
Q12   1   0.6064  0.0993  0.4388  11.00000  0.05    0.24
Q13   1   0.6537  0.5252  0.4549  11.00000  0.05    0.23
Q14   1   0.5727  0.5800  0.3604  11.00000  0.05    0.23
Q15   1   0.5290  0.4515  0.4944  11.00000  0.05    0.23
Q16   1   0.7522  0.1676  0.4238  11.00000  0.05    0.22
Q17   1   0.7514  0.4510  0.2190  11.00000  0.05    0.22
Q18   1   0.6686  0.1849  0.2935  11.00000  0.05    0.22
Q19   1   0.6053  0.5145  0.3691  11.00000  0.05    0.21
Q20   1   0.4887  0.8708  0.3144  11.00000  0.05    0.20
;
_shelx_res_checksum                29953
_shelx_hkl_file
;
   4   0   0   84.29    4.00
   4   0   0   69.19    4.30
   4   0   0   84.09    4.00
   4   0   0   82.79    4.00
   4   0   0   76.89    3.90
   4   0   0   65.09    4.50
   4   0   0   68.99    3.80
  -4   0   0   75.39    3.90
  -4   0   0   70.89    4.30
  -4   0   0   72.39    4.00
  -4   0   0   81.79    4.00
  -4   0   0   69.89    3.90
  -4   0   0   73.19    4.00
  -4   0   0   75.79    3.90
  -4   0   0   75.29    4.10
  -4   0   0   73.19    4.40
  -4   0   0   73.89    4.10
   6   0   0  840.02   40.50
  -6   0   0  826.42   40.50
  -6   0   0  821.22   40.70
  -6   0   0  823.52   40.70
  -6   0   0  782.12   40.70
   6   0   0  783.02   40.40
  -6   0   0  810.82   40.50
   6   0   0  751.42   40.60
   6   0   0  831.42   40.50
   6   0   0  734.43   40.80
   6   0   0  832.72   40.50
  -6   0   0  772.12   40.70
  -6   0   0  833.42   40.50
  -6   0   0  810.42   40.50
  -8   0   0   38.80    3.00
   8   0   0   44.80    2.80
   8   0   0   43.10    2.50
   8   0   0   48.00    2.90
  -8   0   0   43.50    2.40
  -8   0   0   45.00    3.10
   8   0   0   42.20    2.70
  -8   0   0   40.50    2.50
  -8   0   0   43.80    3.50
  -8   0   0   41.80    2.80
  -8   0   0   38.40    4.20
 -10   0   0  100.09    5.10
 -10   0   0   88.89    5.30
 -10   0   0   94.59    5.70
 -10   0   0   87.99    6.20
 -10   0   0   91.89    6.10
 -10   0   0  100.69    5.50
  10   0   0   94.59    5.50
  10   0   0  100.09    5.40
  10   0   0   98.29    5.20
 -10   0   0   93.19    5.80
  10   0   0  102.09    5.30
  12   0   0   25.40    2.30
  12   0   0   18.00    2.10
  12   0   0   21.70    1.90
 -12   0   0   19.00    2.10
  12   0   0   21.00    2.00
 -12   0   0   23.30    1.80
 -12   0   0   17.70    2.80
 -12   0   0   16.60    2.70
  14   0   0    8.00    2.00
 -14   0   0    7.10    1.90
 -14   0   0    4.30    2.60
  14   0   0    8.00    1.20
  14   0   0   11.10    2.00
 -14   0   0    5.20    2.50
 -14   0   0   11.50    1.20
  14   0   0    8.30    1.60
 -16   0   0    1.60    1.10
 -16   0   0    2.20    1.30
  16   0   0    1.80    2.00
  16   0   0    1.80    1.10
 -16   0   0    2.20    3.20
 -16   0   0   -0.70    1.70
 -16   0   0    0.20    1.30
  16   0   0    3.30    2.10
  16   0   0    1.50    1.50
 -16   0   0    1.20    2.60
  18   0   0   -0.50    1.40
  18   0   0   -1.40    1.80
 -18   0   0   -0.40    1.20
 -18   0   0    0.90    2.40
 -18   0   0    0.60    1.80
 -18   0   0    3.00    1.40
  18   0   0   -1.60    2.50
 -18   0   0    3.30    1.60
  18   0   0    4.50    3.30
   3  -1   0   72.39    4.00
  -3  -1   0   71.89    3.70
   3  -1   0   66.79    4.10
  -3  -1   0   72.69    3.80
  -3  -1   0   73.19    3.80
  -3  -1   0   73.29    3.70
  -3  -1   0   70.49    3.70
  -3  -1   0   69.49    3.80
  -3  -1   0   70.59    3.90
   3  -1   0   66.99    3.80
   3  -1   0   70.69    3.70
   3  -1   0   72.29    3.80
   3  -1   0   74.39    3.70
   3  -1   0   74.79    3.80
   3  -1   0   78.39    3.80
   3  -1   0   73.39    3.70
   3  -1   0   70.89    3.70
  -3  -1   0   75.59    4.00
  -3  -1   0   74.99    4.00
  -3  -1   0   72.79    3.80
  -3   1   0   69.29    3.80
   3   1   0   71.29    3.80
   3   1   0   75.59    3.80
  -3   1   0   70.29    4.00
  -3   1   0   72.99    3.80
   3   1   0   73.09    4.00
   3   1   0   69.29    3.70
  -3   1   0   70.89    3.70
   3   1   0   74.49    3.70
  -3   1   0   72.69    3.80
  -3   1   0   72.89    3.90
   3   1   0   70.09    3.90
   3   1   0   74.09    4.00
  -3   1   0   75.09    3.80
   3   1   0   67.89    3.70
  -3   1   0   70.59    4.20
   3   1   0   74.49    3.80
  -3   1   0   71.69    3.70
   3   1   0   73.69    3.80
  -3   1   0   74.19    3.70
  -3   1   0   74.69    3.90
  -5  -1   0    5.00    0.60
  -5  -1   0    6.20    0.60
  -5  -1   0    7.00    1.50
   5  -1   0    5.80    1.10
   5  -1   0    7.50    0.90
   5  -1   0    6.40    0.70
   5  -1   0    3.70    1.00
   5  -1   0    5.50    1.80
   5  -1   0    5.90    0.90
  -5  -1   0    7.00    1.40
  -5  -1   0    5.30    0.80
  -5  -1   0    4.90    0.80
  -5  -1   0    5.00    1.40
   5  -1   0    3.20    1.40
  -5  -1   0    7.10    1.10
   5  -1   0    5.30    0.70
  -5  -1   0    3.60    0.70
   5  -1   0    5.40    0.50
   5   1   0    5.90    0.80
   5   1   0    3.50    1.50
  -5   1   0    5.50    0.80
  -5   1   0    4.50    0.80
  -5   1   0    7.90    0.70
  -5   1   0    5.40    0.90
  -5   1   0    4.20    0.70
   5   1   0    5.80    0.90
   5   1   0    4.90    0.60
  -5   1   0    6.60    1.80
   5   1   0    5.30    1.10
  -5   1   0    4.80    0.60
  -5   1   0    2.90    0.80
  -5   1   0    7.70    1.20
  -5   1   0    7.10    1.60
   5   1   0    3.60    1.10
   5   1   0    6.00    0.70
   5   1   0    2.20    1.70
   5   1   0    6.90    0.90
   5   1   0    4.50    0.70
   5   1   0    4.90    0.70
  -5   1   0    5.10    1.00
  -5   1   0    7.00    1.30
  -7  -1   0    2.80    1.30
   7  -1   0    1.90    0.90
   7  -1   0    1.60    0.90
   7  -1   0    3.60    0.80
  -7  -1   0    1.10    1.60
  -7  -1   0    3.10    1.20
   7  -1   0    2.90    0.70
  -7  -1   0    2.20    0.90
  -7  -1   0    1.20    0.50
  -7  -1   0    1.10    0.60
  -7  -1   0    3.50    1.70
  -7   1   0    1.10    1.50
  -7   1   0    0.70    1.40
   7   1   0    2.40    0.60
  -7   1   0    2.30    1.10
   7   1   0    4.10    1.00
   7   1   0    2.50    0.80
  -7   1   0    2.20    0.60
  -7   1   0    1.00    1.20
  -7   1   0   -0.10    1.80
  -7   1   0    1.60    0.90
   7   1   0    1.00    0.90
  -9  -1   0   -1.50    1.90
  -9  -1   0   -0.40    0.60
   9  -1   0   -0.20    0.90
   9  -1   0    1.30    1.10
   9  -1   0   -0.10    0.70
  -9  -1   0    0.90    0.70
  -9  -1   0   -1.40    1.60
  -9  -1   0   -1.40    1.20
   9  -1   0    0.30    1.00
  -9  -1   0    1.30    1.00
  -9  -1   0   -0.10    1.20
  -9   1   0    0.00    1.10
  -9   1   0    0.30    1.20
  -9   1   0    0.80    1.30
   9   1   0   -0.50    1.10
   9   1   0   -0.30    1.00
  -9   1   0    0.30    0.60
  -9   1   0    0.70    1.70
  -9   1   0    0.60    1.00
   9   1   0   -0.20    0.70
  -9   1   0    0.80    2.00
   9   1   0   -1.50    0.90
  11  -1   0   20.80    1.90
 -11  -1   0   18.10    1.80
  11  -1   0   24.20    1.80
 -11  -1   0   25.60    2.70
 -11  -1   0   16.90    2.00
  11  -1   0   19.90    2.20
  11  -1   0   18.90    2.00
 -11  -1   0   19.10    2.70
 -11   1   0   19.10    1.80
 -11   1   0   17.30    2.40
 -11   1   0   17.40    2.80
 -11   1   0   20.10    2.20
  11   1   0   15.20    1.70
  11   1   0   20.00    2.00
 -11   1   0   29.70    2.80
  11   1   0   22.30    1.80
 -11   1   0   20.30    2.50
  11   1   0   17.00    2.00
  13  -1   0    1.20    1.30
  13  -1   0    0.30    1.20
 -13  -1   0    0.00    0.90
 -13  -1   0    1.20    1.60
  13  -1   0   -0.20    1.60
  13  -1   0    0.40    1.70
 -13  -1   0    1.50    2.20
 -13  -1   0    0.00    2.30
  13   1   0    0.70    0.90
 -13   1   0   -0.70    1.80
  13   1   0   -0.70    1.60
 -13   1   0   -1.00    2.30
 -13   1   0    0.40    1.70
  13   1   0   -3.30    1.60
 -13   1   0   -2.40    2.40
  13   1   0   -1.50    1.10
 -13   1   0    1.40    1.40
 -13   1   0    1.20    0.90
 -15  -1   0   -1.20    2.20
  15  -1   0   -0.10    1.00
  15  -1   0    1.30    1.40
 -15  -1   0    0.00    1.00
 -15  -1   0   -0.80    1.60
 -15  -1   0    0.60    2.30
  15  -1   0   -0.40    1.80
  15  -1   0   -0.10    1.80
 -15  -1   0   -0.30    1.10
 -15   1   0   -0.10    2.40
 -15   1   0    2.00    1.70
  15   1   0   -1.30    1.80
  15   1   0   -0.10    1.80
  15   1   0    3.90    1.50
  15   1   0   -0.30    1.00
 -15   1   0    0.10    1.00
 -15   1   0    0.10    2.30
 -17  -1   0    4.50    1.50
 -17  -1   0    2.50    1.50
 -17  -1   0    2.50    1.20
  17  -1   0    3.70    1.80
 -17  -1   0    3.70    2.40
  17  -1   0    3.90    1.30
  17  -1   0    2.70    2.40
 -17  -1   0    3.20    1.80
  17  -1   0    4.00    2.30
 -17   1   0    3.20    1.30
 -17   1   0    0.00    1.90
  17   1   0    4.30    1.50
 -17   1   0    2.30    1.50
  17   1   0    3.50    2.50
 -17   1   0   -0.80    1.90
 -17   1   0    9.20    2.90
  17   1   0    1.90    1.80
 -17   1   0    3.30    2.70
  17   1   0    5.10    2.30
 -19  -1   0    0.00    1.70
  19  -1   0    2.80    2.90
 -19  -1   0    1.40    1.90
  19  -1   0    0.00    1.70
  19  -1   0    3.80    2.60
  19  -1   0   -0.10    2.10
 -19   1   0    1.00    1.60
  19   1   0    0.00    1.60
  19   1   0    1.00    2.20
  19   1   0    1.20    2.90
  19   1   0    2.20    2.60
  19   1   0    2.60    1.70
 -19   1   0   -1.70    1.90
   2  -2   0   10.10    0.70
  -2  -2   0   10.80    0.70
  -2  -2   0   10.90    0.80
   2  -2   0   10.40    0.90
  -2  -2   0   10.90    0.60
   2  -2   0   11.40    0.80
  -2  -2   0    9.90    0.80
   2  -2   0   10.20    0.90
   2  -2   0   11.50    0.80
   2  -2   0    9.70    0.60
   2  -2   0   10.70    0.80
  -2  -2   0   10.00    0.70
  -2  -2   0    9.20    0.70
  -2  -2   0    9.80    0.80
  -2  -2   0    9.60    0.90
   2  -2   0   10.10    1.20
   2  -2   0    9.60    0.70
   2  -2   0   10.10    0.80
   2  -2   0    8.30    0.80
  -2  -2   0   11.40    1.00
   2   2   0   10.70    0.80
   2   2   0   13.10    1.20
  -2   2   0    9.80    0.80
   2   2   0   10.40    0.70
  -2   2   0   10.50    1.10
   2   2   0   10.90    0.80
  -2   2   0    9.60    0.80
   2   2   0   11.10    0.60
  -2   2   0   10.50    0.70
  -2   2   0   10.50    0.80
  -2   2   0   10.30    0.60
   2   2   0   10.40    0.70
   2   2   0   10.20    0.80
   2   2   0    9.00    1.00
  -2   2   0   10.40    0.80
   2   2   0   11.10    0.90
  -2   2   0   11.00    0.90
  -2   2   0   10.00    0.90
  -2   2   0    9.10    1.20
   2   2   0   10.20    0.70
  -2   2   0    8.90    1.00
  -4  -2   0   82.19    4.40
  -4  -2   0   78.99    4.20
  -4  -2   0   85.89    4.20
  -4  -2   0   74.59    4.10
   4  -2   0   79.49    4.30
   4  -2   0   76.49    4.10
   4  -2   0   72.89    4.90
  -4  -2   0   83.09    4.10
   4  -2   0   73.39    4.40
  -4  -2   0   80.09    4.10
   4  -2   0   82.59    4.10
  -4  -2   0   81.99    4.50
   4  -2   0   80.69    4.20
   4  -2   0   70.69    4.00
   4  -2   0   78.79    4.10
  -4  -2   0   77.99    4.20
   4  -2   0   84.19    4.20
   4  -2   0   79.99    4.30
  -4   2   0   79.09    4.50
  -4   2   0   87.29    4.20
   4   2   0   71.29    4.50
  -4   2   0   76.09    4.30
  -4   2   0   81.99    4.20
  -4   2   0   74.29    4.90
  -4   2   0   74.79    4.30
  -4   2   0   77.99    4.30
   4   2   0   76.69    4.20
   4   2   0   82.49    4.10
  -4   2   0   78.99    4.10
   4   2   0   83.29    4.20
   4   2   0   88.39    4.20
  -4   2   0   76.39    4.00
   4   2   0   85.09    4.20
   4   2   0   70.19    4.10
  -4   2   0   74.39    4.30
  -4   2   0   77.49    4.10
  -6  -2   0   78.69    4.00
   6  -2   0   76.19    4.20
  -6  -2   0   87.79    5.40
  -6  -2   0   67.59    4.30
   6  -2   0   75.09    4.30
  -6  -2   0   82.09    4.20
   6  -2   0   76.39    4.50
  -6  -2   0   67.39    4.70
   6   2   0   72.69    4.20
   6   2   0   80.09    4.20
  -6   2   0   82.79    5.40
  -6   2   0   78.19    4.20
  -6   2   0   73.79    4.50
   6   2   0   76.59    4.30
   6   2   0   65.79    4.10
  -6   2   0   75.99    4.90
  -6   2   0   88.69    4.10
   6   2   0   76.39    4.00
  -6   2   0   83.59    4.40
  -6   2   0   71.79    4.10
   6   2   0   67.59    4.90
  -6   2   0   76.99    4.50
   6   2   0   75.39    4.20
  -6   2   0   77.09    4.30
  -8  -2   0   94.79    4.90
   8  -2   0  103.39    5.20
   8  -2   0   97.19    5.00
  -8  -2   0   93.29    5.70
   8  -2   0   95.69    5.10
   8  -2   0  100.29    5.20
  -8  -2   0   95.49    5.10
  -8  -2   0   85.19    5.70
  -8  -2   0   90.79    5.30
   8   2   0   92.29    5.00
  -8   2   0   92.49    5.00
  -8   2   0   87.99    5.50
  -8   2   0  100.59    5.30
   8   2   0   97.09    5.20
   8   2   0   93.19    5.10
  -8   2   0   96.99    5.50
  -8   2   0   88.09    6.10
  -8   2   0   89.29    5.80
  -8   2   0   92.09    5.20
   8   2   0   99.59    5.20
  10  -2   0   11.10    1.10
 -10  -2   0    8.30    1.50
 -10  -2   0   11.40    2.20
  10  -2   0   15.20    1.50
  10  -2   0   13.30    1.60
 -10  -2   0   14.30    1.40
  10  -2   0   11.50    1.30
 -10  -2   0    7.30    1.30
 -10  -2   0   10.70    2.30
 -10   2   0   10.90    2.30
  10   2   0    7.20    1.50
 -10   2   0    9.60    1.70
  10   2   0   11.50    1.30
 -10   2   0    8.10    2.60
 -10   2   0   14.60    1.40
 -10   2   0    9.80    1.30
 -10   2   0   12.80    1.70
 -10   2   0    9.90    1.80
  10   2   0   12.30    1.50
  10   2   0   11.20    1.10
 -12  -2   0   19.40    2.10
 -12  -2   0   25.90    2.00
  12  -2   0   25.00    2.50
  12  -2   0   24.30    2.70
 -12  -2   0   22.80    2.90
 -12  -2   0   22.50    2.70
  12  -2   0   25.80    2.70
  12  -2   0   27.40    2.00
 -12   2   0   28.60    3.00
  12   2   0   25.30    2.70
 -12   2   0   31.00    3.10
  12   2   0   17.10    2.20
 -12   2   0   23.50    3.10
  12   2   0   22.30    2.00
  12   2   0   23.30    2.50
 -12   2   0   22.80    2.70
 -12   2   0   21.50    2.30
 -12   2   0   28.00    2.00
  14  -2   0    2.10    1.00
 -14  -2   0    2.00    1.00
  14  -2   0    0.60    1.30
 -14  -2   0    1.60    2.30
 -14  -2   0    0.30    1.10
  14  -2   0    1.70    1.80
  14  -2   0    2.50    1.70
 -14  -2   0    2.00    2.20
 -14  -2   0    0.30    1.50
  14   2   0    1.00    1.30
 -14   2   0    2.70    2.60
  14   2   0    3.50    1.90
 -14   2   0   -0.70    1.70
 -14   2   0    1.30    1.00
  14   2   0    1.50    1.80
 -14   2   0    0.40    1.70
 -14   2   0    8.00    1.90
 -14   2   0    1.80    2.30
  14   2   0   -0.30    1.00
 -16  -2   0   -3.70    2.00
  16  -2   0    1.20    2.00
 -16  -2   0    1.00    1.40
 -16  -2   0    1.90    1.60
 -16  -2   0    0.90    1.40
  16  -2   0   -1.00    1.90
  16  -2   0   -1.40    1.50
 -16  -2   0   -0.50    1.10
  16  -2   0   -0.60    1.10
  16   2   0   -0.50    1.50
 -16   2   0   -0.20    1.10
 -16   2   0   -1.80    1.80
  16   2   0   -1.40    2.10
 -16   2   0   -0.70    2.50
 -16   2   0   -2.20    2.60
  16   2   0    0.60    1.10
  16   2   0    0.60    2.00
  18  -2   0   -1.20    2.40
 -18  -2   0    3.10    1.70
  18  -2   0   -2.20    1.80
 -18  -2   0   -0.40    1.60
  18  -2   0    0.00    1.30
 -18  -2   0    0.70    1.70
  18  -2   0    0.50    2.40
 -18  -2   0    0.10    1.30
  18   2   0   -4.60    4.40
 -18   2   0    0.20    1.70
  18   2   0    1.80    1.70
  18   2   0   -3.80    1.70
 -18   2   0   -2.60    1.20
  18   2   0    0.20    2.00
 -18   2   0   -0.60    3.40
  18   2   0    1.70    2.70
 -18   2   0   -4.60    2.70
 -18   2   0   -2.20    3.30
   1  -3   0  165.98    8.90
  -1  -3   0  163.18    8.80
   1  -3   0  166.88    8.80
  -1  -3   0  178.58    8.80
   1  -3   0  167.58    9.00
   1  -3   0  161.98    8.90
   1  -3   0  175.78    8.80
  -1  -3   0  177.88    8.80
  -1  -3   0  178.18    8.80
  -1  -3   0  171.68    8.80
  -1  -3   0  177.88    8.90
  -1  -3   0  177.88    8.80
  -1  -3   0  175.88    8.80
  -1  -3   0  180.68    8.90
   1  -3   0  170.38    8.80
  -1  -3   0  172.78    8.90
  -1  -3   0  178.58    8.80
   1  -3   0  175.08    8.80
  -1  -3   0  192.98    8.80
   1  -3   0  180.88    8.80
   1  -3   0  176.98    8.80
   1  -3   0  170.78    8.80
   1  -3   0  180.18    8.90
  -1   3   0  170.98    8.80
   1   3   0  170.48    8.80
  -1   3   0  180.58    8.80
   1   3   0  182.28    8.90
  -1   3   0  178.98    8.90
  -1   3   0  173.78    8.80
  -1   3   0  166.48    9.00
  -1   3   0  170.58    8.80
  -1   3   0  166.28    8.90
   1   3   0  184.18    8.80
   1   3   0  176.28    8.80
  -1   3   0  174.88    8.80
   1   3   0  176.78    8.80
  -1   3   0  176.48    8.80
   1   3   0  177.08    8.80
  -1   3   0  172.38    8.80
   1   3   0  167.58    8.90
   1   3   0  172.88    8.90
   1   3   0  179.58    8.80
  -1   3   0  180.08    8.90
   1   3   0  170.48    8.80
   1   3   0  172.68    8.80
  -3  -3   0    8.10    0.70
   3  -3   0    7.50    0.80
  -3  -3   0    7.60    0.70
  -3  -3   0    6.70    0.80
   3  -3   0    6.70    0.50
  -3  -3   0    9.10    0.70
   3  -3   0    6.60    0.70
   3  -3   0    7.00    0.70
   3  -3   0    7.90    1.00
   3  -3   0    7.20    0.80
   3  -3   0    8.20    0.80
   3  -3   0    8.80    0.70
  -3  -3   0    8.00    0.80
   3  -3   0    9.00    0.80
  -3  -3   0    7.60    0.60
   3  -3   0    5.90    0.70
  -3  -3   0    9.60    0.70
   3  -3   0    6.80    1.50
  -3  -3   0    7.80    0.80
  -3   3   0    7.20    0.90
  -3   3   0    8.10    1.60
  -3   3   0    6.20    0.60
  -3   3   0    8.90    0.90
   3   3   0    9.90    0.80
  -3   3   0    9.30    0.80
   3   3   0    6.90    1.10
  -3   3   0    6.70    1.00
   3   3   0    7.90    0.90
   3   3   0    6.50    0.70
  -3   3   0    6.90    0.60
  -3   3   0    8.90    0.70
   3   3   0    8.00    0.80
  -3   3   0    8.00    0.80
   3   3   0    8.30    0.80
  -3   3   0    7.00    0.50
   3   3   0    7.10    0.70
  -3   3   0    9.50    0.90
   3   3   0    7.30    0.50
   3   3   0    7.90    1.00
   3   3   0    8.40    0.70
  -3   3   0    7.00    0.80
   5  -3   0    3.50    0.70
   5  -3   0    4.10    0.50
  -5  -3   0    4.70    0.90
   5  -3   0    4.90    1.00
  -5  -3   0    4.00    1.20
   5  -3   0    2.70    0.50
   5  -3   0    5.90    0.90
   5  -3   0    5.20    0.70
  -5  -3   0    5.70    0.90
  -5  -3   0    7.90    1.50
   5  -3   0    2.90    1.30
  -5  -3   0    4.60    0.60
  -5  -3   0    4.00    0.80
   5  -3   0    4.90    2.00
  -5  -3   0    3.50    0.90
   5  -3   0    4.90    0.90
   5  -3   0    3.60    0.80
  -5   3   0    3.00    1.10
   5   3   0    5.50    0.80
  -5   3   0    4.10    1.00
   5   3   0    7.10    1.90
  -5   3   0    4.90    2.00
   5   3   0    5.80    0.80
   5   3   0    5.20    1.50
  -5   3   0    6.70    1.60
   5   3   0    6.90    1.00
   5   3   0    4.90    0.60
   5   3   0    4.20    0.90
  -5   3   0    3.40    0.70
   5   3   0    4.70    1.50
  -5   3   0    2.80    0.70
   5   3   0    4.30    0.60
  -5   3   0    4.40    1.10
  -5   3   0    4.80    1.10
   7  -3   0   38.20    2.60
  -7  -3   0   33.40    3.20
  -7  -3   0   37.20    2.10
  -7  -3   0   30.70    2.50
   7  -3   0   37.30    2.20
   7  -3   0   36.70    2.00
  -7  -3   0   34.00    2.50
  -7  -3   0   38.70    3.00
   7  -3   0   37.40    2.50
   7  -3   0   41.20    2.40
  -7  -3   0   34.40    2.10
   7   3   0   35.90    2.60
   7   3   0   42.40    2.70
  -7   3   0   40.50    4.20
  -7   3   0   39.00    2.40
   7   3   0   37.60    2.70
  -7   3   0   34.50    2.80
  -7   3   0   38.00    2.60
  -7   3   0   36.30    2.60
  -7   3   0   35.30    2.80
  -7   3   0   30.70    3.20
   7   3   0   36.20    2.40
   7   3   0   26.70    3.30
  -9  -3   0  127.09    7.20
  -9  -3   0  142.79    7.80
   9  -3   0  132.09    7.10
  -9  -3   0  129.49    7.20
   9  -3   0  139.79    7.20
  -9  -3   0  135.79    7.00
   9  -3   0  137.29    7.10
   9  -3   0  132.09    7.20
  -9   3   0  141.89    7.60
   9   3   0  138.79    7.20
  -9   3   0  135.69    7.80
   9   3   0  135.99    7.10
   9   3   0  133.89    7.30
  -9   3   0  129.79    8.10
   9   3   0  132.49    7.20
  -9   3   0  136.09    7.00
  -9   3   0  133.19    7.50
  -9   3   0  130.79    7.20
  -9   3   0  153.18    7.50
  11  -3   0    3.30    0.90
 -11  -3   0    3.90    1.30
 -11  -3   0    2.60    2.00
  11  -3   0    3.60    1.40
  11  -3   0    4.30    1.20
 -11  -3   0    1.60    2.00
 -11  -3   0    5.90    1.20
  11  -3   0    2.90    1.50
 -11  -3   0    4.80    0.90
 -11   3   0    5.40    1.70
  11   3   0    3.50    1.20
  11   3   0    4.10    0.90
 -11   3   0    3.20    0.90
 -11   3   0    4.80    1.70
 -11   3   0    4.10    2.20
 -11   3   0    2.10    2.10
  11   3   0    2.60    1.40
  11   3   0    2.10    1.50
 -11   3   0    7.10    2.70
 -11   3   0    4.90    2.20
 -13  -3   0    0.40    1.30
  13  -3   0   -1.10    1.50
 -13  -3   0   -0.40    0.90
 -13  -3   0   -0.20    2.00
  13  -3   0    0.10    1.20
  13  -3   0   -0.60    0.90
 -13  -3   0   -0.30    3.60
  13  -3   0    0.30    1.50
 -13  -3   0   -0.10    1.10
  13   3   0    0.70    0.90
 -13   3   0   -0.30    1.70
 -13   3   0   -1.70    2.00
 -13   3   0   -0.80    0.90
 -13   3   0   -2.10    2.50
  13   3   0   -0.70    1.60
 -13   3   0   -0.20    2.10
  13   3   0    1.70    1.30
 -13   3   0    0.20    1.70
  13   3   0   -0.10    1.60
 -15  -3   0   -0.30    1.20
 -15  -3   0    0.00    1.00
  15  -3   0   -0.40    1.00
 -15  -3   0   -1.20    1.30
 -15  -3   0   -0.40    1.50
  15  -3   0    0.60    1.40
  15  -3   0    0.10    1.80
 -15  -3   0   -0.50    1.90
  15  -3   0   -0.40    1.80
 -15   3   0   -1.40    1.70
 -15   3   0    1.70    2.50
  15   3   0   -0.80    2.00
 -15   3   0   -0.30    1.00
 -15   3   0   -3.20    3.10
  15   3   0   -0.40    1.80
 -15   3   0   -1.90    1.70
  15   3   0   -0.30    1.00
  15   3   0   -0.40    1.40
 -17  -3   0    4.20    1.30
  17  -3   0    3.30    1.80
 -17  -3   0    0.50    1.60
 -17  -3   0    0.70    1.60
  17  -3   0    2.20    1.30
  17  -3   0   -1.00    2.20
  17  -3   0    1.60    2.30
 -17  -3   0    0.80    1.50
 -17  -3   0    3.20    1.90
 -17   3   0    1.20    2.80
  17   3   0    2.80    1.80
 -17   3   0    2.70    1.30
 -17   3   0    2.30    2.00
  17   3   0    4.60    2.30
  17   3   0    3.10    2.60
  17   3   0    1.50    1.30
  17   3   0    3.30    1.60
 -17   3   0    4.80    2.70
 -19  -3   0   -1.40    2.80
  19  -3   0    0.30    1.40
  19  -3   0    1.40    2.70
  19  -3   0    1.90    2.00
 -19  -3   0   -3.40    1.40
 -19  -3   0   -0.40    1.80
  19  -3   0    0.90    2.50
 -19  -3   0   -1.70    1.50
  19   3   0    0.40    1.70
 -19   3   0    0.40    1.90
  19   3   0   -1.70    1.60
 -19   3   0   -0.50    2.90
  19   3   0   -0.50    2.10
  19   3   0   -3.40    2.30
  19   3   0   -2.50    2.80
 -19   3   0    1.00    1.70
 -19   3   0    0.90    1.50
 -19   3   0    5.70    4.20
   0  -4   0  709.33   35.80
   0  -4   0  731.93   35.80
   0  -4   0  720.33   35.80
   0  -4   0  677.13   35.80
   0  -4   0  667.13   35.80
   0  -4   0  736.23   35.80
   0  -4   0  724.23   35.80
   0  -4   0  732.93   35.80
   0  -4   0  699.03   35.90
   0  -4   0  699.73   35.80
   0   4   0  706.83   35.80
   0   4   0  700.83   35.90
   0   4   0  720.63   35.80
   0   4   0  686.93   35.80
   0   4   0  710.33   35.80
   0   4   0  755.12   35.80
   0   4   0  717.63   35.80
   0   4   0  705.13   35.80
   0   4   0  706.43   35.80
   0   4   0  736.43   35.80
   0   4   0  701.03   35.80
   0   4   0  713.33   35.80
   2  -4   0   44.00    2.50
  -2  -4   0   45.30    2.40
  -2  -4   0   48.60    2.40
   2  -4   0   42.70    2.50
   2  -4   0   47.60    3.10
   2  -4   0   47.50    2.40
   2  -4   0   46.00    2.40
  -2  -4   0   44.00    2.40
  -2  -4   0   46.90    2.50
   2  -4   0   47.50    2.60
   2  -4   0   47.90    2.50
  -2  -4   0   44.10    2.30
   2  -4   0   44.40    2.40
  -2  -4   0   44.60    2.40
  -2  -4   0   43.00    2.60
  -2  -4   0   48.40    2.40
   2  -4   0   45.90    2.40
   2  -4   0   45.10    2.50
  -2  -4   0   38.60    2.50
   2   4   0   41.00    2.40
   2   4   0   44.40    2.40
   2   4   0   47.40    2.40
  -2   4   0   46.80    2.40
  -2   4   0   45.20    2.40
  -2   4   0   44.20    2.50
  -2   4   0   42.10    2.50
  -2   4   0   45.20    2.40
   2   4   0   44.10    2.50
   2   4   0   44.30    2.40
  -2   4   0   47.00    2.40
  -2   4   0   42.80    2.70
   2   4   0   42.50    2.40
   2   4   0   46.70    2.50
  -2   4   0   49.30    2.60
  -2   4   0   46.70    2.60
  -2   4   0   45.60    2.50
  -2   4   0   44.20    2.40
   2   4   0   42.80    2.30
  -2   4   0   46.30    3.20
   2   4   0   42.30    2.60
   2   4   0   44.70    2.50
   2   4   0   47.70    2.60
  -4  -4   0  115.19    6.20
  -4  -4   0  124.49    6.20
  -4  -4   0  125.49    6.20
   4  -4   0  117.79    6.30
  -4  -4   0  122.39    6.20
   4  -4   0  125.69    6.30
  -4  -4   0  122.19    6.20
   4  -4   0  118.59    6.10
  -4  -4   0  125.69    6.20
  -4  -4   0  118.09    6.30
   4  -4   0  128.19    6.30
  -4  -4   0  117.79    6.20
   4  -4   0  118.79    6.20
   4  -4   0  111.69    6.40
   4  -4   0  113.39    6.90
   4  -4   0  125.79    6.30
   4  -4   0  121.49    6.40
   4  -4   0  114.99    6.20
   4   4   0  111.89    6.30
  -4   4   0  115.49    6.40
  -4   4   0  119.69    7.10
  -4   4   0  114.49    6.10
  -4   4   0  113.79    6.20
  -4   4   0  127.99    6.50
   4   4   0  115.69    6.30
   4   4   0  129.49    6.30
   4   4   0  109.89    6.60
   4   4   0  133.69    6.30
  -4   4   0  128.99    6.30
   4   4   0  115.79    6.20
  -4   4   0  124.09    6.40
   4   4   0  123.19    6.20
  -4   4   0  117.09    6.30
   4   4   0  116.59    6.20
   4   4   0  114.79    6.40
  -4   4   0  123.69    6.20
  -4   4   0  121.69    6.40
  -4   4   0  122.79    6.20
   4   4   0  126.19    6.10
   4   4   0  118.89    6.20
  -4   4   0  117.29    6.50
  -6  -4   0  285.27   14.20
  -6  -4   0  277.37   14.10
  -6  -4   0  296.37   14.10
  -6  -4   0  303.97   14.30
   6  -4   0  286.77   14.00
   6  -4   0  280.27   14.10
   6  -4   0  292.77   14.20
   6  -4   0  282.87   14.30
   6  -4   0  279.47   14.20
   6  -4   0  264.37   14.00
  -6  -4   0  274.47   14.10
  -6  -4   0  295.37   14.20
  -6   4   0  274.27   14.00
  -6   4   0  269.07   14.20
  -6   4   0  257.17   14.40
   6   4   0  287.27   14.10
   6   4   0  277.57   14.00
  -6   4   0  263.67   14.80
   6   4   0  251.57   14.30
   6   4   0  274.27   14.10
   6   4   0  245.88   14.40
  -6   4   0  262.37   14.30
  -6   4   0  302.27   14.30
   6   4   0  274.07   14.20
   6   4   0  284.07   14.20
   8  -4   0  225.28   11.00
  -8  -4   0  215.98   10.80
   8  -4   0  216.18   10.80
  -8  -4   0  226.18   11.40
   8  -4   0  219.18   10.90
   8  -4   0  210.38   11.00
  -8  -4   0  218.48   10.90
  -8  -4   0  195.88   10.80
  -8  -4   0  215.78   11.00
  -8  -4   0  219.38   11.00
   8  -4   0  216.08   10.90
  -8  -4   0  212.58   11.20
  -8   4   0  208.78   11.10
   8   4   0  212.28   11.00
  -8   4   0  213.08   11.80
  -8   4   0  228.58   11.30
   8   4   0  201.88   10.90
   8   4   0  208.98   11.00
  -8   4   0  212.38   10.90
   8   4   0  191.08   10.90
  -8   4   0  195.28   11.30
  -8   4   0  216.98   11.20
   8   4   0  205.18   11.00
  -8   4   0  218.58   11.20
 -10  -4   0  118.89    6.50
  10  -4   0  124.59    6.60
  10  -4   0  118.99    6.50
 -10  -4   0  124.89    6.30
 -10  -4   0  118.39    6.60
  10  -4   0  126.59    6.40
  10  -4   0  115.59    6.60
 -10  -4   0  114.19    7.00
 -10  -4   0  130.69    7.30
  10   4   0  121.39    6.80
  10   4   0  111.89    6.60
 -10   4   0  125.49    6.40
 -10   4   0  117.79    6.90
 -10   4   0  108.99    7.30
 -10   4   0  132.49    7.10
  10   4   0  118.39    6.40
 -10   4   0  122.09    7.70
  10   4   0  119.39    6.60
 -10   4   0  126.29    7.10
  12  -4   0    0.90    0.90
 -12  -4   0    2.00    1.90
 -12  -4   0    0.70    1.20
 -12  -4   0   -0.10    0.80
  12  -4   0    1.20    1.80
  12  -4   0   -0.10    1.10
  12  -4   0    0.40    1.60
 -12  -4   0   -1.00    1.10
 -12  -4   0   -2.00    1.60
 -12   4   0   -0.60    2.70
 -12   4   0   -0.10    1.50
 -12   4   0   -1.30    0.90
  12   4   0   -1.60    2.50
 -12   4   0    2.00    1.70
 -12   4   0    4.20    2.10
 -12   4   0    0.30    1.10
  12   4   0    3.20    2.00
  12   4   0   -1.70    1.50
  12   4   0    0.20    0.90
 -14  -4   0    1.70    1.40
  14  -4   0    4.60    1.80
  14  -4   0    3.60    1.10
  14  -4   0    3.40    1.30
  14  -4   0    4.40    1.80
 -14  -4   0    1.50    1.20
 -14  -4   0    1.20    2.00
  14   4   0    2.10    1.10
  14   4   0    1.60    1.80
 -14   4   0    6.20    1.40
 -14   4   0   -0.70    2.30
  14   4   0    2.30    2.00
 -14   4   0    1.50    1.90
 -14   4   0    4.40    2.80
 -14   4   0    2.10    1.80
  14   4   0    1.50    1.40
  16  -4   0   -0.80    1.00
 -16  -4   0    0.00    1.50
  16  -4   0   -2.70    1.90
  16  -4   0   -1.10    1.50
 -16  -4   0    1.50    1.40
 -16  -4   0    0.80    1.40
 -16  -4   0    0.00    1.10
  16  -4   0    2.80    2.00
  16   4   0   -0.90    1.50
 -16   4   0    0.50    2.80
  16   4   0   -0.60    1.40
  16   4   0   -1.30    2.20
 -16   4   0   -1.30    2.60
 -16   4   0    0.50    1.90
 -16   4   0   -1.70    1.10
  16   4   0   -1.70    1.90
  16   4   0   -2.40    1.10
 -18  -4   0   -0.60    1.40
  18  -4   0   -1.00    2.20
  18  -4   0    2.70    1.40
 -18  -4   0    0.50    1.40
 -18  -4   0    2.20    1.60
 -18  -4   0   -0.10    1.70
  18  -4   0    3.40    2.40
  18  -4   0    0.00    1.90
 -18   4   0   -0.80    1.30
  18   4   0   -0.20    1.60
 -18   4   0    0.10    2.10
 -18   4   0   -4.40    5.20
  18   4   0    2.20    1.90
  18   4   0   -1.20    1.60
  18   4   0   -2.70    2.70
  18   4   0   -4.60    3.20
 -18   4   0   -3.20    2.50
  -1  -5   0  377.56   17.90
   1  -5   0  344.57   17.80
   1  -5   0  359.86   17.80
   1  -5   0  352.66   17.80
   1  -5   0  352.36   17.80
  -1  -5   0  340.77   17.80
  -1  -5   0  369.16   17.80
  -1  -5   0  348.67   17.80
  -1  -5   0  359.96   17.80
   1  -5   0  335.27   17.90
   1  -5   0  378.06   17.80
   1  -5   0  354.36   17.90
   1  -5   0  333.27   18.00
  -1  -5   0  353.96   17.80
   1  -5   0  355.46   17.80
  -1  -5   0  346.67   17.80
  -1  -5   0  385.86   17.80
  -1  -5   0  350.06   17.80
   1  -5   0  342.17   17.80
  -1  -5   0  329.47   17.80
   1  -5   0  333.67   17.80
  -1  -5   0  351.26   17.90
   1   5   0  359.76   17.90
   1   5   0  361.86   17.80
  -1   5   0  349.57   17.90
  -1   5   0  359.76   17.80
  -1   5   0  342.67   17.80
  -1   5   0  342.37   18.00
  -1   5   0  360.26   17.80
   1   5   0  345.57   17.80
   1   5   0  350.76   17.80
   1   5   0  349.57   17.80
  -1   5   0  368.26   17.90
  -1   5   0  362.86   17.80
  -1   5   0  353.36   17.80
   1   5   0  338.67   17.80
   1   5   0  347.17   17.90
  -1   5   0  361.16   17.90
  -1   5   0  365.36   17.80
   1   5   0  304.07   17.80
  -1   5   0  357.86   17.80
   1   5   0  346.37   17.90
   1   5   0  362.76   17.80
  -1   5   0  372.46   17.80
   3  -5   0    3.00    0.70
   3  -5   0    1.90    0.70
  -3  -5   0    3.30    0.70
  -3  -5   0    3.30    0.60
   3  -5   0    3.10    0.60
  -3  -5   0    4.50    0.70
  -3  -5   0    3.10    0.90
   3  -5   0    3.00    0.70
   3  -5   0    3.80    1.00
   3  -5   0    3.40    0.60
  -3  -5   0    3.90    0.80
  -3  -5   0    3.50    0.60
   3  -5   0    3.40    1.00
   3  -5   0    4.30    0.80
  -3  -5   0    3.50    0.50
   3  -5   0    3.40    0.70
   3  -5   0    5.60    1.80
  -3   5   0    2.50    0.60
  -3   5   0    5.30    1.00
   3   5   0    5.70    0.80
  -3   5   0    7.10    1.90
  -3   5   0    3.20    0.70
  -3   5   0    4.00    0.40
  -3   5   0    4.00    0.70
  -3   5   0    2.40    0.60
   3   5   0    2.10    1.00
  -3   5   0    3.10    0.80
   3   5   0    3.40    0.60
   3   5   0    3.60    0.80
  -3   5   0    2.80    0.70
   3   5   0    4.80    1.00
  -3   5   0    3.60    1.10
   3   5   0    4.60    0.90
   3   5   0    4.80    0.60
  -3   5   0    2.80    0.50
   3   5   0    5.50    0.70
  -3   5   0    3.90    1.00
   3   5   0    2.40    0.60
   3   5   0    3.60    0.80
  -3   5   0    3.90    0.80
  -5  -5   0  863.41   43.30
   5  -5   0  899.61   43.30
  -5  -5   0  817.92   43.30
   5  -5   0  850.91   43.30
  -5  -5   0  850.11   43.30
  -5  -5   0  849.52   43.40
   5  -5   0  848.02   43.30
  -5  -5   0  905.61   43.30
  -5  -5   0  859.61   43.30
   5  -5   0  874.51   43.40
   5  -5   0  883.91   43.30
  -5  -5   0  859.21   43.30
  -5   5   0  870.91   43.40
   5   5   0  880.41   43.30
  -5   5   0  822.82   43.40
   5   5   0  829.92   43.40
   5   5   0  834.62   43.50
   5   5   0  884.61   43.30
  -5   5   0  828.92   43.20
  -5   5   0  852.21   43.50
  -5   5   0  854.51   43.40
   5   5   0  872.21   43.40
  -5   5   0  912.71   43.30
  -5   5   0  881.51   43.60
  -5   5   0  812.12   43.80
   7  -5   0   21.30    1.60
  -7  -5   0   22.00    1.80
  -7  -5   0   18.10    1.60
   7  -5   0   20.50    1.40
   7  -5   0   21.80    1.70
  -7  -5   0   21.20    2.30
  -7  -5   0   21.00    1.70
  -7  -5   0   24.00    1.50
   7  -5   0   22.10    1.30
   7  -5   0   22.40    2.00
  -7  -5   0   21.10    1.40
   7  -5   0   19.70    2.10
   7  -5   0   21.40    2.00
  -7   5   0   18.80    2.10
  -7   5   0   20.30    2.60
   7   5   0   20.10    1.90
  -7   5   0   16.90    2.10
   7   5   0   16.50    2.60
   7   5   0   20.00    1.70
   7   5   0   19.60    1.90
  -7   5   0   19.60    2.20
  -7   5   0   20.60    2.90
   7   5   0   21.10    2.30
   7   5   0   23.00    2.30
  -7   5   0   19.50    2.00
   7   5   0   18.50    1.30
  -9  -5   0   11.60    1.60
  -9  -5   0   19.20    1.90
  -9  -5   0   10.80    1.30
   9  -5   0   14.50    1.60
  -9  -5   0   12.40    1.20
   9  -5   0   14.00    1.60
   9  -5   0    9.70    2.10
  -9  -5   0   13.30    1.30
   9  -5   0   14.00    1.50
   9  -5   0   17.30    1.70
  -9   5   0    7.90    2.90
  -9   5   0   11.60    1.30
   9   5   0   16.20    1.70
  -9   5   0   10.30    1.50
   9   5   0   15.10    1.20
  -9   5   0   12.90    1.80
  -9   5   0   13.10    1.90
  -9   5   0   12.50    2.30
  -9   5   0    9.60    1.50
   9   5   0   13.90    1.40
   9   5   0   13.50    1.50
   9   5   0   12.60    1.10
  11  -5   0  234.38   11.60
  11  -5   0  235.58   11.60
 -11  -5   0  218.68   11.30
 -11  -5   0  210.28   11.50
 -11  -5   0  225.78   11.50
 -11  -5   0  212.78   11.50
  11  -5   0  215.48   11.40
 -11  -5   0  224.58   11.80
  11  -5   0  235.08   11.50
 -11   5   0  203.98   11.80
  11   5   0  211.68   11.60
 -11   5   0  218.98   12.60
 -11   5   0  234.88   11.40
  11   5   0  239.68   11.60
 -11   5   0  213.98   12.20
 -11   5   0  219.08   11.50
 -11   5   0  218.58   12.00
  11   5   0  204.48   11.40
  11   5   0  220.28   11.80
  13  -5   0   11.50    1.90
 -13  -5   0   12.80    1.30
  13  -5   0   11.00    1.90
 -13  -5   0   12.00    2.10
 -13  -5   0   11.30    1.50
 -13  -5   0   11.20    1.50
  13  -5   0   10.10    1.60
  13  -5   0   13.10    1.30
 -13   5   0    9.00    2.20
 -13   5   0   12.20    4.80
  13   5   0   13.60    1.50
  13   5   0   10.10    2.10
  13   5   0   10.80    1.90
 -13   5   0    7.70    3.00
 -13   5   0   11.60    1.30
 -13   5   0    7.80    2.00
  13   5   0    9.60    1.60
  15  -5   0    0.90    1.30
  15  -5   0    0.20    1.00
  15  -5   0    0.20    1.80
 -15  -5   0    0.00    1.20
 -15  -5   0   -2.30    1.30
  15  -5   0   -0.80    1.80
 -15  -5   0   -1.30    1.20
 -15  -5   0    0.40    1.10
  15   5   0   -0.40    2.10
  15   5   0   -0.10    1.10
 -15   5   0    0.70    1.10
  15   5   0    0.60    1.80
 -15   5   0   -1.70    1.70
  15   5   0   -0.90    1.50
  15   5   0    0.40    1.30
 -15   5   0   -1.20    1.90
 -15   5   0   -0.30    2.60
 -15   5   0    3.30    2.60
 -17  -5   0    0.80    2.40
  17  -5   0    3.70    2.50
  17  -5   0   -0.60    1.20
 -17  -5   0   -0.90    1.30
 -17  -5   0   -2.60    1.60
 -17  -5   0   -0.40    1.30
  17  -5   0    0.30    1.70
  17  -5   0    4.90    2.40
  17   5   0    3.50    3.20
  17   5   0    0.80    1.40
 -17   5   0    1.50    1.30
  17   5   0    2.20    1.60
 -17   5   0   -1.70    2.60
  17   5   0    2.50    3.00
  17   5   0    0.00    2.10
  19  -5   0   -2.30    2.50
 -19  -5   0   -1.80    1.40
 -19  -5   0   -0.70    1.50
  19  -5   0   -3.60    2.60
  19  -5   0   -0.40    1.90
  19  -5   0   -2.90    1.30
 -19  -5   0   -0.50    1.60
  19   5   0   -0.90    3.00
 -19   5   0    2.60    2.20
  19   5   0    2.60    1.60
 -19   5   0   -2.60    1.50
  19   5   0    2.50    1.80
 -19   5   0   -0.60    1.40
 -19   5   0   -7.10    3.00
  19   5   0   -0.50    2.00
 -19   5   0    3.70    2.80
  19   5   0    0.10    2.40
   0  -6   0    1.80    0.50
   0  -6   0    1.80    0.40
   0  -6   0    1.70    0.60
   0  -6   0    2.70    0.60
   0  -6   0    3.10    0.60
   0  -6   0    1.90    0.50
   0  -6   0    3.10    0.70
   0  -6   0    2.40    0.90
   0   6   0   -0.10    0.90
   0   6   0    1.10    0.60
   0   6   0    2.50    0.50
   0   6   0    1.10    1.30
   0   6   0    2.90    0.60
   0   6   0    1.50    0.70
   0   6   0    1.60    0.50
   0   6   0    2.70    0.80
   0   6   0    0.60    0.90
   0   6   0    1.70    0.60
   0   6   0    2.20    0.80
   0   6   0    2.70    0.60
  -2  -6   0   57.39    3.00
  -2  -6   0   58.19    3.20
  -2  -6   0   61.39    3.10
   2  -6   0   51.69    3.90
  -2  -6   0   57.29    3.20
   2  -6   0   56.29    3.10
  -2  -6   0   52.49    3.20
   2  -6   0   53.69    3.10
   2  -6   0   58.99    3.10
   2  -6   0   60.29    3.10
  -2  -6   0   58.69    3.00
   2  -6   0   54.09    3.30
  -2  -6   0   59.69    3.00
  -2  -6   0   55.49    3.20
  -2  -6   0   58.29    3.00
  -2  -6   0   56.69    3.10
   2  -6   0   55.39    3.20
   2  -6   0   54.19    3.20
   2  -6   0   55.19    3.30
  -2  -6   0   59.09    3.20
   2  -6   0   56.39    3.20
   2   6   0   55.89    3.30
   2   6   0   54.79    3.20
  -2   6   0   55.89    3.10
   2   6   0   57.89    3.10
  -2   6   0   58.89    3.40
  -2   6   0   57.79    3.10
  -2   6   0   56.09    3.40
   2   6   0   56.59    3.10
   2   6   0   57.89    3.50
   2   6   0   59.99    3.10
   2   6   0   54.09    3.40
   2   6   0   59.39    2.90
   2   6   0   53.69    3.10
  -2   6   0   59.59    3.00
   2   6   0   59.79    3.10
  -2   6   0   59.19    3.10
  -2   6   0   59.69    3.10
  -2   6   0   58.09    3.10
  -2   6   0   57.19    3.30
   2   6   0   54.89    3.00
   2   6   0   49.00    3.10
  -2   6   0   59.49    4.20
  -2   6   0   59.99    3.30
  -4  -6   0    3.10    1.00
  -4  -6   0    4.80    0.80
   4  -6   0    3.40    0.70
   4  -6   0    5.40    1.00
   4  -6   0    4.80    0.70
  -4  -6   0    4.30    0.60
  -4  -6   0    2.90    0.70
  -4  -6   0    3.80    0.90
   4  -6   0    4.90    1.00
   4  -6   0    5.10    1.30
  -4  -6   0    3.10    0.70
   4  -6   0    5.00    0.90
   4   6   0    6.10    1.00
   4   6   0    5.20    1.20
   4   6   0    3.90    1.30
  -4   6   0    2.50    0.80
   4   6   0    4.30    0.90
  -4   6   0    2.70    1.20
   4   6   0    6.30    0.90
   4   6   0    4.20    1.00
  -4   6   0    5.20    3.80
  -4   6   0    3.20    1.10
  -4   6   0    7.90    1.20
   4   6   0    5.40    0.70
  -4   6   0    6.20    0.90
   6  -6   0   18.50    1.40
   6  -6   0   19.90    1.80
   6  -6   0   22.90    2.00
  -6  -6   0   20.20    1.50
  -6  -6   0   17.80    1.60
  -6  -6   0   18.00    1.60
  -6  -6   0   20.60    2.10
   6  -6   0   20.80    1.60
   6  -6   0   19.60    1.90
  -6  -6   0   19.70    1.40
  -6  -6   0   19.00    1.40
   6  -6   0   17.90    2.10
  -6   6   0   19.60    1.70
  -6   6   0   18.70    2.70
  -6   6   0   19.10    2.20
   6   6   0   22.40    1.90
   6   6   0   22.20    1.50
  -6   6   0   17.10    2.10
  -6   6   0   21.40    2.00
  -6   6   0   21.50    2.60
  -6   6   0   18.80    1.10
   6   6   0   21.20    1.70
   6   6   0   24.20    2.20
  -6   6   0   18.30    2.00
   6   6   0   18.70    2.00
   8  -6   0   63.49    3.60
  -8  -6   0   71.29    3.60
  -8  -6   0   63.69    3.60
   8  -6   0   66.19    4.00
   8  -6   0   68.39    3.70
  -8  -6   0   60.59    4.00
  -8  -6   0   67.89    3.80
   8  -6   0   72.39    3.90
   8  -6   0   68.09    4.10
  -8  -6   0   67.59    3.80
   8  -6   0   68.59    3.80
   8   6   0   64.89    3.90
  -8   6   0   66.09    4.60
  -8   6   0   67.79    4.20
  -8   6   0   64.69    4.10
   8   6   0   69.29    3.70
  -8   6   0   63.79    5.70
   8   6   0   69.89    4.20
  -8   6   0   69.69    4.30
   8   6   0   66.59    4.00
  -8   6   0   69.39    3.90
  10  -6   0   18.10    1.80
 -10  -6   0   15.60    1.50
 -10  -6   0   16.60    1.70
  10  -6   0   16.90    1.80
  10  -6   0   18.60    1.60
 -10  -6   0   17.90    2.00
 -10  -6   0   19.60    1.70
  10  -6   0   17.10    1.80
  10   6   0   18.10    1.30
 -10   6   0   17.60    1.90
 -10   6   0   15.70    2.40
  10   6   0   16.80    1.80
  10   6   0   19.60    1.90
 -10   6   0   16.10    1.60
  10   6   0   15.70    1.70
  10   6   0   21.40    2.10
 -10   6   0   18.40    3.40
 -10   6   0   23.10    2.70
 -10   6   0   16.80    2.00
 -12  -6   0    6.60    1.00
 -12  -6   0    4.20    1.20
  12  -6   0    5.90    1.70
 -12  -6   0    2.20    1.30
 -12  -6   0    5.10    1.20
  12  -6   0    5.20    1.20
  12  -6   0    4.90    1.30
  12  -6   0    8.00    1.90
 -12   6   0    5.50    2.50
  12   6   0    6.00    1.50
  12   6   0    6.10    1.30
 -12   6   0    5.80    1.40
  12   6   0    4.50    1.10
 -12   6   0    6.00    1.80
  12   6   0    5.50    2.10
  12   6   0    4.80    1.60
 -12   6   0    6.70    1.10
 -14  -6   0    5.30    1.50
  14  -6   0    5.50    1.10
 -14  -6   0    5.30    1.40
 -14  -6   0    3.90    1.20
  14  -6   0    7.00    1.90
 -14  -6   0    3.00    1.30
  14  -6   0    3.10    1.50
  14  -6   0    5.50    1.80
 -14   6   0    7.50    2.50
  14   6   0   -1.50    3.50
 -14   6   0    6.90    2.20
 -14   6   0    6.40    1.20
  14   6   0    4.10    1.20
  14   6   0    3.10    1.60
  14   6   0    3.90    2.30
 -14   6   0    6.00    3.10
 -14   6   0    6.30    2.10
  14   6   0    7.70    1.50
 -16  -6   0   -1.10    1.20
  16  -6   0    1.50    1.60
 -16  -6   0   -0.80    1.20
  16  -6   0   -0.70    2.00
 -16  -6   0    0.00    1.30
 -16  -6   0    2.00    1.60
  16  -6   0    0.80    1.10
  16  -6   0   -0.30    2.10
 -16   6   0   -0.80    1.10
  16   6   0    1.80    2.00
  16   6   0    0.80    1.30
 -16   6   0   -1.30    2.00
 -16   6   0   -0.10    2.50
  16   6   0    1.30    1.70
  16   6   0    0.50    2.50
 -16   6   0   -0.50    2.00
  16   6   0   -2.10    1.40
 -16   6   0   -2.00    2.70
  18  -6   0   -0.60    2.40
 -18  -6   0   -1.70    1.80
  18  -6   0    0.30    1.30
 -18  -6   0    0.20    1.70
  18  -6   0   -2.00    2.40
  18  -6   0    1.90    1.90
 -18  -6   0   -0.70    1.80
 -18   6   0   -1.10    2.10
  18   6   0   -1.90    1.90
 -18   6   0    1.00    2.90
  18   6   0   -0.50    1.60
 -18   6   0   -1.80    1.30
  18   6   0    0.80    1.70
 -18   6   0    2.40    2.70
  18   6   0   -4.80    2.80
  18   6   0   -2.10    2.60
  -1  -7   0  144.29    7.50
   1  -7   0  145.19    7.50
  -1  -7   0  148.59    7.50
  -1  -7   0  146.19    7.50
  -1  -7   0  142.69    7.50
  -1  -7   0  146.29    7.50
   1  -7   0  137.39    7.60
   1  -7   0  148.19    7.50
  -1  -7   0  145.59    7.70
   1  -7   0  143.59    7.90
   1  -7   0  142.79    7.70
   1  -7   0  149.39    7.50
  -1  -7   0  163.48    7.60
   1  -7   0  142.99    7.50
   1  -7   0  141.19    7.60
   1  -7   0  159.78    7.50
  -1  -7   0  150.38    7.50
  -1  -7   0  155.28    7.50
  -1  -7   0  132.49    7.60
   1  -7   0  148.39    7.50
  -1  -7   0  140.99    7.60
   1   7   0  144.09    7.80
   1   7   0  141.79    7.70
   1   7   0  145.69    7.50
  -1   7   0  144.49    7.60
  -1   7   0  149.79    7.50
   1   7   0  144.59    7.50
  -1   7   0  147.99    7.70
  -1   7   0  151.88    7.50
   1   7   0  149.69    7.50
   1   7   0  141.99    7.60
   1   7   0  146.89    7.50
  -1   7   0  141.29    7.50
  -1   7   0  137.69    7.70
  -1   7   0  143.59    7.50
  -1   7   0  152.38    7.60
  -1   7   0  144.99    7.50
   1   7   0  143.39    7.50
   1   7   0  148.39    7.70
   1   7   0  155.18    7.60
  -1   7   0  150.08    7.40
  -1   7   0  140.49    7.60
   1   7   0  146.59    7.60
  -1   7   0  142.29    8.00
  -3  -7   0  172.08    8.90
  -3  -7   0  177.98    8.90
   3  -7   0  173.48    9.00
   3  -7   0  183.08    9.10
   3  -7   0  184.68    9.00
  -3  -7   0  170.28    8.80
   3  -7   0  177.28    9.00
   3  -7   0  178.08    8.90
  -3  -7   0  171.98    8.90
   3  -7   0  183.28    9.00
   3  -7   0  176.58    8.90
  -3  -7   0  171.08    9.00
   3  -7   0  168.48    9.00
  -3  -7   0  188.08    8.90
  -3   7   0  171.48    8.90
  -3   7   0  175.88    9.00
   3   7   0  156.28    8.90
  -3   7   0  171.88    8.90
  -3   7   0  180.58    9.10
  -3   7   0  175.78    8.90
   3   7   0  179.58    9.10
   3   7   0  158.88    9.30
   3   7   0  164.38    8.90
  -3   7   0  180.98    9.10
   3   7   0  171.48    8.80
  -3   7   0  174.58    8.90
   3   7   0  165.18    8.80
   3   7   0  180.58    8.90
  -3   7   0  179.78    9.00
  -3   7   0  164.58    9.80
  -3   7   0  173.68    9.10
   5  -7   0    6.90    0.80
   5  -7   0    7.90    1.10
  -5  -7   0    4.90    0.70
   5  -7   0    5.80    0.90
   5  -7   0    8.10    1.00
  -5  -7   0    4.00    0.90
  -5  -7   0    9.90    0.90
   5   7   0    5.10    1.10
   5   7   0    7.10    0.90
  -5   7   0    6.40    2.40
   5   7   0    6.50    0.80
  -5   7   0    3.30    1.00
  -5   7   0    4.40    1.40
   5   7   0    5.70    1.00
  -5   7   0    5.70    1.20
  -5   7   0    5.90    0.90
   5   7   0   10.60    1.30
   7  -7   0   11.10    1.30
  -7  -7   0   11.10    0.90
   7  -7   0   10.90    1.30
  -7  -7   0   11.30    1.00
  -7  -7   0   12.20    1.10
   7  -7   0   10.90    1.00
   7  -7   0    9.90    1.00
   7  -7   0   10.60    1.00
  -7  -7   0   13.70    1.00
  -7  -7   0    8.90    1.30
  -7  -7   0   10.20    1.30
  -7   7   0   11.00    2.70
  -7   7   0   11.40    1.90
   7   7   0   12.10    2.10
  -7   7   0   10.80    1.50
   7   7   0   11.70    1.50
   7   7   0   10.70    1.00
  -7   7   0   11.80    1.50
  -7   7   0   10.30    1.40
   7   7   0   13.80    1.20
  -7   7   0   10.70    1.20
   7   7   0    8.70    1.20
   9  -7   0    4.60    0.90
   9  -7   0    3.10    1.20
   9  -7   0    3.40    0.80
  -9  -7   0    3.30    0.90
   9  -7   0    5.00    0.90
  -9  -7   0    4.70    0.80
  -9  -7   0    2.60    0.70
  -9  -7   0    3.30    0.90
  -9  -7   0    3.50    1.20
   9  -7   0    5.10    1.30
  -9   7   0    5.50    1.70
  -9   7   0    6.50    2.90
   9   7   0    2.70    0.90
  -9   7   0    2.70    1.20
   9   7   0    5.20    1.10
   9   7   0    3.90    1.60
  -9   7   0    4.90    1.50
  -9   7   0    3.30    1.80
   9   7   0    2.30    1.20
  -9   7   0    1.60    1.50
   9   7   0    5.70    1.10
 -11  -7   0    0.90    1.00
 -11  -7   0    1.50    0.90
  11  -7   0    2.20    1.40
  11  -7   0    1.30    1.40
  11  -7   0    1.60    0.90
  11  -7   0   -0.20    1.00
 -11  -7   0    1.60    1.30
 -11  -7   0    1.10    1.20
 -11  -7   0    1.40    1.10
 -11   7   0   -2.80    3.00
  11   7   0   -0.60    0.90
 -11   7   0   -0.50    1.20
 -11   7   0    1.20    1.50
 -11   7   0   -1.00    1.40
  11   7   0   -1.60    1.10
 -11   7   0    3.50    2.30
 -11   7   0    0.30    1.90
  11   7   0    0.30    1.20
  11   7   0   -0.10    1.70
 -11   7   0    1.50    1.00
  11   7   0   -1.60    1.40
 -13  -7   0   24.20    2.60
 -13  -7   0   14.80    1.90
 -13  -7   0   18.40    2.10
  13  -7   0   26.20    2.20
  13  -7   0   28.00    2.90
  13  -7   0   23.20    2.50
  13  -7   0   29.60    2.90
 -13   7   0   19.50    2.60
  13   7   0   19.60    2.20
  13   7   0   15.80    2.60
  13   7   0   17.20    2.20
 -13   7   0   28.00    2.10
 -13   7   0   15.50    2.80
 -13   7   0   24.30    2.60
  13   7   0   26.50    2.60
 -13   7   0   21.00    2.70
  13   7   0   17.10    1.80
  15  -7   0    1.20    1.10
  15  -7   0    1.20    1.90
  15  -7   0    2.80    1.40
  15  -7   0    3.60    1.90
 -15  -7   0    1.40    1.40
 -15  -7   0    1.80    1.20
 -15  -7   0    3.20    1.60
  15   7   0    2.70    1.80
  15   7   0    3.40    1.40
 -15   7   0    1.30    1.10
 -15   7   0    2.40    2.20
  15   7   0    2.90    1.50
 -15   7   0    2.40    3.00
 -15   7   0    1.40    2.60
  15   7   0    2.50    1.60
 -15   7   0    2.40    1.90
 -17  -7   0   -0.60    1.40
 -17  -7   0   -0.60    1.10
  17  -7   0   -3.60    2.40
  17  -7   0    2.70    1.80
 -17  -7   0    2.90    1.80
  17  -7   0    1.60    3.50
  17  -7   0   -2.40    1.40
 -17  -7   0    0.90    1.60
  17   7   0   -3.00    2.20
  17   7   0    1.80    1.60
 -17   7   0   -0.80    1.30
  17   7   0    1.00    3.20
 -17   7   0   -6.20    2.50
  17   7   0   -0.10    1.90
 -17   7   0    1.00    3.00
  17   7   0    3.40    2.40
  17   7   0   -0.70    1.70
 -17   7   0   -0.70    2.20
   0  -8   0  139.89    7.20
   0  -8   0  136.09    7.20
   0  -8   0  145.19    7.20
   0  -8   0  138.29    7.20
   0  -8   0  139.59    7.40
   0  -8   0  131.09    7.30
   0  -8   0  139.99    7.20
   0  -8   0  132.59    7.30
   0   8   0  145.49    7.40
   0   8   0  132.99    7.40
   0   8   0  144.79    7.30
   0   8   0  149.29    7.20
   0   8   0  139.69    7.20
   0   8   0  147.19    7.20
   0   8   0  137.29    7.20
  -2  -8   0   42.90    2.40
   2  -8   0   36.80    2.30
   2  -8   0   40.00    2.70
   2  -8   0   37.60    2.10
   2  -8   0   30.90    2.40
  -2  -8   0   36.40    2.10
  -2  -8   0   34.20    2.20
   2  -8   0   38.00    2.40
   2  -8   0   35.50    2.20
  -2  -8   0   31.70    2.40
  -2  -8   0   36.00    2.00
  -2  -8   0   31.10    2.20
  -2  -8   0   34.10    2.10
  -2  -8   0   35.30    2.00
  -2  -8   0   35.00    1.90
   2  -8   0   32.90    2.20
   2  -8   0   31.70    2.10
  -2   8   0   31.90    3.70
  -2   8   0   37.50    2.60
   2   8   0   36.10    2.10
  -2   8   0   34.60    2.10
   2   8   0   38.10    2.70
  -2   8   0   34.90    2.50
  -2   8   0   30.80    2.20
  -2   8   0   38.60    2.30
   2   8   0   34.00    3.30
  -2   8   0   36.30    2.70
   2   8   0   35.30    2.40
   2   8   0   31.90    2.10
  -2   8   0   37.10    2.20
   4  -8   0  190.78   11.10
   4  -8   0  221.98   10.90
  -4  -8   0  215.98   10.80
  -4  -8   0  208.98   11.00
  -4  -8   0  208.18   10.90
   4  -8   0  237.58   10.90
  -4  -8   0  214.68   10.90
   4  -8   0  217.08   11.10
   4  -8   0  213.38   10.90
   4  -8   0  212.88   11.00
  -4   8   0  211.08   10.90
   4   8   0  226.68   11.20
   4   8   0  216.08   10.90
  -4   8   0  213.48   10.90
  -4   8   0  211.78   11.00
  -4   8   0  217.88   10.90
   4   8   0  212.98   11.10
  -4   8   0  205.38   11.70
  -4   8   0  213.18   11.10
   4   8   0  206.78   10.90
  -4   8   0  233.58   11.20
   4   8   0  203.38   10.80
  -4   8   0  210.58   11.10
   4   8   0  223.08   11.10
   4   8   0  212.48   10.80
   4   8   0  186.68   10.90
  -6  -8   0    8.30    0.90
   6  -8   0    8.40    0.90
   6  -8   0    6.40    1.30
  -6  -8   0    6.90    1.00
   6  -8   0    6.40    0.90
  -6  -8   0    7.20    1.10
  -6  -8   0    7.90    0.80
  -6  -8   0    7.70    1.30
   6  -8   0    6.40    1.00
   6  -8   0    9.30    1.20
  -6  -8   0    7.40    0.80
  -6  -8   0    8.90    0.90
   6  -8   0   10.10    1.20
  -6   8   0    6.30    1.60
   6   8   0    7.00    1.50
  -6   8   0    6.40    1.00
   6   8   0    8.80    1.10
   6   8   0    8.80    1.20
  -6   8   0    8.10    2.60
  -6   8   0    6.90    1.30
   6   8   0   10.50    1.50
   6   8   0    8.80    1.00
  -6   8   0    6.80    1.20
  -6   8   0    8.10    1.50
  -8  -8   0    2.20    0.60
   8  -8   0    1.50    1.10
   8  -8   0    2.00    0.80
  -8  -8   0    1.00    0.80
  -8  -8   0    1.70    0.70
  -8  -8   0    3.20    1.20
   8  -8   0    2.40    0.70
   8  -8   0    1.10    1.10
  -8  -8   0    2.30    1.00
  -8  -8   0    1.40    0.80
  -8  -8   0    1.40    0.90
   8  -8   0    1.80    0.80
  -8   8   0    0.90    2.70
   8   8   0    1.80    1.00
   8   8   0    1.80    1.50
  -8   8   0    2.60    0.90
   8   8   0    3.10    1.10
   8   8   0    2.10    0.80
  -8   8   0    1.90    1.30
  -8   8   0    0.20    1.70
  -8   8   0    0.20    1.20
   8   8   0    2.00    1.10
  -8   8   0    0.40    1.20
 -10  -8   0    4.30    1.00
 -10  -8   0    4.50    1.10
 -10  -8   0    7.10    1.30
  10  -8   0    7.00    1.10
 -10  -8   0    5.30    1.00
 -10  -8   0    8.40    1.40
  10  -8   0    6.60    1.00
  10  -8   0    5.30    1.40
  10  -8   0    9.20    1.00
  10  -8   0    5.30    1.50
  10   8   0    7.70    1.40
 -10   8   0    5.60    1.80
 -10   8   0    5.20    3.10
 -10   8   0    9.10    1.80
  10   8   0    7.50    1.30
  10   8   0    6.10    1.80
 -10   8   0    5.20    2.20
  10   8   0    5.90    1.40
  10   8   0    7.10    1.20
  10   8   0    4.90    1.30
 -10   8   0    4.80    1.50
  12  -8   0   -1.50    1.40
  12  -8   0   -1.20    1.10
 -12  -8   0   -1.20    0.90
 -12  -8   0    0.30    1.10
  12  -8   0    1.00    0.90
 -12  -8   0   -0.30    0.90
 -12  -8   0   -0.70    1.60
  12  -8   0    0.90    1.40
 -12   8   0    0.10    3.10
  12   8   0   -0.20    1.80
 -12   8   0   -0.90    1.20
  12   8   0   -1.70    1.10
 -12   8   0   -0.10    1.00
  12   8   0   -2.30    1.40
  12   8   0   -0.30    1.10
 -12   8   0    1.10    2.20
 -12   8   0   -0.40    1.50
  12   8   0    0.10    1.30
  12   8   0   -1.40    1.20
 -12   8   0    2.00    2.00
 -12   8   0   -1.10    1.60
  14  -8   0    4.40    1.80
 -14  -8   0    6.00    1.40
 -14  -8   0    5.30    1.20
  14  -8   0    4.20    1.20
  14  -8   0    2.60    1.80
  14  -8   0    3.30    1.40
 -14  -8   0    3.20    1.50
 -14  -8   0    2.60    1.70
 -14   8   0    1.20    1.30
  14   8   0    2.20    1.40
 -14   8   0    5.70    1.10
  14   8   0    3.70    2.30
 -14   8   0    1.50    2.10
  14   8   0    3.80    1.70
 -14   8   0    1.00    2.40
 -14   8   0    4.50    3.10
  14   8   0    5.10    1.60
  14   8   0    2.60    1.70
 -14   8   0    3.70    2.00
  14   8   0    4.00    1.30
 -16  -8   0    4.40    1.40
 -16  -8   0    1.90    1.70
  16  -8   0    0.40    2.10
 -16  -8   0    1.80    1.00
  16  -8   0    2.80    1.20
  16  -8   0    1.40    2.20
 -16  -8   0    1.30    1.70
  16  -8   0   -0.70    1.60
  16   8   0    0.60    1.40
  16   8   0   -1.80    1.60
 -16   8   0    0.30    2.90
 -16   8   0    1.00    2.30
  16   8   0   -1.40    2.10
  16   8   0    2.10    2.70
  16   8   0    2.40    1.80
 -16   8   0    6.30    2.80
 -16   8   0    2.10    1.30
  16   8   0    0.30    1.70
 -16   8   0    0.40    2.30
  18  -8   0    5.60    2.60
  18  -8   0    0.80    1.40
  18  -8   0    1.60    1.90
  18  -8   0    0.20    2.40
 -18  -8   0    0.60    1.90
 -18  -8   0   -1.10    1.60
 -18   8   0    0.70    2.90
  18   8   0   -1.40    1.60
  18   8   0    0.60    1.90
  18   8   0    1.10    3.00
  18   8   0   -0.60    2.10
 -18   8   0    2.10    2.50
 -18   8   0    0.20    2.40
 -18   8   0   -2.70    3.00
   1  -9   0   26.00    2.20
  -1  -9   0   25.40    2.00
   1  -9   0   25.30    1.90
  -1  -9   0   16.40    1.60
  -1  -9   0   20.70    1.80
  -1  -9   0   21.00    1.40
   1  -9   0   19.00    1.80
   1  -9   0   20.00    1.50
  -1  -9   0   18.10    1.50
  -1  -9   0   19.70    1.90
   1  -9   0   22.30    1.50
   1  -9   0   17.00    1.90
   1  -9   0   19.20    1.50
  -1  -9   0   21.10    1.70
  -1   9   0   22.20    1.80
   1   9   0   20.50    1.80
  -1   9   0   22.50    1.60
   1   9   0   20.00    1.60
  -1   9   0   23.60    2.20
   1   9   0   26.40    2.30
  -1   9   0   22.00    2.10
   1   9   0   23.40    1.60
  -1   9   0   25.90    2.20
  -1   9   0   23.70    1.60
   1   9   0   22.60    1.90
  -1   9   0   32.30    3.40
   1   9   0   22.90    2.00
   3  -9   0   35.60    2.40
   3  -9   0   33.80    2.40
   3  -9   0   40.40    2.70
  -3  -9   0   34.20    2.20
   3  -9   0   34.20    2.50
  -3  -9   0   41.50    2.20
  -3  -9   0   33.10    2.50
  -3  -9   0   39.20    2.30
   3  -9   0   33.70    2.30
  -3  -9   0   37.80    2.10
  -3  -9   0   34.00    2.30
  -3  -9   0   33.00    1.90
   3  -9   0   38.10    2.20
  -3   9   0   41.40    2.90
  -3   9   0   34.50    2.30
  -3   9   0   37.10    4.20
   3   9   0   32.60    1.90
  -3   9   0   42.10    2.50
   3   9   0   38.00    2.20
   3   9   0   28.70    2.30
  -3   9   0   35.40    2.20
   3   9   0   39.90    2.90
  -3   9   0   38.60    2.70
  -3   9   0   41.80    2.70
   3   9   0   42.80    2.70
   3   9   0   35.50    2.40
   5  -9   0   12.60    1.30
  -5  -9   0   13.50    1.50
   5  -9   0   13.90    1.20
   5  -9   0   14.30    1.30
  -5  -9   0   13.60    1.20
  -5  -9   0   15.40    1.40
   5  -9   0   12.60    1.20
   5  -9   0   12.60    1.50
  -5  -9   0   11.20    1.20
  -5  -9   0   12.00    1.10
  -5   9   0    9.50    1.10
  -5   9   0   10.50    1.60
  -5   9   0   16.40    2.40
  -5   9   0   14.30    2.70
  -5   9   0   13.80    1.70
   5   9   0   14.90    1.60
   5   9   0   11.10    1.60
   5   9   0   14.10    1.30
   5   9   0   11.20    1.40
  -5   9   0   12.40    1.40
   5   9   0   11.20    1.20
   5   9   0    8.00    1.00
  -7  -9   0   42.20    2.40
  -7  -9   0   38.60    2.40
   7  -9   0   37.80    2.40
   7  -9   0   39.50    2.40
  -7  -9   0   38.30    2.60
  -7  -9   0   40.00    2.30
   7  -9   0   40.10    3.10
  -7  -9   0   41.70    2.70
   7  -9   0   39.70    2.70
  -7  -9   0   39.10    2.30
   7  -9   0   38.90    2.70
   7  -9   0   38.60    2.40
   7  -9   0   38.20    2.80
  -7   9   0   34.90    3.00
   7   9   0   37.00    2.50
  -7   9   0   38.30    2.50
   7   9   0   33.80    3.30
   7   9   0   38.40    2.60
  -7   9   0   39.20    3.80
  -7   9   0   38.50    3.00
  -7   9   0   38.20    3.50
   7   9   0   33.50    2.70
  -7   9   0   37.00    3.00
   7   9   0   36.10    2.90
  -9  -9   0    0.30    1.10
   9  -9   0    0.60    0.80
  -9  -9   0   -1.00    0.80
   9  -9   0    0.40    1.30
   9  -9   0    0.90    0.90
  -9  -9   0    0.60    0.80
   9  -9   0    1.10    0.90
   9  -9   0   -0.80    1.20
  -9  -9   0    0.00    0.90
  -9  -9   0    0.70    1.00
  -9  -9   0    0.90    0.60
   9   9   0    0.80    1.10
   9   9   0    2.00    1.20
  -9   9   0   -0.20    1.90
  -9   9   0    1.20    1.40
  -9   9   0    1.10    1.40
   9   9   0    0.30    0.90
   9   9   0    1.00    1.10
  -9   9   0   -0.30    3.00
   9   9   0   -1.80    1.60
  -9   9   0   -1.90    1.30
  11  -9   0    2.00    1.00
 -11  -9   0    0.70    1.20
 -11  -9   0    4.20    0.90
  11  -9   0    3.80    0.90
  11  -9   0    2.50    0.90
 -11  -9   0    3.90    1.30
  11  -9   0    3.10    1.60
 -11  -9   0    1.80    1.00
  11  -9   0    2.50    1.50
 -11  -9   0    3.20    0.90
  11   9   0    3.00    1.10
  11   9   0    0.30    1.30
  11   9   0    1.50    2.30
  11   9   0    1.80    1.30
  11   9   0    3.10    1.20
 -11   9   0    4.30    1.70
 -11   9   0    0.90    2.00
  11   9   0    4.10    2.00
 -11   9   0   -2.10    1.90
  13  -9   0    0.90    1.60
 -13  -9   0    1.90    1.30
 -13  -9   0    2.10    1.10
  13  -9   0    2.10    1.20
 -13  -9   0    0.70    1.30
  13  -9   0    3.00    1.70
  13  -9   0    1.70    1.00
 -13  -9   0    1.30    0.90
 -13   9   0    3.60    1.90
  13   9   0    3.80    2.20
 -13   9   0    1.40    3.20
  13   9   0    2.70    1.60
 -13   9   0    1.30    1.70
  13   9   0    2.30    1.50
  13   9   0    2.20    1.40
 -13   9   0    2.20    1.10
 -13   9   0    0.20    1.90
 -13   9   0    2.40    2.50
 -13   9   0    3.40    1.30
  13   9   0    1.20    1.50
  13   9   0    1.90    1.50
  15  -9   0    9.90    1.40
 -15  -9   0    7.80    1.50
  15  -9   0    9.10    2.20
 -15  -9   0    6.30    1.90
 -15  -9   0    7.40    1.70
  15  -9   0   10.30    2.30
  15  -9   0   10.60    1.70
  15   9   0    6.40    1.80
  15   9   0    7.40    2.00
 -15   9   0    7.70    2.50
 -15   9   0    5.60    2.40
 -15   9   0   10.40    3.00
 -15   9   0    8.10    3.30
  15   9   0    5.60    2.60
  15   9   0    4.80    1.90
  15   9   0    7.50    1.70
 -15   9   0    9.80    1.40
 -17  -9   0    1.30    1.80
  17  -9   0    4.20    2.50
  17  -9   0    1.00    2.20
  17  -9   0   -1.10    2.40
  17  -9   0   -0.90    1.30
 -17  -9   0   -1.20    1.50
 -17   9   0    0.50    2.30
  17   9   0   -1.30    1.80
  17   9   0   -3.90    2.90
 -17   9   0   -0.30    3.10
 -17   9   0    2.40    1.40
  17   9   0    3.90    1.90
 -17   9   0   -1.90    2.20
  17   9   0    0.70    1.90
  17   9   0   -1.40    1.80
 -17   9   0    4.30    3.20
   0 -10   0  147.69    7.50
   0 -10   0  154.58    7.70
   0 -10   0  148.89    7.50
   0 -10   0  139.49    7.70
   0 -10   0  135.49    7.60
   0 -10   0  142.09    7.60
   0  10   0  149.49    7.60
   0  10   0  139.49    8.20
   0  10   0  150.68    7.80
   0  10   0  152.58    7.50
   0  10   0  145.59    7.70
   0  10   0  144.29    7.80
   2 -10   0  194.18   10.40
  -2 -10   0  200.08   10.30
  -2 -10   0  201.18   10.10
   2 -10   0  198.08   10.30
  -2 -10   0  204.78   10.10
  -2 -10   0  204.28   10.20
   2 -10   0  205.48   10.20
   2 -10   0  196.48   10.20
  -2 -10   0  199.78   10.30
  -2 -10   0  200.98   10.20
  -2 -10   0  203.18   10.10
  -2 -10   0  201.48   10.30
  -2 -10   0  195.08   10.20
   2 -10   0  186.88   10.40
   2 -10   0  199.18   10.20
  -2  10   0  193.38   10.40
  -2  10   0  199.18   10.40
   2  10   0  197.88   10.30
   2  10   0  188.18   10.40
   2  10   0  197.58   10.20
  -2  10   0  203.98   10.30
   2  10   0  202.88   10.20
  -2  10   0  192.38   10.10
  -2  10   0  208.88   10.20
  -2  10   0  203.88   10.20
  -2  10   0  200.28   10.90
   2  10   0  193.48   10.30
   2  10   0  203.78   10.30
   2  10   0  197.78   10.60
   4 -10   0  197.38    9.20
   4 -10   0  179.08    9.20
   4 -10   0  186.08    9.30
   4 -10   0  172.18    9.30
   4 -10   0  169.58    9.50
   4 -10   0  183.78    9.30
  -4 -10   0  183.18    9.10
  -4 -10   0  188.28    9.10
  -4 -10   0  181.48    9.30
  -4 -10   0  178.18    9.20
  -4 -10   0  182.28    9.10
  -4 -10   0  182.28    9.30
  -4  10   0  182.98    9.30
   4  10   0  174.38    9.60
   4  10   0  158.58    9.30
   4  10   0  181.28    9.20
  -4  10   0  196.78    9.60
   4  10   0  170.18    9.30
  -4  10   0  182.08    9.20
  -4  10   0  178.48   10.20
  -4  10   0  181.88    9.30
  -4  10   0  183.38    9.40
   4  10   0  166.18    9.40
  -4  10   0  179.18    9.50
   4  10   0  157.58    9.20
   4  10   0  174.88    9.10
   6 -10   0    1.10    1.00
   6 -10   0    1.00    0.80
  -6 -10   0    1.00    0.60
   6 -10   0   -0.40    1.30
  -6 -10   0    0.50    1.00
   6 -10   0    1.50    1.00
  -6 -10   0    2.60    0.70
  -6 -10   0    1.40    0.90
   6 -10   0    1.80    1.00
  -6 -10   0    1.20    0.80
   6 -10   0    1.90    0.70
  -6  10   0    1.20    1.50
  -6  10   0    2.20    1.20
   6  10   0    3.40    1.60
   6  10   0    0.90    0.90
  -6  10   0    2.10    1.30
  -6  10   0    1.80    1.20
   6  10   0    1.70    1.00
   6  10   0    1.40    0.80
   6  10   0    1.20    1.10
  -6  10   0    2.00    2.70
   8 -10   0   44.20    2.70
   8 -10   0   43.90    3.10
  -8 -10   0   47.60    2.80
  -8 -10   0   42.10    3.00
   8 -10   0   43.50    2.70
  -8 -10   0   43.30    2.60
  -8 -10   0   46.80    2.90
   8 -10   0   42.80    2.80
  -8 -10   0   50.59    3.20
  -8  10   0   44.40    3.90
  -8  10   0   47.00    3.30
   8  10   0   39.40    3.00
  -8  10   0   37.60    4.20
   8  10   0   46.70    3.80
  -8  10   0   44.50    3.50
   8  10   0   42.90    2.80
  -8  10   0   47.10    3.50
   8  10   0   39.30    3.30
   8  10   0   42.40    2.90
  10 -10   0    5.90    1.10
  10 -10   0    7.10    1.50
  10 -10   0    3.10    0.90
  10 -10   0    4.30    1.30
 -10 -10   0    4.90    0.90
  10 -10   0    4.90    1.40
 -10 -10   0    2.80    1.10
 -10 -10   0    5.20    0.90
 -10 -10   0    3.40    1.30
  10  10   0    3.90    1.30
 -10  10   0    8.80    2.60
 -10  10   0    3.60    1.70
 -10  10   0    8.90    3.30
  10  10   0    5.20    1.40
  10  10   0    5.00    1.10
  10  10   0    6.50    2.00
  10  10   0    3.90    1.50
 -10  10   0    3.90    2.10
 -10  10   0    7.00    1.80
  12 -10   0    4.60    1.60
  12 -10   0    4.80    1.10
  12 -10   0    2.90    1.20
 -12 -10   0    5.30    1.50
 -12 -10   0    4.90    1.30
 -12 -10   0    3.60    1.10
  12 -10   0    3.50    1.60
 -12 -10   0    3.40    0.90
 -12  10   0    3.80    1.30
  12  10   0    2.80    1.20
 -12  10   0    0.40    3.40
  12  10   0    3.80    2.20
 -12  10   0    1.90    2.30
  12  10   0    4.00    1.40
 -12  10   0    4.00    1.70
  12  10   0    2.60    1.70
 -12  10   0    1.80    1.60
 -12  10   0    3.60    2.10
  12  10   0    1.80    1.40
  14 -10   0    4.50    1.50
  14 -10   0    7.60    1.30
  14 -10   0    5.80    1.90
  14 -10   0    3.70    2.00
 -14 -10   0    5.30    1.60
 -14 -10   0    6.00    1.70
  14  10   0    6.00    1.60
 -14  10   0    1.00    2.60
  14  10   0    4.40    1.70
  14  10   0    3.90    1.60
 -14  10   0    4.60    2.20
 -14  10   0    5.90    2.10
  14  10   0    6.10    1.80
 -14  10   0    3.70    3.40
 -14  10   0    6.80    1.30
 -14  10   0    4.30    1.40
  14  10   0    2.30    2.50
  16 -10   0    1.90    1.60
  16 -10   0   -1.40    2.30
 -16 -10   0    0.10    1.80
  16 -10   0    4.50    2.00
 -16 -10   0    3.00    2.70
 -16  10   0    2.80    3.00
  16  10   0   -1.00    2.50
 -16  10   0    2.10    1.30
  16  10   0    2.40    1.70
 -16  10   0    1.70    3.10
 -16  10   0    1.00    2.70
  16  10   0    0.70    4.20
 -16  10   0    1.90    4.30
  16  10   0    0.10    1.80
  18 -10   0   -3.10    2.50
  18 -10   0    1.40    1.40
  18 -10   0    0.90    1.90
 -18 -10   0    0.20    1.70
 -18 -10   0    0.60    1.90
  18 -10   0   -1.70    2.50
 -18  10   0   -1.00    2.80
  18  10   0    1.30    1.80
  18  10   0    5.50    2.30
 -18  10   0   -1.90    2.30
  18  10   0   -1.40    3.20
 -18  10   0    1.90    3.10
  18  10   0    1.30    2.10
 -18  10   0    0.20    1.30
 -18  10   0   -1.30    3.00
   1 -11   0  466.65   23.80
   1 -11   0  447.56   23.90
  -1 -11   0  452.75   23.80
   1 -11   0  451.85   23.90
   1 -11   0  475.75   23.70
   1 -11   0  455.65   23.80
  -1 -11   0  497.15   24.00
  -1 -11   0  474.35   23.80
  -1 -11   0  477.65   23.80
   1 -11   0  498.55   24.00
  -1 -11   0  466.65   23.90
  -1 -11   0  456.45   23.80
  -1 -11   0  469.95   23.70
   1  11   0  464.85   24.00
  -1  11   0  469.15   23.90
  -1  11   0  455.35   24.20
  -1  11   0  477.85   23.80
  -1  11   0  490.15   23.80
  -1  11   0  493.55   23.90
   1  11   0  464.05   24.10
  -1  11   0  454.55   24.00
   1  11   0  467.05   23.90
   1  11   0  484.05   23.80
   1  11   0  474.55   23.80
   1  11   0  466.25   23.90
  -3 -11   0   23.20    1.50
  -3 -11   0   25.60    2.10
   3 -11   0   22.80    1.60
   3 -11   0   23.20    2.00
  -3 -11   0   23.30    1.80
   3 -11   0   24.10    2.00
   3 -11   0   24.00    2.10
   3 -11   0   22.70    1.90
  -3 -11   0   22.90    1.70
  -3 -11   0   21.60    1.80
  -3 -11   0   24.00    1.50
  -3 -11   0   20.50    1.30
  -3  11   0   23.30    1.70
   3  11   0   25.90    2.30
   3  11   0   23.60    1.80
  -3  11   0   22.30    2.30
   3  11   0   26.40    1.90
   3  11   0   20.60    2.00
  -3  11   0   25.10    3.00
   3  11   0   17.20    1.70
  -3  11   0   24.10    2.10
  -3  11   0   24.10    1.60
   3  11   0   23.00    2.00
  -5 -11   0   30.80    1.90
   5 -11   0   30.50    2.40
   5 -11   0   32.20    2.20
  -5 -11   0   25.60    2.20
  -5 -11   0   29.40    2.10
  -5 -11   0   33.50    1.90
   5 -11   0   29.80    2.30
   5 -11   0   30.50    2.80
  -5 -11   0   29.70    2.40
   5 -11   0   31.20    2.00
   5 -11   0   31.00    2.40
  -5 -11   0   29.90    2.10
   5 -11   0   30.30    2.10
   5  11   0   31.10    2.00
   5  11   0   30.50    2.30
   5  11   0   27.00    2.20
  -5  11   0   28.00    2.80
  -5  11   0   37.10    3.60
   5  11   0   29.40    3.10
  -5  11   0   30.00    2.80
  -5  11   0   28.40    2.60
   5  11   0   28.90    2.70
  -7 -11   0    4.80    0.70
   7 -11   0    4.80    1.20
   7 -11   0    5.30    0.90
  -7 -11   0    3.80    0.80
  -7 -11   0    4.80    1.00
  -7 -11   0    4.90    1.00
  -7 -11   0    5.40    1.20
   7 -11   0    5.80    1.30
   7 -11   0    6.20    0.90
   7 -11   0    3.40    0.90
   7  11   0   10.50    1.80
  -7  11   0    3.50    1.60
  -7  11   0    7.40    3.10
  -7  11   0    3.30    1.70
   7  11   0    2.30    1.00
   7  11   0    0.90    1.10
  -7  11   0    1.30    1.40
  -7  11   0    5.80    1.40
   7  11   0    6.70    1.40
   7  11   0    4.40    0.90
   9 -11   0   16.70    1.70
  -9 -11   0   15.90    1.70
   9 -11   0   11.20    1.20
   9 -11   0   11.20    1.30
   9 -11   0   14.40    1.60
  -9 -11   0   13.00    1.40
   9 -11   0   13.90    1.70
  -9 -11   0   15.60    1.40
  -9 -11   0   10.30    1.20
  -9 -11   0   10.30    1.30
   9  11   0    9.70    1.50
  -9  11   0    8.20    2.10
  -9  11   0   16.50    2.10
  -9  11   0   12.50    1.80
  -9  11   0    9.20    3.30
   9  11   0   13.60    1.60
  -9  11   0   12.80    2.10
 -11 -11   0   -0.70    1.00
 -11 -11   0    0.10    0.70
 -11 -11   0    0.40    1.30
  11 -11   0   -1.50    1.40
  11 -11   0   -1.70    0.90
  11 -11   0    0.20    0.90
  11 -11   0    1.30    1.60
  11 -11   0   -0.60    1.00
  11  11   0   -1.50    1.30
 -11  11   0   -1.70    1.70
  11  11   0   -0.30    1.00
  11  11   0   -1.20    2.00
  11  11   0    1.00    1.20
  11  11   0   -2.30    1.30
 -11  11   0   -0.40    1.50
 -11  11   0    1.10    1.60
 -11  11   0    0.50    3.30
  13 -11   0   -1.20    1.70
  13 -11   0    0.00    1.60
 -13 -11   0   -0.10    1.20
  13 -11   0   -0.50    1.00
 -13 -11   0    1.10    1.50
  13 -11   0    1.20    1.20
  13  11   0    0.20    1.30
 -13  11   0   -3.60    1.50
  13  11   0   -0.50    1.40
 -13  11   0    0.80    1.30
 -13  11   0   -0.20    3.60
 -13  11   0    1.20    2.20
  13  11   0    0.20    2.40
  13  11   0   -0.10    1.60
 -13  11   0    0.10    1.80
 -13  11   0    1.60    2.60
  13  11   0    0.60    1.40
 -13  11   0    0.10    1.10
  15 -11   0    1.70    2.00
  15 -11   0    0.70    2.00
  15 -11   0    2.20    1.20
 -15 -11   0   -0.30    1.70
  15 -11   0    2.60    1.50
 -15 -11   0    0.20    1.40
 -15  11   0    5.40    2.30
  15  11   0    0.00    1.50
 -15  11   0    4.20    1.40
  15  11   0    0.80    1.70
  15  11   0    2.30    2.80
 -15  11   0    1.40    1.30
  15  11   0    1.70    1.80
 -15  11   0    4.30    3.40
 -15  11   0    0.30    2.30
  15  11   0   -1.10    1.80
 -15  11   0    6.30    3.00
  17 -11   0    2.30    1.50
 -17 -11   0    4.60    2.00
  17 -11   0    0.00    2.00
  17 -11   0   -0.60    2.50
  17 -11   0   -0.30    2.50
 -17 -11   0   -3.20    1.70
  17  11   0   -0.50    2.00
 -17  11   0   -0.60    2.50
 -17  11   0   -2.10    2.60
  17  11   0    1.20    2.00
 -17  11   0    0.80    3.00
 -17  11   0   -1.40    3.10
  17  11   0   -1.10    1.70
   0 -12   0  322.37   15.90
   0 -12   0  309.27   16.10
   0 -12   0  309.67   16.10
   0 -12   0  314.07   16.00
   0 -12   0  323.67   16.00
   0 -12   0  301.87   15.90
   0  12   0  324.67   16.20
   0  12   0  310.67   16.10
   0  12   0  329.07   16.00
   0  12   0  317.67   16.00
   0  12   0  295.27   16.20
   0  12   0  303.57   16.50
  -2 -12   0  133.99    6.70
  -2 -12   0  129.79    7.00
  -2 -12   0  139.99    6.80
  -2 -12   0  128.79    6.90
  -2 -12   0  133.89    7.00
   2 -12   0  125.89    7.00
   2 -12   0  126.29    6.90
   2 -12   0  136.89    6.80
  -2 -12   0  123.39    6.80
   2 -12   0  132.39    6.90
  -2 -12   0  130.79    6.80
   2 -12   0  132.49    6.70
   2 -12   0  126.69    7.10
  -2 -12   0  135.39    6.70
  -2  12   0  127.49    7.90
  -2  12   0  129.89    7.20
   2  12   0  127.89    7.40
   2  12   0  131.69    7.00
  -2  12   0  130.79    7.00
   2  12   0  129.79    6.90
   2  12   0  134.39    6.80
  -2  12   0  126.09    7.10
   2  12   0  106.09    8.00
  -2  12   0  137.79    6.80
  -2  12   0  130.09    6.80
   2  12   0  124.79    6.90
   4 -12   0   14.20    1.40
  -4 -12   0   12.80    1.10
  -4 -12   0   13.20    1.10
   4 -12   0   13.30    1.70
  -4 -12   0   13.30    1.50
   4 -12   0   13.20    1.30
   4 -12   0   15.10    1.40
   4 -12   0   13.50    1.40
  -4 -12   0   13.80    1.20
  -4 -12   0   13.90    1.20
   4 -12   0   14.20    1.30
  -4 -12   0   11.00    1.40
  -4 -12   0   11.20    1.20
   4  12   0   12.30    0.90
  -4  12   0   13.20    1.40
   4  12   0   15.10    1.80
   4  12   0   13.40    1.30
  -4  12   0   13.60    1.60
  -4  12   0   17.00    1.70
   4  12   0   15.90    1.40
   4  12   0   13.20    2.00
  -4  12   0   12.00    1.60
  -4  12   0   12.50    2.80
   4  12   0   13.70    1.60
  -4  12   0   12.10    1.30
   4  12   0   13.20    1.20
   6 -12   0   71.39    4.00
  -6 -12   0   67.59    3.60
   6 -12   0   69.99    3.80
  -6 -12   0   70.49    3.90
  -6 -12   0   64.49    3.90
  -6 -12   0   68.79    3.60
   6 -12   0   69.79    3.80
  -6 -12   0   64.99    3.80
   6 -12   0   65.09    4.00
   6 -12   0   68.69    4.10
  -6 -12   0   67.79    4.10
  -6  12   0   74.59    6.20
  -6  12   0   70.19    4.10
  -6  12   0   65.59    4.50
   6  12   0   54.89    4.00
   6  12   0   66.29    3.80
   6  12   0   56.19    3.90
   6  12   0   69.59    4.40
   6  12   0   79.69    4.80
  -6  12   0   61.89    4.20
  -8 -12   0    7.90    1.20
  -8 -12   0    8.20    0.80
   8 -12   0    5.90    1.40
  -8 -12   0    6.80    1.40
   8 -12   0    7.00    1.10
  -8 -12   0    7.70    1.20
   8 -12   0    8.20    1.10
   8 -12   0    7.40    1.40
   8 -12   0   10.00    1.00
  -8 -12   0    5.60    0.70
   8  12   0    8.00    1.30
  -8  12   0    6.80    1.70
  -8  12   0    7.00    3.30
  -8  12   0    8.70    1.80
   8  12   0    6.70    1.10
   8  12   0    5.50    1.50
  -8  12   0    6.70    1.90
  -8  12   0    5.00    1.50
   8  12   0    5.70    2.00
   8  12   0    4.40    1.20
  10 -12   0    2.00    1.00
 -10 -12   0    2.60    0.50
 -10 -12   0    2.50    0.70
 -10 -12   0    2.50    1.40
  10 -12   0    0.20    1.40
  10 -12   0    1.20    1.00
  10 -12   0    0.70    1.40
 -10 -12   0    1.60    1.10
 -10 -12   0    0.60    1.00
  10 -12   0    0.80    1.00
  10  12   0    0.40    1.10
 -10  12   0    2.10    1.90
 -10  12   0    2.60    1.50
 -10  12   0    4.60    2.30
 -10  12   0   -0.20    3.40
  10  12   0    0.30    1.90
  10  12   0    2.00    1.10
  10  12   0    2.20    1.50
 -10  12   0    1.30    1.60
  10  12   0    1.50    1.30
 -12 -12   0    3.70    1.50
  12 -12   0    2.00    1.10
  12 -12   0    3.40    1.70
  12 -12   0    3.50    1.20
 -12 -12   0    2.30    1.30
  12 -12   0    3.70    1.70
  12 -12   0    3.00    1.10
 -12  12   0    2.70    1.80
  12  12   0    2.10    1.50
 -12  12   0    3.80    2.30
 -12  12   0    4.50    1.70
  12  12   0    0.40    1.60
 -12  12   0    5.20    3.70
 -12  12   0    4.30    2.40
  12  12   0    1.30    1.40
  12  12   0    3.20    2.30
  14 -12   0   -1.70    1.20
  14 -12   0   -1.00    1.00
  14 -12   0    0.60    1.80
 -14 -12   0   -0.50    1.60
  14 -12   0    0.40    1.90
 -14 -12   0    2.40    1.40
  14  12   0   -2.80    1.40
 -14  12   0   -3.10    2.20
 -14  12   0    0.40    1.30
 -14  12   0   -1.50    2.10
 -14  12   0   -0.60    2.00
  14  12   0   -0.30    1.20
 -14  12   0   -1.30    2.50
  14  12   0   -1.00    2.50
 -14  12   0    3.00    3.60
  14  12   0   -1.10    1.50
  14  12   0   -0.80    1.70
 -14  12   0    1.00    2.00
 -16 -12   0    2.20    1.60
  16 -12   0    4.00    1.70
  16 -12   0    5.70    2.70
  16 -12   0    1.40    1.40
 -16 -12   0    4.70    2.50
  16 -12   0    1.80    2.30
  16  12   0    4.70    2.10
 -16  12   0   -1.90    2.50
  16  12   0    2.20    2.30
  16  12   0    0.80    1.70
 -16  12   0    0.30    2.60
 -16  12   0    1.50    4.40
  16  12   0   -0.10    2.00
 -16  12   0    2.40    1.40
  16  12   0    5.00    3.10
 -16  12   0    2.00    3.90
   1 -13   0   68.89    3.70
   1 -13   0   71.59    3.90
  -1 -13   0   67.19    3.80
  -1 -13   0   68.09    3.80
  -1 -13   0   67.19    3.60
  -1 -13   0   70.89    4.00
   1 -13   0   57.49    4.40
  -1 -13   0   70.49    3.60
   1 -13   0   69.09    4.00
  -1 -13   0   60.79    3.60
  -1 -13   0   60.09    3.80
   1  13   0   65.59    4.10
  -1  13   0   65.49    4.10
   1  13   0   70.99    4.20
  -1  13   0   68.69    3.70
   1  13   0   61.69    4.30
  -1  13   0   61.09    4.10
   1  13   0   67.89    3.70
  -1  13   0   71.99    5.30
   1  13   0   62.19    5.10
  -1  13   0   70.59    3.80
   1  13   0   71.09    3.80
  -1  13   0   68.19    4.30
  -3 -13   0   10.90    1.20
  -3 -13   0   12.50    1.00
   3 -13   0   15.20    1.40
   3 -13   0   12.40    1.40
   3 -13   0   12.00    1.20
  -3 -13   0   12.70    1.20
  -3 -13   0   13.00    1.20
   3 -13   0   13.60    1.40
   3 -13   0   13.20    1.40
  -3 -13   0   12.20    1.20
  -3 -13   0   12.20    1.40
  -3 -13   0   13.10    1.20
   3  13   0   13.40    1.40
  -3  13   0   11.50    2.90
  -3  13   0   15.00    1.70
  -3  13   0   12.60    1.40
  -3  13   0   13.50    1.50
   3  13   0   10.20    1.30
   3  13   0   12.60    1.70
   3  13   0   11.50    1.30
   3  13   0   11.10    1.30
  -3  13   0   12.30    1.40
   3  13   0   12.10    2.10
   5 -13   0  117.29    6.60
  -5 -13   0  126.09    6.50
  -5 -13   0  121.49    6.40
  -5 -13   0  118.99    6.30
   5 -13   0  120.49    6.40
   5 -13   0  123.19    6.50
  -5 -13   0  118.09    6.50
   5 -13   0  129.19    6.50
  -5 -13   0  121.69    6.70
   5 -13   0  121.19    6.60
  -5 -13   0  124.29    6.30
   5 -13   0  123.79    6.60
  -5  13   0  126.29    8.20
  -5  13   0  125.19    6.90
  -5  13   0  122.29    6.40
   5  13   0  103.09    6.40
  -5  13   0  116.89    6.80
   5  13   0  120.49    6.40
   5  13   0  121.59    6.40
  -5  13   0  122.89    6.50
   5  13   0  130.99    7.20
   5  13   0  115.99    6.90
  -5  13   0  127.89    6.70
   5  13   0  115.09    6.60
  -7 -13   0   39.10    3.10
   7 -13   0   43.00    3.10
   7 -13   0   43.40    2.90
  -7 -13   0   38.90    2.30
   7 -13   0   39.30    2.70
  -7 -13   0   43.70    2.30
  -7 -13   0   35.60    2.60
   7 -13   0   42.10    2.60
  -7 -13   0   38.40    2.80
  -7 -13   0   39.90    2.80
   7  13   0   34.10    3.00
  -7  13   0   38.20    3.70
   7  13   0   33.50    3.40
  -7  13   0   45.40    3.50
  -7  13   0   42.90    3.30
   7  13   0   34.90    2.80
   7  13   0   37.10    3.90
  -7  13   0   38.20    4.30
  -7  13   0   38.50    3.20
   7  13   0   38.00    2.60
   9 -13   0    1.00    0.90
   9 -13   0    2.00    1.00
  -9 -13   0    1.30    1.30
   9 -13   0   -0.40    1.40
  -9 -13   0    1.20    1.10
  -9 -13   0    1.90    1.20
   9 -13   0    2.70    1.00
   9 -13   0    2.30    1.40
   9  13   0    0.10    1.20
   9  13   0    1.40    0.90
   9  13   0    0.80    2.10
   9  13   0    1.00    1.20
  -9  13   0    0.90    1.50
  -9  13   0    1.70    1.50
  -9  13   0    0.20    2.00
  -9  13   0    1.60    1.40
  -9  13   0    0.10    3.40
   9  13   0    0.70    1.50
  11 -13   0   18.80    2.20
 -11 -13   0   18.90    1.80
  11 -13   0   15.50    2.10
 -11 -13   0   18.30    2.10
  11 -13   0   23.40    2.10
  11 -13   0   20.70    2.10
  11 -13   0   20.30    2.00
 -11 -13   0   20.80    2.00
  11  13   0   10.70    2.00
  11  13   0   14.70    2.70
 -11  13   0   17.70    2.10
 -11  13   0   18.60    3.20
  11  13   0   12.20    1.90
  11  13   0   14.50    1.60
  11  13   0   12.20    1.90
 -11  13   0   22.30    2.80
 -11  13   0   13.80    4.10
 -11  13   0   18.70    2.80
  13 -13   0    0.50    1.80
  13 -13   0   -1.80    1.00
  13 -13   0   -1.20    1.10
  13 -13   0   -1.30    1.70
 -13 -13   0    0.50    1.60
 -13 -13   0    1.20    1.30
  13 -13   0   -0.60    1.00
 -13  13   0   -1.00    3.70
 -13  13   0   -1.00    2.20
  13  13   0   -0.50    1.20
  13  13   0   -0.90    1.40
 -13  13   0    0.00    1.90
  13  13   0   -0.50    1.60
 -13  13   0   -2.10    1.60
  13  13   0   -0.50    2.50
 -13  13   0    2.10    2.50
 -13  13   0   -0.30    1.40
  13  13   0    0.90    1.60
 -15 -13   0   -1.30    2.00
  15 -13   0   -2.00    3.40
  15 -13   0   -0.20    1.20
  15 -13   0   -1.20    1.40
 -15  13   0    1.90    2.60
 -15  13   0   -6.10    2.40
 -15  13   0   -0.60    1.40
  15  13   0   -1.20    2.00
 -15  13   0    0.40    2.20
 -15  13   0   -2.90    2.40
  15  13   0    2.00    1.40
 -15  13   0   -0.90    3.50
 -15  13   0    3.30    1.30
  15  13   0   -0.30    1.90
  15  13   0   -0.40    1.90
  17 -13   0    0.40    2.60
 -17 -13   0   -4.30    2.10
  17 -13   0    1.10    1.40
  17 -13   0    2.70    1.80
  17 -13   0    2.90    2.60
 -17 -13   0    3.80    2.00
  17  13   0    5.90    2.30
  17  13   0    1.90    3.10
  17  13   0    0.80    1.60
 -17  13   0    8.10    3.00
  17  13   0    2.70    2.10
 -17  13   0    2.60    3.50
 -17  13   0    5.70    3.10
 -17  13   0   -3.50    3.10
 -17  13   0    2.00    1.50
   0 -14   0   19.70    2.20
   0 -14   0   17.00    1.50
   0 -14   0   17.10    1.60
   0 -14   0   15.90    1.40
   0  14   0   21.40    2.00
   0  14   0   21.40    2.00
   0  14   0   18.70    1.60
   0  14   0   15.30    2.70
   0  14   0   15.50    1.70
   0  14   0   16.40    1.70
   2 -14   0   58.99    3.60
  -2 -14   0   58.29    3.20
  -2 -14   0   59.59    3.40
  -2 -14   0   59.29    3.50
  -2 -14   0   54.09    3.50
  -2 -14   0   56.39    3.50
  -2 -14   0   58.39    3.50
   2 -14   0   58.59    3.30
   2 -14   0   57.69    3.70
  -2 -14   0   56.79    3.20
  -2 -14   0   57.79    3.70
   2 -14   0   60.59    3.60
   2 -14   0   60.79    3.50
   2  14   0   55.99    4.90
  -2  14   0   53.99    5.40
   2  14   0   55.99    4.10
  -2  14   0   59.19    3.30
  -2  14   0   57.99    3.40
   2  14   0   60.19    3.40
   2  14   0   61.99    3.50
  -2  14   0   60.29    3.80
  -2  14   0   57.79    3.90
   2  14   0   60.29    3.70
  -4 -14   0  216.68   11.00
   4 -14   0  211.58   10.70
  -4 -14   0  195.58   10.90
   4 -14   0  210.68   10.90
  -4 -14   0  211.48   10.80
   4 -14   0  211.78   10.80
  -4 -14   0  205.88   10.70
   4 -14   0  200.88   10.90
  -4 -14   0  211.78   10.60
   4 -14   0  216.78   10.80
  -4 -14   0  213.88   10.90
   4 -14   0  215.78   10.90
   4  14   0  203.48   11.40
   4  14   0  213.28   10.70
  -4  14   0  208.38   10.80
  -4  14   0  198.48   12.00
   4  14   0  193.98   11.20
  -4  14   0  216.28   10.70
   4  14   0  212.98   10.90
   4  14   0  206.88   10.80
   4  14   0  207.28   10.80
  -4  14   0  215.98   11.10
  -4  14   0  201.48   11.00
   4  14   0  199.18   10.90
  -4  14   0  210.58   11.10
   6 -14   0    5.20    1.00
  -6 -14   0    4.30    1.10
  -6 -14   0    2.90    0.60
   6 -14   0    3.70    1.30
  -6 -14   0    2.80    1.30
  -6 -14   0    4.40    0.70
   6 -14   0    3.40    1.20
  -6 -14   0    1.30    1.00
   6 -14   0    2.30    0.90
  -6 -14   0    2.30    0.90
   6  14   0    3.10    1.20
   6  14   0    2.00    1.10
   6  14   0    2.90    0.90
  -6  14   0    1.80    1.60
  -6  14   0    3.50    3.10
  -6  14   0    4.20    1.50
   6  14   0    0.40    1.90
  -6  14   0    2.90    1.20
   6  14   0    6.20    1.70
   8 -14   0   12.20    1.60
  -8 -14   0   14.30    1.50
  -8 -14   0   10.80    1.60
   8 -14   0   11.00    1.60
   8 -14   0   13.20    1.30
   8 -14   0   11.80    1.20
  -8 -14   0   16.30    1.70
   8  14   0    8.60    1.40
   8  14   0    7.20    1.90
  -8  14   0   11.70    3.70
   8  14   0   10.50    1.30
  -8  14   0   12.00    1.80
  -8  14   0   12.00    2.00
   8  14   0    7.90    1.40
  -8  14   0   15.00    2.20
  -8  14   0   13.50    1.90
  10 -14   0   79.79    4.80
 -10 -14   0   79.89    5.00
 -10 -14   0   79.69    4.70
  10 -14   0   81.19    4.40
  10 -14   0   76.69    4.50
  10 -14   0   81.99    4.80
  10 -14   0   81.99    4.30
 -10 -14   0   75.29    4.50
  10  14   0   60.19    4.60
  10  14   0   70.69    4.50
  10  14   0   76.19    5.70
 -10  14   0   81.79    5.50
 -10  14   0   68.99    5.60
 -10  14   0   76.19    4.90
  10  14   0   79.49    4.80
 -10  14   0   67.89    7.20
 -10  14   0   80.39    5.30
  10  14   0   61.89    5.40
  12 -14   0    3.50    1.20
  12 -14   0    3.70    1.80
 -12 -14   0    2.40    1.40
  12 -14   0    2.60    1.10
  12 -14   0    2.30    1.20
  12 -14   0    3.10    1.80
 -12 -14   0    2.10    1.60
 -12  14   0    4.00    1.80
 -12  14   0    7.90    2.50
  12  14   0    3.40    1.20
 -12  14   0    5.20    3.80
  12  14   0    1.80    1.80
 -12  14   0    3.80    2.00
  12  14   0    3.70    2.40
  12  14   0    5.60    1.60
  12  14   0    3.70    1.60
 -12  14   0   -1.70    2.40
  14 -14   0    2.10    2.00
  14 -14   0    3.70    2.00
  14 -14   0   -1.50    1.30
  14 -14   0   -2.50    1.10
 -14 -14   0    0.50    1.60
 -14  14   0   -0.40    2.10
  14  14   0   -1.80    1.70
  14  14   0   -0.30    1.20
 -14  14   0   10.00    4.20
  14  14   0   -3.70    2.10
 -14  14   0   -0.50    1.30
 -14  14   0   -1.00    2.40
 -14  14   0   -0.30    2.60
  14  14   0    0.30    1.60
  14  14   0   -0.10    2.50
 -14  14   0   -1.80    1.90
 -14  14   0    1.70    1.50
  16 -14   0   -1.30    2.30
  16 -14   0    0.70    1.70
  16 -14   0   -1.60    2.30
  16 -14   0   -0.90    1.30
 -16 -14   0   -1.00    1.50
 -16 -14   0   -1.40    2.20
 -16  14   0   -1.50    1.40
 -16  14   0   -1.50    2.80
  16  14   0   -1.20    1.50
  16  14   0   -0.30    2.10
  16  14   0   -1.40    1.80
 -16  14   0    1.00    2.70
 -16  14   0    5.60    2.80
  16  14   0   -1.80    2.90
 -16  14   0    6.80    3.50
  -1 -15   0    9.70    1.20
  -1 -15   0   14.60    1.30
   1 -15   0   12.30    1.30
  -1 -15   0   12.40    1.20
  -1 -15   0   11.70    1.40
   1 -15   0   12.70    1.40
   1 -15   0   12.00    1.40
   1 -15   0   12.80    1.60
  -1 -15   0   13.10    1.30
   1 -15   0   11.90    1.40
  -1 -15   0   14.90    1.70
  -1  15   0   14.00    1.30
   1  15   0   13.20    1.90
  -1  15   0   12.80    1.20
  -1  15   0   11.00    1.70
  -1  15   0   10.10    2.70
   1  15   0   14.10    1.30
  -1  15   0   16.20    1.90
   1  15   0   12.20    1.60
   1  15   0   13.60    2.80
   1  15   0   11.40    1.20
  -3 -15   0   12.90    1.30
   3 -15   0   16.80    2.10
   3 -15   0   22.10    2.20
  -3 -15   0   15.90    1.90
  -3 -15   0   21.80    1.90
   3 -15   0   19.80    1.90
   3 -15   0   19.20    1.60
  -3 -15   0   18.30    1.90
  -3 -15   0   18.50    1.20
  -3 -15   0   22.80    1.90
   3 -15   0   18.60    1.60
   3 -15   0   18.90    1.90
  -3 -15   0   17.90    1.40
   3  15   0   15.60    1.60
  -3  15   0   17.30    1.90
  -3  15   0   16.20    1.60
   3  15   0   16.40    2.20
  -3  15   0   17.50    3.30
   3  15   0   18.10    2.70
   3  15   0   19.40    2.10
   3  15   0   20.80    1.70
  -3  15   0   18.60    1.80
   3  15   0   19.60    2.00
  -3  15   0   16.00    1.80
   5 -15   0   16.40    1.60
   5 -15   0   15.90    1.60
  -5 -15   0   15.60    1.30
   5 -15   0   18.90    1.90
  -5 -15   0   17.60    1.90
   5 -15   0   18.30    1.70
  -5 -15   0   16.00    1.70
   5 -15   0   16.70    1.70
  -5 -15   0   15.80    1.60
  -5 -15   0   15.20    1.30
  -5 -15   0   16.40    1.80
   5  15   0   17.10    1.70
   5  15   0   19.50    1.70
   5  15   0   17.90    1.80
  -5  15   0   17.90    1.80
  -5  15   0   17.90    2.10
  -5  15   0   19.20    1.80
  -5  15   0   17.80    1.60
   5  15   0   19.00    1.80
  -5  15   0   16.00    1.90
   5  15   0   16.30    2.20
  -5  15   0   19.20    3.60
   5  15   0   19.70    2.50
   5  15   0   14.70    1.80
  -7 -15   0    4.30    1.40
  -7 -15   0    3.20    1.10
   7 -15   0    2.70    1.00
   7 -15   0    1.90    1.40
   7 -15   0    1.70    1.00
   7 -15   0    1.30    1.20
  -7 -15   0    0.80    1.00
  -7  15   0    1.60    1.50
  -7  15   0   -0.30    3.40
   7  15   0    0.00    1.20
  -7  15   0    1.60    1.80
  -7  15   0    1.90    1.50
   7  15   0    1.90    1.10
  -9 -15   0   49.40    3.30
  -9 -15   0   45.20    3.40
   9 -15   0   54.19    3.20
   9 -15   0   44.60    3.50
   9 -15   0   40.00    4.40
   9 -15   0   50.09    3.10
  -9 -15   0   52.89    3.80
  -9  15   0   49.99    3.80
  -9  15   0   55.99    4.00
   9  15   0   41.10    3.30
  -9  15   0   55.39    4.50
   9  15   0   45.20    3.60
   9  15   0   45.00    3.20
  -9  15   0   49.00    5.20
  -9  15   0   47.00    4.20
   9  15   0   44.40    5.00
   9  15   0   46.70    4.60
 -11 -15   0    0.70    1.10
  11 -15   0    1.30    1.60
 -11 -15   0    1.20    1.70
  11 -15   0    1.40    1.70
 -11 -15   0   -0.10    1.30
  11 -15   0    0.60    1.00
  11 -15   0    0.00    1.00
  11  15   0    4.60    2.50
  11  15   0    0.80    1.10
 -11  15   0    0.00    1.70
 -11  15   0    2.00    2.10
 -11  15   0    1.30    2.10
  11  15   0    0.70    1.40
  11  15   0   -2.00    1.70
 -11  15   0    0.20    2.20
  11  15   0    1.60    1.60
 -11  15   0    2.50    3.90
  13 -15   0    0.50    1.20
 -13 -15   0    2.10    1.50
  13 -15   0    0.60    1.30
  13 -15   0    4.10    2.00
  13 -15   0   -1.30    1.00
  13 -15   0   -1.30    1.90
 -13 -15   0   -0.20    1.80
 -13  15   0   -2.40    2.10
  13  15   0    2.80    1.40
  13  15   0   -0.40    1.70
 -13  15   0   -1.60    1.90
  13  15   0    3.00    2.60
 -13  15   0    2.80    2.50
 -13  15   0   -0.20    2.60
 -13  15   0   -0.30    4.00
  13  15   0    0.10    1.90
  13  15   0    0.00    1.50
  15 -15   0   -1.50    2.40
  15 -15   0    3.80    1.60
 -15 -15   0   -1.70    1.50
  15 -15   0    1.30    1.20
 -15 -15   0    1.10    2.20
  15 -15   0    2.10    2.20
 -15  15   0    2.20    1.70
  15  15   0    3.60    1.50
 -15  15   0   -1.60    3.60
 -15  15   0    2.70    3.70
  15  15   0    1.40    1.80
  15  15   0    2.30    2.10
 -15  15   0    3.00    2.20
 -15  15   0    1.70    3.40
 -15  15   0    0.80    2.60
  15  15   0   -0.40    2.90
   0 -16   0  296.57   15.90
   0 -16   0  312.17   15.80
   0 -16   0  310.87   16.10
   0 -16   0  313.87   16.00
   0 -16   0  301.47   15.80
   0 -16   0  319.37   16.00
   0  16   0  312.87   16.20
   0  16   0  313.07   15.90
   0  16   0  315.87   15.90
   0  16   0  316.87   16.80
  -2 -16   0   64.19    3.40
  -2 -16   0   63.69    3.70
   2 -16   0   64.19    3.50
   2 -16   0   63.09    3.80
  -2 -16   0   59.69    4.00
  -2 -16   0   52.59    3.80
  -2 -16   0   60.99    3.40
   2 -16   0   58.79    3.90
  -2 -16   0   58.29    3.70
   2 -16   0   59.79    3.70
  -2 -16   0   64.29    3.70
   2 -16   0   70.19    3.90
   2  16   0   66.99    4.10
  -2  16   0   62.99    3.50
   2  16   0   63.99    5.40
  -2  16   0   58.09    4.20
  -2  16   0   62.69    3.70
   2  16   0   58.79    4.30
  -2  16   0   55.59    5.80
   2  16   0   61.39    3.60
  -2  16   0   60.69    4.00
   2  16   0   64.39    3.70
  -4 -16   0    5.80    1.20
  -4 -16   0    3.80    1.00
   4 -16   0    6.10    1.40
  -4 -16   0    5.00    0.70
   4 -16   0    4.60    1.10
  -4 -16   0    4.40    1.30
   4 -16   0    4.90    0.90
   4 -16   0    5.20    1.30
  -4 -16   0    5.60    1.10
   4 -16   0    4.80    1.20
   4  16   0    4.50    2.30
   4  16   0    7.00    0.90
   4  16   0    4.10    1.10
  -4  16   0    4.80    1.10
   4  16   0    5.10    1.00
  -4  16   0    4.00    1.30
   4  16   0    3.20    1.20
  -4  16   0    2.80    3.10
  -4  16   0    5.40    1.70
  -4  16   0    4.80    0.90
   4  16   0    5.10    1.70
   4  16   0    4.80    1.40
  -4  16   0    3.60    1.60
   6 -16   0   10.10    1.40
   6 -16   0    6.20    1.50
  -6 -16   0   13.30    1.70
   6 -16   0   10.00    1.30
  -6 -16   0   11.40    1.40
   6 -16   0   10.60    1.30
  -6 -16   0    9.90    1.30
   6  16   0    9.70    1.50
   6  16   0   10.20    1.30
  -6  16   0   10.40    2.10
   6  16   0    6.40    1.90
  -6  16   0   12.50    1.60
  -6  16   0    9.30    1.80
   6  16   0   11.60    1.30
   6  16   0    7.90    3.00
  -6  16   0   10.90    3.60
   6  16   0    8.90    1.50
   8 -16   0    3.30    1.50
   8 -16   0    2.30    1.00
  -8 -16   0    2.30    1.20
  -8 -16   0    4.20    1.50
   8 -16   0    3.20    1.20
  -8 -16   0    5.70    1.30
  -8  16   0   -0.80    3.60
   8  16   0    2.20    1.00
   8  16   0    1.60    1.30
  -8  16   0    3.10    1.70
   8  16   0    2.50    2.40
  -8  16   0    3.20    1.60
  -8  16   0    4.20    2.00
   8  16   0    0.10    2.10
  -8  16   0    1.40    1.60
   8  16   0    2.40    1.20
  10 -16   0    4.70    1.70
 -10 -16   0    3.00    1.70
 -10 -16   0    3.50    1.30
  10 -16   0    3.10    1.10
 -10 -16   0    4.50    1.40
  10 -16   0    3.40    1.20
  10 -16   0    4.40    1.70
 -10  16   0    2.50    2.20
 -10  16   0    2.40    1.80
  10  16   0    3.90    1.30
  10  16   0    3.40    1.60
  10  16   0    1.80    2.10
  10  16   0    3.90    1.60
 -10  16   0    4.90    1.90
  10  16   0    4.40    2.40
 -10  16   0   -2.90    3.80
 -10  16   0    3.90    1.70
 -12 -16   0    0.30    1.80
  12 -16   0    0.20    1.80
  12 -16   0    1.40    1.30
 -12 -16   0   -0.50    1.40
  12 -16   0    0.50    1.10
  12 -16   0   -1.90    1.80
 -12  16   0    4.10    2.00
  12  16   0   -0.20    2.60
  12  16   0   -0.10    1.10
 -12  16   0   -3.90    2.30
 -12  16   0    3.60    2.10
  12  16   0   -1.50    1.40
  12  16   0   -0.70    1.60
 -12  16   0    0.10    2.40
 -12  16   0   -6.00    4.10
  12  16   0   -1.00    1.90
  14 -16   0    0.70    1.30
  14 -16   0    2.80    2.10
  14 -16   0    0.90    1.20
 -14 -16   0   -1.00    2.00
 -14 -16   0   -2.40    1.50
  14 -16   0   -1.90    2.60
  14  16   0    2.30    2.50
  14  16   0    2.90    1.50
  14  16   0    4.00    2.30
  14  16   0    0.10    2.90
 -14  16   0    0.70    2.20
 -14  16   0   -2.30    3.10
 -14  16   0   -1.70    2.50
 -14  16   0    3.50    2.80
 -14  16   0    2.10    1.60
  14  16   0    0.50    1.90
 -14  16   0    3.20    4.40
  -1 -17   0   11.20    1.30
  -1 -17   0   14.10    1.30
  -1 -17   0   10.30    1.00
   1 -17   0   10.30    1.40
  -1 -17   0    7.70    1.40
   1 -17   0    9.30    1.40
   1  17   0   14.70    1.60
   1  17   0   12.80    1.90
   1  17   0   10.30    1.20
   1  17   0    8.90    1.80
  -1  17   0   11.00    1.20
   1  17   0   14.10    2.90
  -1  17   0   11.50    1.70
  -1  17   0   10.40    3.00
  -1  17   0    8.20    1.70
  -1  17   0    9.90    1.30
   3 -17   0   -0.20    1.10
  -3 -17   0    0.10    1.00
  -3 -17   0   -1.90    1.00
  -3 -17   0   -1.30    1.00
   3 -17   0    0.20    0.80
  -3 -17   0    0.90    1.30
  -3 -17   0    0.00    0.50
   3 -17   0    0.10    1.10
   3  17   0   -1.00    1.50
  -3  17   0    1.30    1.20
   3  17   0    2.30    0.90
  -3  17   0    0.50    1.60
   3  17   0   -1.60    0.90
   3  17   0    0.70    2.80
   3  17   0   -1.10    1.60
  -3  17   0    0.90    0.90
  -3  17   0   -0.40    0.80
  -3  17   0    1.30    1.50
   5 -17   0   29.20    2.10
   5 -17   0   27.50    2.60
   5 -17   0   28.50    2.50
  -5 -17   0   27.30    2.50
   5 -17   0   26.90    2.60
  -5 -17   0   30.80    2.90
  -5 -17   0   25.40    1.70
   5 -17   0   26.50    2.30
  -5 -17   0   25.80    2.50
   5  17   0   24.80    3.10
   5  17   0   30.20    2.80
   5  17   0   24.10    2.70
  -5  17   0   31.50    2.00
   5  17   0   21.90    2.60
  -5  17   0   25.70    2.70
  -5  17   0   23.10    2.40
   5  17   0   31.50    2.10
   5  17   0   26.30    2.50
  -5  17   0   26.20    2.80
  -5  17   0   29.00    4.20
   5  17   0   27.70    2.20
   7 -17   0   41.80    2.60
  -7 -17   0   39.70    3.00
  -7 -17   0   40.40    3.40
   7 -17   0   38.30    2.90
   7 -17   0   38.80    3.20
   7 -17   0   36.40    3.00
   7  17   0   47.00    4.50
  -7  17   0   36.50    3.10
   7  17   0   26.80    5.00
   7  17   0   37.00    3.20
  -7  17   0   29.40    3.70
  -7  17   0   42.00    3.90
  -7  17   0   36.70    3.30
  -7  17   0   42.80    4.80
   7  17   0   38.60    3.20
  -7  17   0   41.20    3.40
   7  17   0   39.90    2.80
   7  17   0   35.10    2.70
  -9 -17   0   15.00    2.00
  -9 -17   0   15.00    2.20
   9 -17   0   10.50    1.90
   9 -17   0   14.50    1.90
   9 -17   0   13.00    1.40
   9 -17   0   16.80    1.70
  -9 -17   0   13.80    1.70
  -9  17   0   14.30    2.60
  -9  17   0   11.80    2.00
   9  17   0   13.20    1.70
  -9  17   0   15.00    2.20
  -9  17   0   14.20    4.20
   9  17   0   13.30    2.50
   9  17   0   16.60    2.00
   9  17   0   11.90    2.80
  -9  17   0   16.40    2.50
  11 -17   0    3.20    1.90
  11 -17   0    1.90    1.80
 -11 -17   0    3.70    1.90
  11 -17   0    4.80    1.20
 -11 -17   0    1.90    1.40
  11 -17   0    3.80    1.40
  11  17   0    2.10    1.20
  11  17   0    0.90    2.60
 -11  17   0    3.40    2.40
 -11  17   0    7.90    2.60
  11  17   0    4.60    1.70
 -11  17   0    5.10    2.00
 -11  17   0    4.90    4.30
  11  17   0    2.30    2.30
  11  17   0    5.70    1.60
 -11  17   0    3.40    2.50
  13 -17   0    4.90    1.50
  13 -17   0    3.10    2.20
  13 -17   0    1.30    3.30
  13 -17   0    5.00    1.30
 -13 -17   0    4.50    2.20
 -13 -17   0    3.40    2.00
 -13  17   0    1.30    2.00
 -13  17   0    5.80    2.80
  13  17   0    3.70    1.60
  13  17   0    2.60    4.70
  13  17   0    5.80    1.70
  13  17   0    1.70    1.80
 -13  17   0   12.10    3.00
 -13  17   0   -2.30    2.60
  13  17   0   -0.80    2.50
  15 -17   0   -0.30    2.30
 -15 -17   0    0.90    2.40
  15 -17   0    3.80    2.30
  15 -17   0    2.50    1.40
 -15 -17   0   -4.70    1.60
 -15  17   0   -3.20    3.10
 -15  17   0    7.80    4.10
  15  17   0    2.40    2.30
 -15  17   0    0.80    1.60
  15  17   0    1.70    1.90
  15  17   0   -1.80    1.40
 -15  17   0   -0.90    2.60
 -15  17   0   -2.10    2.20
  15  17   0    1.40    3.10
 -15  17   0   -0.20    2.90
   0 -18   0   81.39    4.70
   0 -18   0   77.89    4.40
   0 -18   0   71.39    4.10
   0 -18   0   76.69    4.10
   0 -18   0   72.39    4.40
   0  18   0   70.39    4.30
   0  18   0   74.09    4.90
   0  18   0   69.99    4.80
   0  18   0   80.49    4.40
   0  18   0   77.69    6.30
  -2 -18   0   12.50    1.20
  -2 -18   0   11.50    1.30
   2 -18   0   13.50    1.20
  -2 -18   0   12.10    1.50
   2 -18   0   13.40    1.50
   2 -18   0   12.60    1.40
   2 -18   0   13.10    1.60
  -2 -18   0   16.90    2.40
   2  18   0    9.40    1.90
  -2  18   0   12.60    1.90
  -2  18   0   15.30    3.30
   2  18   0   13.10    3.00
   2  18   0   12.20    1.30
  -2  18   0   11.70    1.70
  -2  18   0   14.30    1.50
  -2  18   0   12.50    1.20
   2  18   0   13.30    1.30
   2  18   0   12.70    1.90
  -4 -18   0  127.39    7.10
  -4 -18   0  130.39    6.90
   4 -18   0  130.89    7.30
   4 -18   0  139.29    7.00
   4 -18   0  120.79    7.40
   4 -18   0  138.59    7.30
  -4 -18   0  141.19    7.30
  -4 -18   0  137.79    7.50
  -4 -18   0  117.29    7.90
   4 -18   0  126.59    7.20
   4  18   0  143.09    7.60
  -4  18   0  139.49    7.60
   4  18   0  134.89    7.20
  -4  18   0  120.69    7.90
   4  18   0  135.29    7.30
  -4  18   0  134.29    9.30
  -4  18   0  134.49    7.70
  -4  18   0  136.89    7.10
  -4  18   0  129.29    7.40
   4  18   0  141.29    7.80
   4  18   0  138.89    8.50
  -6 -18   0  129.69    7.10
   6 -18   0  120.79    7.10
  -6 -18   0  141.39    7.50
   6 -18   0  129.99    7.10
  -6 -18   0  127.19    7.10
   6 -18   0  132.89    6.90
   6 -18   0  131.99    7.20
  -6  18   0  115.99    7.30
   6  18   0  126.89    7.00
  -6  18   0  123.69    9.40
  -6  18   0  124.09    7.50
  -6  18   0  137.19    7.70
   6  18   0  141.89    8.30
   6  18   0  133.79    6.90
   6  18   0  125.49    8.20
   6  18   0  123.19    7.20
   6  18   0  127.09    7.40
  -8 -18   0   20.20    2.00
   8 -18   0   19.20    2.10
  -8 -18   0   21.70    2.30
  -8 -18   0   16.00    1.90
   8 -18   0   22.00    2.20
   8 -18   0   24.60    2.40
   8 -18   0   22.50    2.00
  -8  18   0   19.40    4.50
  -8  18   0   18.50    2.30
   8  18   0   22.00    2.80
   8  18   0   19.00    2.60
   8  18   0   18.80    2.20
   8  18   0   18.60    3.00
  -8  18   0   26.50    2.60
  -8  18   0   18.90    2.80
   8  18   0   19.90    2.20
   8  18   0   21.20    2.20
  -8  18   0   23.30    2.90
  10 -18   0    7.70    1.90
 -10 -18   0    6.50    1.60
 -10 -18   0    7.90    1.60
  10 -18   0    9.80    2.00
  10 -18   0    9.50    1.50
 -10 -18   0    9.20    2.10
  10 -18   0    9.00    1.30
  10  18   0    4.30    1.50
 -10  18   0    4.50    1.90
 -10  18   0    9.40    4.50
 -10  18   0   12.10    2.40
 -10  18   0    5.80    2.80
  10  18   0    9.60    2.90
 -10  18   0    2.00    3.40
  10  18   0    7.80    2.40
  10  18   0    3.40    1.30
  10  18   0    7.40    1.80
 -12 -18   0   12.40    4.40
 -12 -18   0    1.20    1.60
  12 -18   0    4.50    2.10
  12 -18   0    5.80    2.00
  12 -18   0    1.60    1.90
 -12 -18   0    3.00    1.30
  12 -18   0    0.20    1.40
  12  18   0    1.50    1.60
  12  18   0    3.70    2.60
  12  18   0    3.10    1.40
  12  18   0    1.70    3.20
 -12  18   0    7.60    2.90
 -12  18   0    4.70    2.60
  12  18   0    4.90    2.80
 -12  18   0    2.80    3.10
 -12  18   0   -2.50    6.20
 -12  18   0    3.00    2.80
  14 -18   0    0.70    2.20
 -14 -18   0   -2.10    2.30
  14 -18   0   -1.00    2.20
  14 -18   0    0.40    1.40
 -14 -18   0   -0.70    1.60
 -14  18   0    0.80    2.20
 -14  18   0   -1.40    2.80
 -14  18   0   -4.80    2.80
  14  18   0    3.90    3.20
  14  18   0    1.30    1.70
 -14  18   0    4.60    4.60
 -14  18   0   -0.10    3.00
  14  18   0    0.10    2.00
  14  18   0    1.80    1.60
  -1 -19   0    5.40    1.20
  -1 -19   0    2.90    0.80
   1 -19   0    2.90    1.70
   1 -19   0    4.10    1.30
  -1 -19   0    4.50    1.30
   1 -19   0    2.20    0.90
   1 -19   0    3.50    0.90
  -1 -19   0    0.90    1.40
  -1 -19   0    2.90    0.80
   1 -19   0    2.60    1.20
  -1  19   0    2.40    1.10
   1  19   0    3.80    1.20
  -1  19   0    1.50    1.50
  -1  19   0    3.50    1.80
  -1  19   0    4.90    3.20
   1  19   0    7.90    3.10
  -1  19   0    1.20    1.00
   1  19   0    2.60    1.00
   1  19   0    4.30    1.70
   1  19   0    3.10    1.80
  -3 -19   0   76.39    4.50
  -3 -19   0   71.59    4.20
   3 -19   0   63.39    4.20
   3 -19   0   66.29    4.30
  -3 -19   0   63.09    3.50
   3 -19   0   66.19    3.80
  -3 -19   0   61.19    3.60
   3 -19   0   66.79    4.10
   3  19   0   73.79    6.10
   3  19   0   68.49    4.90
  -3  19   0   64.99    3.80
  -3  19   0   63.59    4.60
  -3  19   0   69.29    4.60
   3  19   0   72.19    4.10
  -3  19   0   65.09    4.00
  -3  19   0   67.99    6.70
   3  19   0   68.69    4.60
  -3  19   0   58.59    4.30
   3  19   0   68.99    4.00
   5 -19   0   70.69    4.60
  -5 -19   0   73.99    4.50
   5 -19   0   71.59    4.20
  -5 -19   0   78.99    4.60
   5 -19   0   67.19    4.60
   5 -19   0   75.59    4.50
   5 -19   0   65.29    4.50
  -5 -19   0   83.49    4.90
  -5  19   0   69.09    5.00
   5  19   0   76.29    4.50
   5  19   0   78.89    5.00
   5  19   0   71.89    4.30
  -5  19   0   73.69    7.50
   5  19   0   69.39    5.20
  -5  19   0   69.99    5.20
  -5  19   0   77.99    5.10
  -5  19   0   76.09    4.40
   5  19   0   73.69    6.30
  -7 -19   0    1.30    1.40
   7 -19   0   -2.80    1.50
   7 -19   0    0.80    2.40
  -7 -19   0    0.00    1.20
   7 -19   0    2.50    1.30
   7 -19   0    1.10    1.00
  -7 -19   0    1.60    1.50
   7  19   0    1.50    1.60
  -7  19   0    5.00    3.90
  -7  19   0    2.70    2.10
   7  19   0    0.90    1.10
   7  19   0    1.80    1.10
   7  19   0    1.40    1.90
   7  19   0    1.60    1.30
  -7  19   0    1.40    1.40
  -7  19   0    0.00    1.60
  -7  19   0    1.50    1.70
   7  19   0    1.80    2.60
  -9 -19   0    1.80    1.40
   9 -19   0    1.80    1.70
  -9 -19   0   -0.10    1.80
  -9 -19   0   -0.20    1.30
   9 -19   0    3.40    1.70
   9 -19   0   -0.20    1.30
   9 -19   0   -0.10    1.00
   9  19   0   -4.40    2.60
   9  19   0   -0.40    1.30
   9  19   0    1.00    1.50
  -9  19   0   -1.00    2.30
  -9  19   0   -0.80    1.70
   9  19   0    0.00    1.00
   9  19   0    2.90    1.70
   9  19   0    2.70    2.10
  -9  19   0    7.90    4.50
  -9  19   0    1.90    2.00
  11 -19   0    1.90    2.10
 -11 -19   0    3.00    3.10
 -11 -19   0    3.60    1.70
  11 -19   0    5.10    2.10
  11 -19   0    3.00    1.50
  11 -19   0    5.80    1.60
 -11 -19   0    3.10    1.60
  11  19   0    6.60    2.80
 -11  19   0    7.50    4.10
 -11  19   0    4.80    2.40
  11  19   0    2.30    1.60
 -11  19   0    5.00    2.70
 -11  19   0    6.10    5.90
  11  19   0    7.40    3.00
  11  19   0    4.60    1.50
  11  19   0    7.50    3.10
 -13 -19   0    2.20    2.40
 -13 -19   0    2.50    1.80
  13 -19   0    1.00    1.20
  13 -19   0    2.40    2.20
  13 -19   0    1.80    2.50
  13 -19   0    0.00    1.50
  13  19   0    3.10    3.10
  13  19   0   -1.40    1.60
 -13  19   0    0.20    2.70
  13  19   0    2.40    1.70
  13  19   0    2.30    2.00
 -13  19   0    0.30    4.50
 -13  19   0    2.90    3.00
 -13  19   0    3.20    2.20
   0 -20   0    6.90    1.70
   0 -20   0    9.60    1.10
   0 -20   0    9.30    1.10
   0 -20   0    7.30    1.40
   0 -20   0    8.00    1.50
   0  20   0    5.70    1.90
   0  20   0    7.80    3.40
   0  20   0   10.10    1.40
   0  20   0    8.20    1.50
  -2 -20   0    4.40    1.50
  -2 -20   0    2.80    1.20
   2 -20   0    3.20    1.40
   2 -20   0    1.60    1.40
  -2 -20   0    1.60    1.10
  -2 -20   0    2.50    0.70
   2 -20   0    3.80    1.30
   2 -20   0    0.60    1.20
   2 -20   0    3.80    0.90
  -2 -20   0    2.80    0.70
  -2  20   0    4.30    3.50
  -2  20   0    4.10    2.50
  -2  20   0   -0.30    1.70
   2  20   0    3.00    1.80
  -2  20   0    3.00    1.00
   2  20   0    5.20    1.90
   2  20   0    1.60    1.10
   2  20   0    6.20    3.10
  -2  20   0    2.20    1.10
   2  20   0    2.30    1.60
   4 -20   0    5.70    1.00
   4 -20   0    3.60    1.30
  -4 -20   0    4.40    1.40
   4 -20   0    3.00    1.40
  -4 -20   0    4.30    1.70
   4 -20   0    3.40    2.60
  -4  20   0    5.30    3.60
   4  20   0    3.00    2.00
  -4  20   0    3.80    1.10
   4  20   0    3.00    1.20
   4  20   0    3.30    1.70
   4  20   0    1.50    2.80
  -4  20   0    4.60    1.50
  -4  20   0    5.60    1.90
  -4  20   0    4.00    1.70
  -4  20   0    5.00    1.00
   4  20   0    3.90    1.90
   6 -20   0   24.90    2.00
   6 -20   0   21.50    2.20
   6 -20   0   20.70    2.10
   6 -20   0   27.50    3.00
  -6 -20   0   27.70    2.60
  -6 -20   0   25.70    2.60
  -6 -20   0   25.10    2.50
  -6  20   0   21.50    2.80
  -6  20   0   23.00    2.80
   6  20   0   24.00    2.90
  -6  20   0   21.00    2.50
  -6  20   0   15.20    4.50
   6  20   0   19.40    2.10
   6  20   0   25.10    2.80
   6  20   0   22.50    2.20
   6  20   0   30.80    3.60
   8 -20   0   19.20    2.00
   8 -20   0   17.30    2.20
   8 -20   0   17.40    2.00
  -8 -20   0   18.20    2.10
   8 -20   0   14.00    2.10
  -8 -20   0   24.40    2.60
  -8 -20   0   19.50    2.10
   8  20   0   13.20    1.70
  -8  20   0   15.70    2.40
   8  20   0   13.40    3.20
   8  20   0   15.60    1.90
  -8  20   0   17.30    4.90
  -8  20   0   19.50    3.10
  -8  20   0   21.90    2.70
   8  20   0   21.80    2.20
   8  20   0   14.90    2.90
   8  20   0   13.60    2.30
  10 -20   0   12.40    2.30
 -10 -20   0   10.90    2.00
  10 -20   0   12.60    1.60
  10 -20   0    8.10    2.10
  10 -20   0   12.80    1.90
 -10 -20   0    9.00    1.90
 -10 -20   0    9.50    4.30
 -10  20   0   10.30    2.90
  10  20   0   11.10    3.40
 -10  20   0   13.00    2.90
  10  20   0    9.80    1.80
  10  20   0    5.70    3.20
 -10  20   0   10.10    2.90
 -10  20   0    3.50    7.70
  10  20   0   14.90    2.90
  10  20   0   15.00    2.50
  10  20   0    9.60    1.60
 -12 -20   0    4.40    2.10
  12 -20   0    1.20    1.20
  12 -20   0    0.70    2.00
  12 -20   0   -0.70    1.50
 -12 -20   0    0.80    1.60
 -12 -20   0    2.60    1.60
  12  20   0   -3.00    1.10
  12  20   0    1.60    2.00
 -12  20   0    0.60    2.10
 -12  20   0   -2.40    2.90
  12  20   0    0.10    1.70
  12  20   0    0.50    2.00
 -12  20   0    2.00    2.70
 -12  20   0    2.10    4.70
  12  20   0    2.20    3.00
  -1 -21   0    2.40    1.00
   1 -21   0    4.60    1.50
   1 -21   0    3.00    0.80
   1 -21   0    2.20    1.10
   1 -21   0    3.20    1.20
  -1 -21   0    4.00    1.60
  -1 -21   0    2.60    1.30
  -1 -21   0    3.60    0.80
  -1 -21   0    2.90    0.80
   1 -21   0    2.70    1.00
  -1  21   0    4.20    1.10
  -1  21   0    2.60    1.10
   1  21   0    0.10    1.60
  -1  21   0    3.10    1.50
  -1  21   0    7.30    3.60
   1  21   0    2.40    3.10
  -1  21   0    0.00    1.80
   1  21   0    2.30    1.00
   1  21   0    0.90    1.80
   1  21   0    3.60    1.10
   3 -21   0   -1.30    1.40
  -3 -21   0   -1.30    1.40
  -3 -21   0   -0.10    1.10
   3 -21   0   -0.10    1.30
  -3 -21   0    1.00    0.40
   3 -21   0    1.60    0.90
   3 -21   0    0.10    1.10
   3 -21   0    0.20    0.80
  -3  21   0    1.50    1.70
   3  21   0    1.40    1.00
  -3  21   0   -1.10    1.60
  -3  21   0    0.80    1.10
  -3  21   0    0.30    0.90
  -3  21   0    1.10    3.60
   3  21   0    0.80    1.70
  -3  21   0    0.70    1.50
   3  21   0    1.60    1.80
   3  21   0    1.00    1.20
   3  21   0    2.10    3.00
  -5 -21   0    9.50    1.70
   5 -21   0   14.10    1.70
   5 -21   0    8.60    1.60
   5 -21   0    8.80    1.50
  -5 -21   0   12.60    1.70
   5 -21   0    6.30    1.70
   5 -21   0   10.00    1.20
  -5  21   0    9.70    1.20
   5  21   0    7.80    2.20
   5  21   0    8.50    3.10
   5  21   0   10.40    1.40
  -5  21   0    6.30    2.10
   5  21   0    8.90    1.60
   5  21   0    8.20    2.10
  -5  21   0    9.70    1.80
  -5  21   0   10.10    4.30
  -5  21   0   11.60    2.00
   7 -21   0    2.60    1.60
  -7 -21   0    3.20    1.60
  -7 -21   0    4.20    1.70
   7 -21   0    5.10    1.80
   7 -21   0    3.60    1.50
  -7 -21   0    5.80    1.50
   7 -21   0    5.90    1.20
  -7  21   0    5.80    2.40
   7  21   0    5.10    3.10
  -7  21   0    3.90    1.70
  -7  21   0    7.70    2.00
   7  21   0    6.00    1.60
   7  21   0    1.90    1.80
   7  21   0    5.90    1.30
  -7  21   0    4.80    4.50
   7  21   0    5.20    2.10
  -7  21   0    6.90    2.00
   9 -21   0    2.90    1.80
   9 -21   0    0.30    1.50
   9 -21   0    0.20    1.10
  -9 -21   0    3.30    1.60
   9 -21   0    1.90    1.80
  -9 -21   0    1.20    1.60
  -9  21   0    2.70    2.70
   9  21   0    5.80    3.20
   9  21   0   -0.90    1.80
   9  21   0    1.20    1.20
   9  21   0   -2.20    2.30
  -9  21   0    0.70    2.50
   9  21   0   -0.30    1.20
  -9  21   0    2.00    7.30
  11 -21   0   -2.20    2.10
 -11 -21   0    3.80    2.10
 -11 -21   0   -0.40    1.60
  11 -21   0   -5.00    2.70
 -11 -21   0   -2.90    1.60
  11 -21   0   -0.50    1.10
  11  21   0    1.00    3.00
  11  21   0   -1.50    1.10
 -11  21   0   -1.10    2.70
 -11  21   0    0.00    4.90
 -11  21   0   -1.00    2.60
  11  21   0    2.90    1.50
 -11  21   0   -0.40    2.10
  11  21   0    0.40    1.90
  11  21   0    1.30    1.90
   0 -22   0    1.00    1.20
   0 -22   0    1.90    0.70
   0 -22   0    1.50    0.80
   0 -22   0    3.40    1.00
   0 -22   0    0.90    1.40
   0  22   0    2.50    1.60
   0  22   0    0.50    3.40
   0  22   0    1.10    0.90
   0  22   0    2.50    1.80
   0  22   0    2.60    1.10
   2 -22   0    5.30    1.40
   2 -22   0    4.70    1.30
   2 -22   0    3.80    1.00
   2 -22   0    4.20    1.60
  -2 -22   0    3.90    1.50
  -2 -22   0    5.10    1.30
   2 -22   0    5.00    0.90
  -2 -22   0    4.30    0.70
  -2  22   0    2.50    3.80
   2  22   0    2.70    1.10
  -2  22   0    6.00    1.90
  -2  22   0    4.30    1.00
  -2  22   0    3.20    1.60
  -2  22   0    4.60    1.20
  -2  22   0    3.40    1.90
   2  22   0    4.20    2.00
   2  22   0    4.30    1.20
   2  22   0    2.20    3.30
   2  22   0    4.30    1.80
   4 -22   0    2.20    0.90
   4 -22   0    2.60    1.40
   4 -22   0    0.90    0.90
  -4 -22   0    0.50    1.60
  -4 -22   0    1.60    1.40
   4 -22   0    1.60    1.20
   4 -22   0    1.30    1.40
  -4  22   0   -0.50    0.90
  -4  22   0    1.70    1.50
   4  22   0    0.10    1.20
   4  22   0   -0.60    1.90
   4  22   0    1.60    2.00
   4  22   0    4.20    3.10
  -4  22   0    3.00    4.00
   4  22   0   -0.10    1.10
  -4  22   0    2.60    2.10
  -4  22   0   -2.00    1.60
  -4  22   0   -0.50    1.10
   6 -22   0    4.00    2.20
  -6 -22   0    4.30    1.40
  -6 -22   0    4.50    1.70
   6 -22   0    3.00    1.10
   6 -22   0    6.00    1.50
   6 -22   0   -0.60    1.60
  -6 -22   0    1.70    1.70
  -6  22   0    2.90    1.60
  -6  22   0    2.20    1.90
  -6  22   0    1.80    4.40
   6  22   0    2.90    1.90
   6  22   0    2.70    1.60
  -6  22   0    2.50    1.90
  -6  22   0    6.40    2.30
   6  22   0    5.10    3.20
   6  22   0    1.80    1.20
   6  22   0    4.30    2.30
   8 -22   0   -1.90    1.50
   8 -22   0   -0.60    1.60
   8 -22   0    0.20    1.40
  -8 -22   0    0.10    1.40
  -8 -22   0    2.40    1.60
  -8 -22   0    1.50    2.40
   8 -22   0   -0.80    1.00
  -8  22   0   -2.80    2.40
   8  22   0    0.60    2.20
   8  22   0    2.50    2.40
   8  22   0    2.10    2.30
   8  22   0   -3.80    3.80
  -8  22   0    5.50    2.70
  -8  22   0   -2.70    5.50
  -8  22   0   -1.20    2.10
   8  22   0    0.50    1.20
  10 -22   0    0.00    1.00
 -10 -22   0    1.00    2.10
  10 -22   0    0.70    1.90
  10 -22   0    0.80    1.90
 -10 -22   0   -0.50    1.60
 -10 -22   0    1.60    1.60
  10 -22   0    0.70    1.50
 -10  22   0   -2.40    1.90
 -10  22   0    4.70    5.10
  10  22   0    0.10    1.70
  10  22   0   -1.00    2.00
 -10  22   0    1.00    2.90
  10  22   0   -1.00    3.00
  10  22   0    0.20    1.30
 -10  22   0   -0.90    2.60
  10  22   0   -1.80    1.10
   1 -23   0    2.80    0.80
   1 -23   0    3.10    1.40
  -1 -23   0    0.70    1.50
   1 -23   0    3.00    1.50
  -1 -23   0    1.20    0.60
  -1 -23   0    2.60    1.30
   1 -23   0    2.50    0.90
  -1  23   0    1.50    1.60
   1  23   0    2.90    1.70
   1  23   0    2.10    1.10
  -1  23   0    3.10    1.00
  -1  23   0    1.70    2.00
   1  23   0    4.40    2.20
  -1  23   0    0.00    3.70
   1  23   0    3.70    1.20
   1  23   0    3.10    3.60
  -1  23   0    6.10    1.30
   3 -23   0    2.40    1.30
  -3 -23   0   -1.60    1.50
   3 -23   0    1.30    1.60
  -3 -23   0    1.80    1.30
   3 -23   0    0.00    0.80
   3 -23   0    0.90    1.00
   3 -23   0    0.20    1.20
  -3  23   0   -0.70    1.40
  -3  23   0    0.30    0.90
   3  23   0   -3.40    3.10
   3  23   0    1.10    1.00
  -3  23   0   -1.40    4.00
   3  23   0   -0.40    1.70
  -3  23   0    0.40    1.10
  -3  23   0   -2.40    1.80
  -3  23   0    0.10    2.00
   3  23   0    1.10    1.10
   3  23   0    1.50    2.00
   5 -23   0   -1.60    1.40
   5 -23   0    0.30    1.00
   5 -23   0    1.30    0.90
   5 -23   0    0.20    1.40
  -5 -23   0   -0.30    1.40
  -5 -23   0    1.10    1.40
   5 -23   0   -1.10    1.30
  -5  23   0   -0.20    1.50
   5  23   0   -0.50    2.20
   5  23   0    0.40    2.00
  -5  23   0    0.20    2.00
   5  23   0   -0.40    1.10
   5  23   0    1.90    1.30
   5  23   0   -1.60    3.00
  -5  23   0    7.10    5.00
  -5  23   0    0.30    1.60
   7 -23   0    1.80    1.00
  -7 -23   0   -0.90    1.50
  -7 -23   0   -0.90    1.40
   7 -23   0   -0.70    1.40
   7 -23   0    0.50    1.60
   7  23   0   -0.80    2.00
  -7  23   0    0.60    1.90
  -7  23   0    1.60    4.70
  -7  23   0    1.50    3.40
  -7  23   0   -2.30    4.10
   7  23   0    0.00    2.50
   7  23   0    1.60    2.10
   7  23   0   -0.70    4.20
   7  23   0    1.80    1.20
   9 -23   0   -2.00    1.40
  -9 -23   0   -1.90    1.90
   9 -23   0    0.20    1.10
  -9 -23   0    0.00    2.10
  -9 -23   0    0.20    1.50
   9 -23   0   -5.00    1.70
   9 -23   0   -1.30    1.70
  -9  23   0    1.20    2.80
  -9  23   0    2.90    2.10
   9  23   0    1.60    2.30
   9  23   0   -0.10    1.50
  -9  23   0   -2.70    4.90
   9  23   0    0.80    1.30
  -9  23   0    2.50    2.60
   9  23   0    7.10    3.30
   0 -24   0    2.50    0.80
   0 -24   0    0.30    1.40
   0 -24   0    1.90    1.60
   0  24   0    1.50    2.00
   0  24   0    3.80    1.30
   0  24   0   -2.10    3.80
   0  24   0    1.70    1.60
   0  24   0    0.50    1.00
  -2 -24   0    0.10    1.50
   2 -24   0    0.80    1.40
   2 -24   0    0.10    1.60
  -2 -24   0    0.90    1.40
   2 -24   0   -0.70    0.80
   2 -24   0    1.30    0.90
   2  24   0    5.10    3.70
   2  24   0   -1.80    1.10
  -2  24   0   -1.10    0.90
  -2  24   0    0.80    1.20
   2  24   0   -0.10    1.60
  -2  24   0   -1.00    1.90
   2  24   0    1.00    1.20
  -2  24   0   -0.60    1.40
  -2  24   0   -1.20    2.00
  -2  24   0   -2.60    4.90
   2  24   0    1.00    2.00
   4 -24   0   -1.80    1.30
   4 -24   0    4.10    1.20
   4 -24   0    1.00    1.50
  -4 -24   0    3.30    1.80
  -4 -24   0    7.20    2.00
   4 -24   0    3.00    0.90
  -4  24   0    5.00    2.00
  -4  24   0    7.60    2.50
   4  24   0    4.80    2.10
   4  24   0    3.30    1.20
  -4  24   0    3.70    5.50
  -4  24   0    6.50    2.60
   4  24   0    6.80    2.80
  -4  24   0    3.40    1.10
   4  24   0    4.70    1.30
  -4  24   0    3.20    1.40
  -6 -24   0    5.10    1.70
   6 -24   0    4.30    1.70
   6 -24   0    2.80    1.50
  -6 -24   0    4.40    1.90
   6 -24   0    5.10    1.10
  -6  24   0    5.30    2.50
  -6  24   0    6.70    1.90
  -6  24   0    5.60    2.20
   6  24   0    5.00    3.40
   6  24   0    7.10    1.50
   6  24   0    3.70    1.50
   6  24   0    3.30    2.60
  -6  24   0    6.20    2.30
  -6  24   0    2.40    4.90
   6  24   0    6.40    2.40
  -8 -24   0    2.50    2.00
   8 -24   0    3.50    2.30
   8 -24   0    2.00    1.10
   8 -24   0    0.90    1.20
   8 -24   0    1.40    1.50
  -8 -24   0    1.50    1.70
  -8  24   0   -0.50    2.70
   8  24   0    1.50    2.40
   8  24   0    2.80    3.30
   8  24   0    1.00    1.40
  -8  24   0    0.80    2.40
  -8  24   0    2.20    4.90
   8  24   0    5.80    2.30
  -8  24   0    1.00    2.10
  -1 -25   0    0.10    1.50
  -1 -25   0    0.80    1.50
  -1 -25   0   -2.10    0.60
   1 -25   0    0.80    1.50
   1 -25   0    1.80    0.90
   1 -25   0    0.40    1.60
  -1  25   0   -0.80    1.20
  -1  25   0    4.40    4.40
   1  25   0   -1.00    1.60
   1  25   0    3.50    1.40
  -1  25   0    1.50    2.00
  -1  25   0    0.40    1.80
   1  25   0    3.00    1.30
  -1  25   0    0.80    2.00
  -1  25   0    3.00    1.10
   1  25   0    0.70    2.00
   1  25   0    1.60    4.10
   3 -25   0    1.20    1.00
   3 -25   0    2.40    1.60
   3 -25   0    0.90    0.80
  -3 -25   0   -0.40    1.50
  -3 -25   0    2.40    1.60
   3 -25   0   -2.90    1.40
   3  25   0    0.10    1.80
  -3  25   0   -0.70    2.20
  -3  25   0    1.30    2.10
  -3  25   0   -1.30    1.70
   3  25   0    3.60    3.80
   3  25   0    4.40    2.40
  -3  25   0   -0.80    2.20
  -3  25   0    0.00    1.10
   3  25   0   -2.30    1.20
  -5 -25   0   14.80    2.10
   5 -25   0   18.30    2.20
  -5 -25   0   13.60    2.50
   5 -25   0   16.40    1.70
   5 -25   0   10.60    1.60
   5  25   0   18.10    4.00
   5  25   0    9.30    2.90
  -5  25   0    7.60    3.00
   5  25   0   14.30    2.00
  -5  25   0    8.70    2.90
  -5  25   0   12.90    5.40
   5  25   0   15.90    1.80
  -5  25   0   13.90    2.70
   7 -25   0    3.60    1.80
   7 -25   0    2.70    1.10
  -7 -25   0    6.90    1.90
  -7 -25   0    4.40    2.10
   7 -25   0    4.90    1.40
  -7  25   0    6.40    3.10
  -7  25   0    2.80    5.20
   7  25   0   -0.90    1.30
   7  25   0    2.50    1.60
  -7  25   0    7.30    2.40
   7  25   0    1.50    2.40
  -7  25   0    2.70    2.30
   7  25   0    0.70    3.30
   0 -26   0    6.50    2.10
   0 -26   0    8.90    1.90
   0  26   0   10.70    1.60
   0  26   0   10.90    4.60
   0  26   0   11.90    1.90
   0  26   0    9.10    2.50
   0  26   0    9.70    2.60
  -2 -26   0   10.80    2.20
   2 -26   0    9.70    1.90
   2 -26   0    9.10    1.30
  -2 -26   0   12.30    2.00
   2 -26   0    7.20    2.70
  -2  26   0   10.20    1.90
  -2  26   0    9.20    2.60
   2  26   0   24.50    4.80
  -2  26   0    9.20    1.60
   2  26   0   11.20    2.90
  -2  26   0   14.40    2.50
   2  26   0   12.90    1.90
   2  26   0   10.00    1.50
  -2  26   0    7.40    5.00
   4 -26   0   -0.10    1.60
   4 -26   0    1.10    1.10
  -4 -26   0   -1.80    1.60
  -4 -26   0   -0.40    1.70
   4  26   0   -1.60    1.20
   4  26   0   -1.50    2.00
   4  26   0    2.70    3.80
  -4  26   0   -2.40    2.10
  -4  26   0    2.90    2.40
  -4  26   0   -6.70    4.80
   4  26   0    1.30    1.30
   6 -26   0    0.20    1.70
  -6 -26   0    4.90    1.80
   6  26   0    3.10    2.70
  -6  26   0   -0.70    2.20
  -6  26   0    2.90    2.90
   1 -27   0   18.80    2.30
  -1 -27   0   19.00    2.50
   1 -27   0   11.10    2.40
  -1 -27   0   15.40    2.40
  -1  27   0   16.00    2.80
  -1  27   0   14.90    1.90
   1  27   0   14.60    3.10
  -1  27   0   20.30    3.00
  -1  27   0   15.00    1.70
   1  27   0   15.90    4.90
  -1  27   0   18.70    5.30
   1  27   0   17.80    2.10
   1  27   0   14.90    1.90
   3 -27   0    3.50    1.60
  -3 -27   0    1.80    1.60
  -3 -27   0    2.00    1.80
   3 -27   0   -0.70    1.60
  -3  27   0    1.10    2.30
  -3  27   0    8.10    3.00
   3  27   0   -1.20    2.30
 -18   0   1   -3.10    1.20
  18   0  -1    1.30    1.80
 -18   0   1   -1.60    1.50
  18   0  -1   -1.70    1.80
 -18   0   1   -0.60    1.40
 -18   0   1   -0.90    2.00
  18   0  -1   -5.20    4.30
 -18   0   1   -4.10    5.70
  18   0  -1    0.10    1.60
 -18   0   1    3.90    2.80
  18   0  -1    4.50    2.70
  16   0  -1   -0.60    2.00
  16   0  -1   -0.40    1.60
 -16   0   1   -1.70    1.00
 -16   0   1    0.30    1.80
 -16   0   1   -0.20    2.50
 -16   0   1   -0.60    2.50
  16   0  -1   -2.90    2.00
  16   0  -1    0.40    1.10
 -14   0   1    2.60    2.70
 -14   0   1    2.50    2.50
  14   0  -1    2.20    1.40
  14   0  -1    2.20    1.10
 -14   0   1    1.30    1.00
  14   0  -1    3.10    1.90
 -14   0   1    0.70    1.20
 -14   0   1    1.00    1.80
  14   0  -1    5.00    1.90
  12   0  -1   -4.70    1.50
  12   0  -1   -1.10    0.80
 -12   0   1   -1.40    0.80
 -12   0   1   -0.80    1.20
 -12   0   1    2.50    1.40
  12   0  -1   -1.10    1.20
  12   0  -1   -0.90    1.50
 -12   0   1   -1.90    2.20
 -10   0   1    1.10    2.00
 -10   0   1   -5.50    2.10
 -10   0   1   -1.40    1.10
  10   0  -1   -2.00    1.20
  10   0  -1    0.30    0.70
 -10   0   1   -1.20    1.40
 -10   0   1   -1.00    0.60
 -10   0   1    0.40    1.30
  10   0  -1   -2.40    1.30
  10   0  -1   -1.80    1.00
 -10   0   1   -0.80    1.40
   8   0  -1    0.50    1.10
   8   0  -1    0.00    0.60
  -8   0   1    2.50    1.80
  -8   0   1   -0.10    0.60
   8   0  -1    0.00    1.10
  -8   0   1   -1.00    1.10
  -8   0   1   -0.80    1.20
  -8   0   1   -0.30    1.60
  -8   0   1    1.00    1.30
   8   0  -1   -0.50    0.80
  -8   0   1   -0.70    1.00
  -6   0   1    1.90    1.70
  -6   0   1   -0.40    1.80
  -6   0   1    1.50    0.60
  -6   0   1    3.30    0.70
   6   0  -1    1.20    0.90
  -6   0   1    1.40    1.20
   6   0  -1    1.30    0.80
   6   0  -1    0.80    0.50
   6   0  -1    2.50    0.90
  -6   0   1    1.60    1.00
  -4   0   1    0.60    0.40
  -4   0   1   -1.10    1.30
  -4   0   1   -1.70    0.90
   4   0  -1    0.50    0.70
  -4   0   1    0.50    0.80
   4   0  -1    0.40    0.60
  -4   0   1    0.60    0.70
   4   0  -1    0.20    0.40
  -4   0   1    0.50    1.00
   4   0  -1    0.20    0.70
   4   0  -1   -0.90    1.30
   4   0  -1   -0.20    0.70
  -4   0   1   -0.30    0.30
  -4   0   1    0.50    1.30
  -4   0   1   -0.40    0.70
   2   0  -1    0.00    0.70
  -2   0   1    1.00    0.50
  -2   0   1    1.20    0.70
   2   0  -1    0.50    0.30
  -2   0   1    0.50    0.40
  -2   0   1    0.00    0.20
   2   0  -1    0.50    0.30
  -2   0   1    0.30    0.30
  -2   0   1    1.20    0.60
   2   0  -1    0.90    0.20
  -2   0   1    0.60    0.40
   2   0  -1    0.50    0.40
  -2   0   1    0.90    0.40
   2   0  -1   -0.10    0.40
  -2   0   1    0.20    0.30
  -2   0   1    0.30    0.30
   2   0  -1    0.50    0.40
   2   0  -1    1.00    0.50
   2   0  -1    0.70    0.70
   0   0  -1    0.10    0.10
   0   0   1    0.20    0.30
   0   0  -1    0.10    0.10
   0   0  -1    0.40    0.10
   0   0   1    0.00    0.10
   0   0   1   -0.20    0.10
   0   0  -1    1.10    0.30
   0   0   1    0.00    0.20
   0   0  -1    0.30    0.10
   0   0   1    0.40    0.20
   0   0   1    0.00    0.20
   0   0   1   -0.10    0.10
   0   0   1   -0.30    0.20
   0   0  -1    0.20    0.10
   0   0   1    0.20    0.10
   0   0   1    0.10    0.10
  -2   0  -1    0.10    0.20
   2   0   1    1.50    0.40
  -2   0  -1    0.40    0.20
   2   0   1    0.20    0.20
   2   0   1    0.10    0.70
  -2   0  -1    0.50    0.70
   2   0   1   -0.30    0.40
  -2   0  -1    0.70    0.30
  -2   0  -1    0.50    0.30
   2   0   1   -0.10    0.30
  -2   0  -1    1.00    0.30
   2   0   1    1.10    0.30
  -2   0  -1    0.30    0.30
  -2   0  -1    0.20    0.20
  -2   0  -1    1.10    0.50
   2   0   1    0.50    0.20
   2   0   1    0.40    0.20
   2   0   1    0.60    0.30
  -2   0  -1    0.60    0.20
   2   0   1    0.10    0.30
   2   0   1    0.60    0.20
  -2   0  -1   -0.20    0.40
  -2   0  -1    0.10    0.20
   2   0   1    0.80    0.50
  -4   0  -1    0.90    0.70
  -4   0  -1    0.30    0.50
  -4   0  -1    0.70    0.30
  -4   0  -1   -1.90    1.30
   4   0   1    0.60    1.40
   4   0   1    1.10    0.60
   4   0   1    0.80    0.40
  -4   0  -1    0.40    0.40
   4   0   1    0.70    1.00
  -4   0  -1    1.00    0.60
   4   0   1    0.00    0.70
  -4   0  -1    0.00    1.10
  -4   0  -1    0.80    0.40
  -4   0  -1    0.90    0.80
   4   0   1    0.20    0.60
   4   0   1    0.10    0.40
   4   0   1    1.10    0.60
   4   0   1    0.50    0.40
  -4   0  -1    1.60    1.00
  -6   0  -1   -2.00    1.70
   6   0   1    2.40    0.90
   6   0   1    1.20    0.60
   6   0   1    0.70    0.80
   6   0   1    0.00    0.60
  -6   0  -1    1.40    1.50
   6   0   1    1.00    1.80
  -6   0  -1    3.00    1.20
  -6   0  -1    0.50    0.50
  -6   0  -1    1.00    0.80
   6   0   1    2.30    1.40
  -6   0  -1   -0.20    1.10
   8   0   1    0.10    0.60
  -8   0  -1    0.70    1.10
   8   0   1    1.10    1.00
   8   0   1    0.10    0.90
  -8   0  -1    0.10    0.60
  -8   0  -1    0.00    1.20
  -8   0  -1    0.20    1.80
  -8   0  -1    2.60    1.70
   8   0   1    0.00    0.80
  -8   0  -1    0.50    1.00
  10   0   1   -0.10    0.80
 -10   0  -1   -0.50    1.40
 -10   0  -1    0.00    0.80
 -10   0  -1    0.20    1.90
  10   0   1   -0.60    0.90
  10   0   1   -2.10    1.20
  10   0   1   -0.40    1.10
 -10   0  -1   -0.30    0.50
 -10   0  -1   -0.60    2.10
 -10   0  -1    0.40    1.40
  12   0   1   -1.00    0.80
  12   0   1   -0.50    1.40
  12   0   1    1.20    1.30
 -12   0  -1   -2.80    2.00
 -12   0  -1    0.60    1.50
 -12   0  -1    0.80    2.30
 -12   0  -1   -0.20    0.80
 -12   0  -1   -1.40    1.50
  12   0   1    0.20    1.10
 -14   0  -1    2.40    1.60
 -14   0  -1    2.70    2.40
  14   0   1   -1.00    0.90
 -14   0  -1   -0.50    1.10
 -14   0  -1   -0.30    1.20
  14   0   1    2.50    1.80
 -14   0  -1    1.00    1.00
  14   0   1   -0.70    1.30
  14   0   1   -1.60    1.60
 -14   0  -1    2.50    2.30
 -16   0  -1   -0.70    1.30
 -16   0  -1   -0.30    1.10
  16   0   1    5.00    2.10
 -16   0  -1    1.40    1.30
 -16   0  -1    3.90    2.40
  16   0   1    1.00    2.10
  16   0   1    2.10    1.20
 -16   0  -1    1.50    1.60
  16   0   1    1.00    1.60
  18   0   1   -1.30    2.40
 -18   0  -1    1.00    1.50
  18   0   1   -0.20    1.30
  18   0   1   -1.10    1.90
  18   0   1    1.20    2.50
 -18   0  -1    0.00    1.30
 -18   0  -1   -1.10    1.60
  19  -1  -1   -1.90    2.80
  19  -1  -1    2.90    1.60
 -19  -1   1    4.60    2.00
  19  -1  -1    2.80    2.60
 -19  -1   1   -2.10    1.70
  19  -1  -1    2.80    1.70
 -19  -1   1   -2.10    1.80
  19  -1  -1    0.80    2.00
 -19  -1   1   -1.60    1.40
  19   1  -1   -2.80    2.80
  19   1  -1    0.70    1.60
 -19   1   1    2.20    1.70
  19   1  -1   -2.70    2.10
 -19   1   1   -2.60    1.30
  19   1  -1   -0.80    2.70
 -19   1   1   -4.60    2.90
 -19   1   1   -1.20    1.90
  19   1  -1    0.40    1.60
 -17  -1   1    1.00    2.70
 -17  -1   1    3.70    1.30
 -17  -1   1    2.90    1.50
 -17  -1   1    6.10    2.70
  17  -1  -1    3.90    1.50
  17  -1  -1    0.00    2.30
  17  -1  -1    3.60    2.40
  17  -1  -1    2.20    1.90
 -17  -1   1    0.40    1.80
 -17   1   1    3.70    2.80
  17   1  -1    3.90    1.80
 -17   1   1   -0.90    2.80
  17   1  -1    3.00    1.30
 -17   1   1    0.70    2.00
  17   1  -1    4.70    2.50
 -17   1   1    2.80    1.50
  17   1  -1    7.40    2.30
 -17   1   1    2.70    1.20
  17   1  -1    6.00    1.60
 -15  -1   1    0.20    1.70
 -15  -1   1   -0.40    2.30
  15  -1  -1   -2.80    1.90
  15  -1  -1    1.40    1.90
  15  -1  -1   -0.60    1.50
 -15  -1   1    0.80    1.80
  15  -1  -1   -0.40    1.00
 -15  -1   1   -0.80    2.40
 -15   1   1   -0.90    1.80
  15   1  -1    1.10    1.50
  15   1  -1    0.20    1.10
 -15   1   1    1.60    2.40
  15   1  -1   -0.50    1.90
 -15   1   1    9.20    5.30
  15   1  -1    2.90    2.00
 -15   1   1    0.70    1.10
 -13  -1   1    0.60    1.20
  13  -1  -1    0.50    1.90
  13  -1  -1    1.40    1.10
  13  -1  -1    0.70    1.30
 -13  -1   1   -1.60    1.60
 -13  -1   1    0.90    0.80
 -13  -1   1    4.10    4.20
  13  -1  -1    0.80    1.60
 -13  -1   1   -3.20    2.10
 -13   1   1    1.10    4.30
 -13   1   1    0.80    1.60
 -13   1   1    3.60    1.30
 -13   1   1   -0.80    1.90
  13   1  -1    0.10    1.20
  13   1  -1   -0.40    1.60
  13   1  -1    0.50    1.10
  13   1  -1    1.10    1.70
 -13   1   1   -2.00    2.40
 -13   1   1   -0.20    0.80
 -11  -1   1  145.09    8.50
  11  -1  -1  153.38    8.20
  11  -1  -1  165.08    8.50
  11  -1  -1  159.18    8.30
 -11  -1   1  143.09    8.40
 -11  -1   1  138.09    9.00
 -11  -1   1  152.08    9.00
 -11  -1   1  169.58    8.10
  11  -1  -1  170.38    8.50
 -11   1   1  142.09    8.90
  11   1  -1  171.28    8.50
 -11   1   1  165.98    8.10
 -11   1   1  156.08    9.20
 -11   1   1  153.28    9.00
 -11   1   1  141.09    8.60
  11   1  -1  158.38    8.30
  11   1  -1  155.68    8.20
  11   1  -1  161.78    8.50
 -11   1   1  146.49    8.40
   9  -1  -1   20.90    1.70
   9  -1  -1   21.40    1.90
   9  -1  -1   19.50    2.00
  -9  -1   1   26.90    2.50
  -9  -1   1   26.60    2.30
  -9  -1   1   26.10    2.60
  -9  -1   1   22.20    1.60
  -9  -1   1   24.50    2.50
   9   1  -1   21.00    2.40
   9   1  -1   22.10    2.30
  -9   1   1   24.50    1.60
  -9   1   1   23.00    2.60
  -9   1   1   24.00    2.40
  -9   1   1   16.30    2.30
   9   1  -1   21.80    1.70
  -9   1   1   24.80    2.70
  -9   1   1   24.80    2.60
   9   1  -1   22.10    2.10
   7  -1  -1  111.29    5.80
  -7  -1   1  121.69    6.50
   7  -1  -1  109.59    5.70
   7  -1  -1  117.29    6.00
  -7  -1   1  109.89    5.70
  -7  -1   1  117.09    5.70
  -7  -1   1  111.79    6.10
   7  -1  -1  120.39    6.00
  -7  -1   1  104.39    6.20
  -7  -1   1  104.59    6.00
   7  -1  -1  114.29    5.90
  -7  -1   1   91.29    6.50
  -7   1   1  111.99    5.80
   7   1  -1  111.59    5.90
   7   1  -1  113.39    6.00
   7   1  -1  116.19    6.00
  -7   1   1  114.89    5.70
   7   1  -1  113.69    5.80
  -7   1   1  108.79    6.00
  -7   1   1  115.69    6.50
  -7   1   1   95.69    6.70
  -7   1   1  110.19    6.20
  -7   1   1  100.79    6.20
   5  -1  -1   74.29    3.90
   5  -1  -1   78.99    4.00
  -5  -1   1   75.19    4.20
  -5  -1   1   75.99    3.80
  -5  -1   1   76.89    3.90
  -5  -1   1   68.39    3.80
  -5  -1   1   71.79    4.20
  -5  -1   1   81.59    4.50
   5  -1  -1   73.69    3.80
  -5  -1   1   81.09    4.50
   5  -1  -1   79.79    4.00
   5  -1  -1   65.89    4.70
   5  -1  -1   70.19    3.70
   5  -1  -1   66.59    4.50
  -5  -1   1   70.39    3.90
  -5  -1   1   72.19    4.10
   5  -1  -1   64.29    4.10
   5  -1  -1   72.99    4.10
  -5   1   1   74.59    3.90
  -5   1   1   74.59    3.90
   5   1  -1   64.79    4.00
   5   1  -1   75.89    3.80
   5   1  -1   72.39    3.90
   5   1  -1   67.99    4.10
  -5   1   1   81.79    4.20
   5   1  -1   65.99    4.20
   5   1  -1   60.29    4.60
  -5   1   1   78.69    4.50
   5   1  -1   74.59    4.00
  -5   1   1   75.99    3.80
  -5   1   1   71.09    3.80
   5   1  -1   64.59    3.80
   5   1  -1   69.99    3.80
  -5   1   1   64.89    3.90
   5   1  -1   71.79    4.00
  -5   1   1   72.89    4.20
  -5   1   1   74.19    4.00
  -5   1   1   77.09    4.00
  -5   1   1   74.69    4.70
  -5   1   1   73.49    4.10
   5   1  -1   60.49    4.50
   3  -1  -1  242.78   12.20
  -3  -1   1  243.88   12.40
  -3  -1   1  246.88   12.30
   3  -1  -1  226.18   12.20
  -3  -1   1  261.97   12.20
   3  -1  -1  260.47   12.20
  -3  -1   1  236.28   12.30
   3  -1  -1  222.98   12.40
   3  -1  -1  244.38   12.20
  -3  -1   1  250.67   12.40
   3  -1  -1  236.98   12.40
  -3  -1   1  244.08   12.20
   3  -1  -1  239.28   12.30
  -3  -1   1  269.77   12.30
   3  -1  -1  234.08   12.30
  -3  -1   1  243.28   12.20
   3  -1  -1  242.88   12.30
  -3  -1   1  231.98   12.20
  -3   1   1  236.38   12.20
   3   1  -1  221.68   12.20
  -3   1   1  234.68   12.40
   3   1  -1  241.88   12.30
   3   1  -1  226.48   12.30
  -3   1   1  244.38   12.30
   3   1  -1  236.48   12.30
  -3   1   1  236.28   12.20
  -3   1   1  241.98   12.30
   3   1  -1  247.38   12.20
   3   1  -1  234.08   12.40
   3   1  -1  227.48   12.40
  -3   1   1  261.97   12.20
   3   1  -1  243.48   12.20
  -3   1   1  236.18   12.20
   3   1  -1  254.07   12.30
  -3   1   1  261.37   12.30
  -3   1   1  238.78   12.30
   1  -1  -1  629.34   36.90
   1  -1  -1  657.83   36.90
   1  -1  -1  685.43   36.90
   1  -1  -1  770.42   36.90
  -1  -1   1  756.52   36.90
   1  -1  -1  717.13   36.90
  -1  -1   1  767.82   36.90
   1  -1  -1  745.33   36.90
  -1  -1   1  803.42   36.90
  -1  -1   1  735.43   36.90
   1  -1  -1  764.32   36.90
   1  -1  -1  755.52   36.90
  -1  -1   1  783.62   36.90
  -1   1   1  754.82   36.90
   1   1  -1  742.83   36.90
  -1   1   1  709.73   36.90
  -1   1   1  761.62   36.90
  -1   1   1  668.03   36.90
   1   1  -1  742.73   36.90
  -1   1   1  672.83   36.90
   1   1  -1  750.62   36.90
  -1   1   1  724.83   36.90
  -1   1   1  716.83   36.90
  -1   1   1  763.42   36.90
   1   1  -1  778.72   36.90
   1   1  -1  716.33   36.90
   1  -1   1  788.72   39.60
   1  -1   1  784.42   39.50
  -1  -1  -1  733.93   39.60
  -1  -1  -1  746.53   39.60
   1  -1   1  816.42   39.50
   1  -1   1  795.12   39.50
   1  -1   1  800.12   39.60
   1  -1   1  796.62   39.60
   1  -1   1  758.32   39.60
   1  -1   1  815.82   39.60
   1  -1   1  813.12   39.60
   1  -1   1  817.72   39.60
   1  -1   1  775.22   39.50
   1  -1   1  829.12   39.60
  -1  -1  -1  807.32   39.60
   1  -1   1  753.92   39.60
  -1   1  -1  772.32   39.60
   1   1   1  758.72   39.50
   1   1   1  811.82   39.60
  -1   1  -1  817.12   39.60
  -1   1  -1  791.12   39.60
   1   1   1  776.42   39.60
  -1   1  -1  790.12   39.60
  -1   1  -1  782.42   39.60
  -1   1  -1  799.92   39.60
  -1   1  -1  772.32   39.50
   1   1   1  815.82   39.60
   1   1   1  724.83   39.60
  -1   1  -1  767.82   39.50
  -1   1  -1  799.02   39.60
  -3  -1  -1  258.07   12.30
  -3  -1  -1  257.87   12.40
  -3  -1  -1  259.27   12.30
   3  -1   1  238.08   12.40
   3  -1   1  237.78   12.20
   3  -1   1  242.98   12.30
   3  -1   1  228.68   12.30
   3  -1   1  226.98   12.20
   3  -1   1  244.08   12.30
  -3  -1  -1  226.58   12.30
  -3  -1  -1  263.07   12.40
   3  -1   1  227.08   12.50
   3  -1   1  256.07   12.30
   3  -1   1  243.28   12.30
  -3  -1  -1  237.78   12.30
  -3  -1  -1  237.98   12.20
  -3  -1  -1  237.88   12.20
   3  -1   1  242.08   12.30
  -3  -1  -1  241.18   12.20
  -3   1  -1  239.78   12.20
   3   1   1  244.78   12.30
  -3   1  -1  246.98   12.30
   3   1   1  228.38   12.30
  -3   1  -1  235.58   12.50
   3   1   1  245.08   12.20
  -3   1  -1  240.08   12.30
   3   1   1  257.07   12.40
   3   1   1  242.98   12.30
  -3   1  -1  233.78   12.20
   3   1   1  245.28   12.30
   3   1   1  249.38   12.30
  -3   1  -1  231.68   12.30
  -3   1  -1  258.57   12.30
  -3   1  -1  241.18   12.30
  -3   1  -1  248.68   12.40
  -3   1  -1  268.77   12.40
  -3   1  -1  243.78   12.30
   3   1   1  231.28   12.40
   3   1   1  233.28   12.20
  -5  -1  -1  168.98    8.50
  -5  -1  -1  169.58    8.40
  -5  -1  -1  161.08    8.20
  -5  -1  -1  153.98    8.10
  -5  -1  -1  168.38    8.40
   5  -1   1  162.48    8.30
   5  -1   1  151.18    8.20
   5  -1   1  137.59    8.80
  -5  -1  -1  145.79    8.20
  -5  -1  -1  163.58    8.20
  -5  -1  -1  163.08    8.50
   5  -1   1  168.58    8.30
   5  -1   1  156.88    8.20
  -5  -1  -1  161.58    8.20
  -5  -1  -1  165.18    8.20
   5  -1   1  169.18    8.30
   5  -1   1  153.68    8.20
   5   1   1  170.78    8.30
  -5   1  -1  160.78    8.20
  -5   1  -1  157.98    8.40
   5   1   1  176.18    8.30
   5   1   1  153.48    8.60
   5   1   1  147.49    8.70
  -5   1  -1  171.58    8.20
  -5   1  -1  171.98    8.60
   5   1   1  157.88    8.20
  -5   1  -1  157.78    8.60
  -5   1  -1  159.18    8.20
  -5   1  -1  162.78    8.40
   5   1   1  154.68    8.20
  -5   1  -1  167.58    8.30
  -5   1  -1  157.58    8.80
   5   1   1  146.19    8.40
  -5   1  -1  162.78    8.40
  -5   1  -1  157.68    8.20
   5   1   1  170.68    8.20
  -7  -1  -1   10.60    1.80
   7  -1   1   18.30    1.50
  -7  -1  -1    9.20    1.40
  -7  -1  -1   14.20    1.00
   7  -1   1   14.20    1.30
  -7  -1  -1   14.70    1.20
  -7  -1  -1   12.90    1.40
  -7  -1  -1    7.50    1.70
   7   1   1   17.40    1.50
  -7   1  -1   11.50    1.50
  -7   1  -1   11.10    1.70
  -7   1  -1    8.10    2.10
   7   1   1    7.10    2.10
   7   1   1   14.30    1.30
  -7   1  -1   17.70    1.30
   7   1   1   19.30    1.60
   7   1   1   19.90    1.60
  -7   1  -1   11.10    1.50
   9  -1   1  115.19    5.80
  -9  -1  -1  103.99    6.10
   9  -1   1  106.09    5.90
  -9  -1  -1   95.49    6.50
  -9  -1  -1  114.89    6.40
   9  -1   1  105.89    5.90
   9  -1   1  106.99    5.70
  -9  -1  -1  107.69    6.00
  -9  -1  -1  113.49    5.70
  -9   1  -1   96.69    6.70
  -9   1  -1  104.69    6.10
  -9   1  -1  100.89    6.40
   9   1   1  106.89    5.90
  -9   1  -1  117.09    6.20
   9   1   1  106.39    5.70
   9   1   1  117.29    5.90
  -9   1  -1  106.79    5.70
   9   1   1  112.29    5.80
  -9   1  -1  110.99    5.90
 -11  -1  -1   24.80    2.80
 -11  -1  -1   35.30    3.70
  11  -1   1   29.00    2.10
 -11  -1  -1   30.80    2.10
 -11  -1  -1   24.80    2.90
  11  -1   1   32.20    2.60
  11  -1   1   29.90    2.80
 -11  -1  -1   25.00    2.90
  11  -1   1   28.80    2.40
 -11   1  -1   33.00    3.00
  11   1   1   29.60    2.70
 -11   1  -1   38.10    2.80
 -11   1  -1   24.50    2.80
  11   1   1   25.70    2.10
 -11   1  -1   34.50    2.10
 -11   1  -1   20.40    2.70
  11   1   1   26.60    2.50
  11   1   1   31.40    2.60
 -11   1  -1   22.80    3.00
 -13  -1  -1   -0.10    0.90
 -13  -1  -1    5.00    2.40
  13  -1   1    0.40    1.50
 -13  -1  -1   -0.20    2.10
 -13  -1  -1   -1.00    1.10
  13  -1   1    1.60    0.90
 -13  -1  -1    0.60    1.40
  13  -1   1    1.70    1.20
  13  -1   1   -0.10    1.50
  13   1   1    2.10    1.60
  13   1   1    0.60    2.50
 -13   1  -1    0.00    2.20
 -13   1  -1   -1.50    1.60
  13   1   1    0.20    1.30
 -13   1  -1    0.80    2.40
 -13   1  -1   -0.90    2.10
  13   1   1    0.90    0.90
 -13   1  -1    0.70    0.90
  15  -1   1   -0.80    1.40
 -15  -1  -1   -0.60    1.00
 -15  -1  -1   -0.70    2.10
  15  -1   1    2.00    1.70
 -15  -1  -1   -0.70    1.40
 -15  -1  -1   -1.40    1.10
 -15  -1  -1    1.90    1.30
  15  -1   1    0.20    1.00
  15  -1   1    0.60    1.80
 -15   1  -1   -0.90    1.60
 -15   1  -1   -1.40    1.00
 -15   1  -1    0.40    2.30
  15   1   1   -1.50    1.80
  15   1   1    0.20    1.70
  15   1   1   -0.40    1.40
  15   1   1   -0.30    1.00
 -15   1  -1    2.10    2.40
 -15   1  -1   -1.30    1.00
 -17  -1  -1    1.20    1.20
  17  -1   1    0.30    2.30
  17  -1   1   -1.30    1.20
 -17  -1  -1    3.10    1.80
 -17  -1  -1   -1.20    1.40
  17  -1   1   -0.90    2.10
  17  -1   1    1.80    1.80
 -17  -1  -1   -1.20    1.50
 -17   1  -1   -2.50    1.20
 -17   1  -1   -0.30    1.70
  17   1   1    2.80    1.30
  17   1   1    0.60    1.80
 -17   1  -1   -2.00    2.40
 -17   1  -1    1.00    1.40
  17   1   1    1.70    2.10
  17   1   1    3.40    2.40
 -19  -1  -1    1.90    1.50
  19  -1   1    3.00    2.60
 -19  -1  -1   -1.10    1.80
  19  -1   1    1.30    1.50
  19  -1   1    0.10    2.10
  19  -1   1    5.50    2.90
 -19  -1  -1   -0.90    1.40
  19   1   1    0.50    1.50
  19   1   1   -0.40    1.80
 -19   1  -1    3.80    1.80
  19   1   1   -0.50    2.60
 -19   1  -1    4.60    1.50
  19   1   1    2.50    2.90
 -19   1  -1   -0.60    1.90
  19   1   1    0.60    2.20
  18  -2  -1    0.00    1.90
 -18  -2   1   -0.20    1.40
  18  -2  -1    2.40    1.50
 -18  -2   1    0.60    1.80
  18  -2  -1   -0.30    2.30
  18  -2  -1    0.00    2.50
 -18  -2   1   -0.30    1.60
 -18  -2   1   -4.00    1.20
 -18  -2   1    1.30    2.10
  18   2  -1    0.80    3.40
  18   2  -1   -2.30    2.70
 -18   2   1   -2.80    6.20
 -18   2   1   -0.10    2.90
 -18   2   1    1.30    1.40
  18   2  -1    3.30    2.10
  18   2  -1    3.00    1.50
 -18   2   1   -2.00    1.20
 -18   2   1    3.50    1.30
  18   2  -1   -0.40    2.80
 -18   2   1   -2.50    2.90
  16  -2  -1   -1.70    2.00
 -16  -2   1   -0.30    1.20
 -16  -2   1   -1.30    1.00
  16  -2  -1   -0.50    1.50
 -16  -2   1   -1.00    2.40
  16  -2  -1   -4.60    1.90
 -16  -2   1    0.40    1.60
  16  -2  -1   -1.30    1.00
  16   2  -1    1.50    1.30
 -16   2   1   -0.30    2.50
 -16   2   1   -1.00    1.00
  16   2  -1   -0.20    1.10
  16   2  -1   -0.40    1.90
  16   2  -1   -1.30    1.50
 -16   2   1    0.50    2.70
 -16   2   1   -0.60    1.80
  16   2  -1    0.80    2.20
 -14  -2   1    0.70    2.20
  14  -2  -1    0.80    1.00
 -14  -2   1    2.10    1.00
  14  -2  -1    0.90    1.70
  14  -2  -1    1.90    1.80
 -14  -2   1    1.20    1.50
 -14  -2   1    0.80    1.40
 -14  -2   1    1.70    2.30
  14  -2  -1    2.60    1.40
 -14  -2   1    2.80    1.30
 -14   2   1    0.80    2.50
 -14   2   1    3.50    1.80
  14   2  -1    1.30    1.80
 -14   2   1    1.10    1.30
  14   2  -1    0.60    1.80
  14   2  -1    0.90    1.40
 -14   2   1    4.00    2.40
  14   2  -1    1.50    1.10
 -14   2   1    2.00    0.90
  12  -2  -1    5.60    1.30
 -12  -2   1    5.60    0.90
  12  -2  -1    6.20    1.70
 -12  -2   1    5.30    1.40
 -12  -2   1    3.50    2.20
 -12  -2   1    3.80    1.50
  12  -2  -1    3.60    1.00
  12  -2  -1    3.80    1.60
 -12  -2   1    4.70    2.20
 -12   2   1    6.50    2.30
 -12   2   1    4.90    2.10
 -12   2   1    3.70    1.40
 -12   2   1    3.00    1.80
 -12   2   1    6.40    2.70
  12   2  -1    5.40    1.40
  12   2  -1    6.80    1.10
 -12   2   1    6.60    0.90
  12   2  -1    3.90    1.70
  12   2  -1    4.10    1.70
 -10  -2   1    0.90    1.20
  10  -2  -1   -3.50    1.20
 -10  -2   1    0.90    1.80
  10  -2  -1   -0.40    1.00
 -10  -2   1   -1.10    1.30
  10  -2  -1   -1.00    0.70
 -10  -2   1   -1.60    1.90
 -10  -2   1   -0.50    0.70
  10  -2  -1   -1.90    1.20
 -10   2   1   -3.30    2.20
 -10   2   1    0.40    1.50
  10   2  -1   -2.80    1.30
  10   2  -1   -2.20    1.30
  10   2  -1   -1.00    0.70
 -10   2   1    0.20    0.70
 -10   2   1    0.40    2.10
  10   2  -1   -1.40    1.10
 -10   2   1   -2.30    1.40
 -10   2   1    1.30    1.20
 -10   2   1   -0.20    1.40
   8  -2  -1   90.99    4.80
  -8  -2   1   83.49    4.50
   8  -2  -1   87.59    4.80
  -8  -2   1   84.19    4.50
   8  -2  -1   86.59    4.60
  -8  -2   1   82.99    5.30
  -8  -2   1   81.39    4.80
  -8  -2   1   76.29    5.30
  -8  -2   1   86.59    4.90
   8  -2  -1   77.59    4.60
   8  -2  -1   85.49    4.70
  -8   2   1   91.09    4.50
   8   2  -1   84.79    4.80
  -8   2   1   84.49    5.00
   8   2  -1   86.69    4.80
  -8   2   1   85.79    5.10
  -8   2   1   82.59    4.80
  -8   2   1   84.39    5.70
   8   2  -1   82.99    4.70
   8   2  -1   84.79    4.60
  -8   2   1   96.49    5.00
  -8   2   1   87.59    5.50
   6  -2  -1  451.45   23.50
  -6  -2   1  474.45   23.80
  -6  -2   1  478.55   23.60
   6  -2  -1  487.95   23.60
  -6  -2   1  476.55   23.60
   6  -2  -1  464.85   23.50
  -6  -2   1  451.15   23.50
  -6  -2   1  457.05   23.80
   6  -2  -1  479.25   23.60
  -6  -2   1  483.95   23.50
   6   2  -1  435.66   23.50
   6   2  -1  401.96   23.90
  -6   2   1  484.25   23.80
   6   2  -1  477.45   23.60
  -6   2   1  475.05   23.60
   6   2  -1  464.75   23.50
  -6   2   1  471.95   23.60
   6   2  -1  486.65   23.60
   6   2  -1  478.35   23.60
  -6   2   1  435.86   23.80
   6   2  -1  438.56   23.60
  -6   2   1  470.05   23.50
  -6   2   1  478.25   23.50
  -6   2   1  476.05   23.70
   4  -2  -1   57.89    3.20
  -4  -2   1   60.09    3.20
  -4  -2   1   55.79    3.50
   4  -2  -1   55.89    3.00
   4  -2  -1   51.99    4.30
   4  -2  -1   58.79    3.10
  -4  -2   1   54.89    3.60
  -4  -2   1   52.69    3.20
  -4  -2   1   60.39    3.30
   4  -2  -1   60.09    3.20
   4  -2  -1   60.49    3.10
  -4  -2   1   57.99    3.10
  -4  -2   1   61.39    3.20
  -4  -2   1   57.19    3.00
  -4  -2   1   59.59    3.30
   4  -2  -1   56.39    3.10
   4  -2  -1   58.19    3.70
   4   2  -1   53.79    3.00
   4   2  -1   57.19    3.30
  -4   2   1   62.19    3.60
   4   2  -1   56.59    3.70
  -4   2   1   64.59    3.60
  -4   2   1   57.29    4.00
  -4   2   1   58.79    3.40
  -4   2   1   55.79    3.10
  -4   2   1   58.89    3.30
   4   2  -1   59.39    3.20
  -4   2   1   62.99    3.20
   4   2  -1   58.99    3.20
   4   2  -1   56.59    3.60
   4   2  -1   60.49    3.10
  -4   2   1   60.09    3.10
   4   2  -1   54.29    3.30
  -4   2   1   54.29    3.10
   4   2  -1   52.99    3.30
  -4   2   1   60.29    3.40
  -2  -2   1  136.89    6.50
  -2  -2   1  124.39    6.50
   2  -2  -1  130.29    6.50
  -2  -2   1  117.29    6.50
   2  -2  -1  128.79    6.50
   2  -2  -1  123.29    6.50
   2  -2  -1  125.79    6.50
   2  -2  -1  122.99    6.50
  -2  -2   1  125.79    6.50
  -2  -2   1  131.39    6.60
   2  -2  -1  127.19    6.50
  -2  -2   1  122.89    6.40
  -2  -2   1  126.19    6.50
   2  -2  -1  128.99    6.50
  -2  -2   1  125.69    6.50
  -2  -2   1  131.69    6.50
   2  -2  -1  136.29    6.50
   2  -2  -1  115.99    6.70
   2  -2  -1  129.29    6.60
  -2  -2   1  127.19    6.50
  -2  -2   1  138.99    6.60
  -2   2   1  113.69    6.70
   2   2  -1  122.59    6.50
   2   2  -1  114.49    6.50
  -2   2   1  139.49    6.50
   2   2  -1  129.09    6.60
  -2   2   1  136.49    6.50
   2   2  -1  124.79    6.40
  -2   2   1  125.29    6.60
  -2   2   1  129.49    6.50
   2   2  -1  129.79    6.50
  -2   2   1  124.59    6.50
  -2   2   1  130.09    6.50
  -2   2   1  126.29    6.50
   2   2  -1  127.59    6.60
   2   2  -1  130.49    6.50
  -2   2   1  123.39    6.50
  -2   2   1  126.09    6.50
   2   2  -1  130.29    6.50
   2   2  -1  130.69    6.50
   2   2  -1  133.29    6.50
   0  -2   1  207.98   10.50
   0  -2   1  211.98   10.50
   0  -2   1  222.98   10.50
   0  -2   1  209.68   10.60
   0  -2   1  201.78   10.50
   0  -2  -1  224.58   10.50
   0  -2  -1  205.18   10.50
   0  -2  -1  210.78   10.50
   0  -2  -1  208.88   10.50
   0  -2  -1  195.18   10.50
   0  -2  -1  192.78   10.50
   0  -2   1  206.38   10.50
   0  -2   1  208.78   10.50
   0  -2   1  207.78   10.50
   0  -2  -1  203.08   10.50
   0  -2   1  205.18   10.50
   0   2  -1  210.58   10.50
   0   2  -1  206.88   10.50
   0   2  -1  201.78   10.50
   0   2  -1  207.08   10.60
   0   2  -1  205.68   10.50
   0   2   1  199.78   10.50
   0   2   1  211.48   10.50
   0   2  -1  215.18   10.50
   0   2  -1  202.88   10.60
   0   2   1  208.68   10.50
   0   2   1  198.78   10.50
   0   2   1  228.58   10.50
   0   2   1  203.08   10.60
   0   2  -1  211.68   10.50
   0   2  -1  208.28   10.50
   0   2   1  211.68   10.50
   0   2  -1  215.58   10.50
   0   2   1  224.28   10.50
   0   2   1  210.08   10.50
  -2  -2  -1  143.19    7.20
   2  -2   1  145.39    7.30
  -2  -2  -1  139.69    7.30
   2  -2   1  145.69    7.30
  -2  -2  -1  141.19    7.20
   2  -2   1  136.99    7.50
   2  -2   1  146.19    7.30
   2  -2   1  143.69    7.30
   2  -2   1  141.19    7.20
   2  -2   1  144.19    7.20
   2  -2   1  143.59    7.30
   2  -2   1  142.69    7.20
   2  -2   1  138.79    7.30
   2  -2   1  144.39    7.30
   2  -2   1  143.49    7.30
  -2  -2  -1  139.49    7.30
  -2  -2  -1  141.79    7.20
   2  -2   1  147.99    7.30
  -2   2  -1  142.79    7.30
   2   2   1  137.19    7.20
  -2   2  -1  145.89    7.30
   2   2   1  140.49    7.30
   2   2   1  137.99    7.20
   2   2   1  140.19    7.30
  -2   2  -1  138.19    7.50
   2   2   1  148.49    7.20
   2   2   1  143.69    7.20
   2   2   1  150.58    7.20
  -2   2  -1  141.19    7.30
  -2   2  -1  146.59    7.30
  -2   2  -1  143.99    7.30
  -2   2  -1  136.79    7.20
  -2   2  -1  144.29    7.30
   2   2   1  144.19    7.20
   2   2   1  148.69    7.20
   2   2   1  143.99    7.20
  -2   2  -1  147.79    7.30
   2   2   1  146.39    7.20
   4  -2   1    2.80    0.40
  -4  -2  -1    2.20    1.10
  -4  -2  -1    2.60    0.50
  -4  -2  -1    2.40    0.60
  -4  -2  -1    3.00    0.40
  -4  -2  -1    2.10    0.70
  -4  -2  -1    2.30    0.60
   4  -2   1    2.70    0.60
  -4  -2  -1    3.40    1.00
   4  -2   1    2.10    0.50
  -4  -2  -1    3.30    0.90
   4  -2   1    2.20    1.70
   4  -2   1    1.80    0.50
  -4  -2  -1    2.50    0.40
   4  -2   1    2.80    0.80
   4  -2   1    2.50    0.90
  -4  -2  -1    1.80    0.50
   4  -2   1    2.90    0.70
   4  -2   1    2.10    1.00
  -4   2  -1    1.10    0.70
   4   2   1    3.00    0.90
  -4   2  -1    2.40    0.40
  -4   2  -1    1.80    0.60
  -4   2  -1    2.70    1.70
  -4   2  -1    2.40    0.60
  -4   2  -1    3.40    0.90
  -4   2  -1    1.80    0.80
  -4   2  -1    1.80    0.70
   4   2   1    2.00    0.60
   4   2   1    2.10    0.50
  -4   2  -1    3.20    0.90
   4   2   1    2.90    1.20
   4   2   1    1.60    0.60
   4   2   1    2.50    0.60
  -4   2  -1    4.10    1.20
   4   2   1    3.80    1.20
   4   2   1    3.30    0.50
  -4   2  -1    2.90    0.50
   4   2   1    3.00    0.50
   6  -2   1  465.25   23.00
  -6  -2  -1  458.75   23.00
  -6  -2  -1  504.25   23.30
  -6  -2  -1  455.15   23.20
  -6  -2  -1  460.25   23.10
   6  -2   1  435.66   22.90
  -6  -2  -1  440.66   22.90
   6  -2   1  401.16   23.50
   6  -2   1  455.25   23.00
  -6  -2  -1  480.95   23.00
   6  -2   1  430.86   22.90
   6  -2   1  449.86   23.00
   6  -2   1  427.66   23.20
   6  -2   1  453.15   23.00
  -6   2  -1  478.55   23.10
   6   2   1  466.15   23.00
   6   2   1  453.05   22.90
   6   2   1  465.45   23.00
  -6   2  -1  451.55   23.00
   6   2   1  402.66   23.30
  -6   2  -1  468.45   23.10
  -6   2  -1  453.85   23.20
  -6   2  -1  472.55   23.40
  -6   2  -1  442.36   22.90
  -6   2  -1  447.36   22.90
   6   2   1  470.05   23.00
  -6   2  -1  488.25   23.20
   8  -2   1   37.80    2.50
  -8  -2  -1   36.20    2.70
  -8  -2  -1   41.90    2.30
   8  -2   1   39.70    2.60
  -8  -2  -1   37.80    3.30
   8  -2   1   32.60    2.70
   8  -2   1   37.20    2.30
  -8  -2  -1   39.10    2.80
  -8  -2  -1   35.80    2.30
  -8  -2  -1   46.40    3.40
  -8   2  -1   35.40    3.40
  -8   2  -1   41.80    2.30
  -8   2  -1   31.60    4.00
  -8   2  -1   42.80    2.90
   8   2   1   36.50    2.30
   8   2   1   37.10    2.50
  -8   2  -1   39.20    2.80
   8   2   1   35.40    2.60
  -8   2  -1   43.00    2.80
  -8   2  -1   40.40    2.10
   8   2   1   34.20    2.50
 -10  -2  -1  166.98    9.40
  10  -2   1  170.48    9.20
  10  -2   1  185.08    9.40
 -10  -2  -1  180.88    9.20
  10  -2   1  178.08    9.30
  10  -2   1  189.68    9.40
 -10  -2  -1  184.08    9.90
 -10   2  -1  169.08   10.20
  10   2   1  170.38    9.20
 -10   2  -1  171.68    9.90
  10   2   1  177.08    9.50
 -10   2  -1  176.08    9.80
 -10   2  -1  205.08    9.50
 -10   2  -1  167.28    9.60
  10   2   1  170.18    9.30
  10   2   1  187.48    9.40
 -10   2  -1  180.98    9.20
  12  -2   1    8.10    1.10
  12  -2   1    5.00    1.80
 -12  -2  -1    6.40    2.20
 -12  -2  -1    6.70    1.30
 -12  -2  -1    3.20    1.00
  12  -2   1    5.30    1.20
 -12  -2  -1    4.60    1.40
  12  -2   1    8.90    1.50
 -12  -2  -1    6.80    2.10
  12   2   1    5.40    1.70
 -12   2  -1    4.00    2.10
 -12   2  -1    4.30    1.70
 -12   2  -1   10.10    1.60
 -12   2  -1    4.50    1.70
  12   2   1    4.70    1.50
 -12   2  -1    3.80    2.50
 -12   2  -1    5.60    1.00
 -14  -2  -1    3.70    1.10
  14  -2   1    5.30    1.70
 -14  -2  -1    0.90    1.50
  14  -2   1    4.40    1.80
 -14  -2  -1    4.30    1.30
  14  -2   1    4.40    1.10
 -14  -2  -1    2.30    2.20
  14  -2   1    5.70    1.40
 -14  -2  -1    1.60    1.20
  14   2   1    3.70    1.70
 -14   2  -1    2.60    2.50
  14   2   1    1.40    1.80
  14   2   1    1.30    1.40
 -14   2  -1    3.00    1.70
  14   2   1    4.00    1.10
 -14   2  -1    4.70    1.90
 -14   2  -1    8.20    1.80
 -14   2  -1    3.60    1.10
 -14   2  -1    3.20    2.30
  16  -2   1    2.80    2.00
 -16  -2  -1    1.80    1.50
 -16  -2  -1    1.10    1.20
  16  -2   1    2.90    1.60
 -16  -2  -1    0.00    1.30
  16  -2   1    1.10    1.10
 -16  -2  -1    1.50    1.80
  16  -2   1    2.00    2.00
 -16  -2  -1    2.20    2.20
  16   2   1    1.50    1.10
 -16   2  -1    6.50    2.60
 -16   2  -1    1.00    1.20
  16   2   1    0.80    1.60
 -16   2  -1    3.30    1.10
  16   2   1   -2.00    2.10
 -16   2  -1    1.40    1.40
 -16   2  -1    0.20    1.80
  16   2   1   -1.30    2.00
  18  -2   1    2.40    2.40
 -18  -2  -1   -0.60    1.30
  18  -2   1    0.00    2.30
 -18  -2  -1   -0.70    1.30
 -18  -2  -1    1.70    1.40
  18  -2   1   -0.60    1.70
  18  -2   1   -0.60    1.30
 -18  -2  -1   -2.70    1.40
 -18   2  -1    0.20    2.00
 -18   2  -1    0.50    1.40
  18   2   1   -1.40    2.50
 -18   2  -1   -1.30    2.60
  18   2   1   -2.30    1.80
  18   2   1   -4.20    4.10
 -18   2  -1   -0.70    1.50
  18   2   1    0.70    1.80
  19  -3  -1   -2.70    2.40
 -19  -3   1    1.40    1.80
  19  -3  -1   -0.60    1.90
 -19  -3   1   -3.00    1.70
 -19  -3   1    2.10    1.60
  19  -3  -1   -4.20    2.60
  19  -3  -1    0.70    1.40
 -19  -3   1   -3.30    2.20
  19   3  -1   -0.80    2.90
 -19   3   1    2.20    2.20
 -19   3   1    0.00    1.30
  19   3  -1    0.40    1.60
 -19   3   1   -2.70    2.80
  19   3  -1   -1.10    1.70
  19   3  -1   -1.30    2.00
 -19   3   1    1.30    1.60
 -19   3   1   -2.30    5.10
  19   3  -1   -4.20    2.40
 -17  -3   1    1.90    2.10
  17  -3  -1   -1.20    2.20
  17  -3  -1   -0.50    1.20
  17  -3  -1    0.50    1.80
 -17  -3   1   -0.90    1.60
  17  -3  -1    2.50    2.30
 -17  -3   1    2.20    1.30
 -17  -3   1    0.60    1.60
 -17  -3   1    2.20    1.60
 -17   3   1    7.80    3.00
  17   3  -1    2.90    1.60
  17   3  -1    2.30    2.20
  17   3  -1    0.60    1.80
 -17   3   1    0.00    1.20
  17   3  -1    0.90    1.30
  17   3  -1   -0.60    2.40
 -17   3   1    0.30    2.20
 -17   3   1   -0.30    2.60
 -15  -3   1   -0.20    1.20
  15  -3  -1   -3.40    1.70
 -15  -3   1   -0.30    2.00
  15  -3  -1   -1.50    1.30
 -15  -3   1   -1.10    1.50
  15  -3  -1   -1.10    1.00
  15  -3  -1    1.90    1.90
 -15  -3   1    0.00    1.20
  15   3  -1    0.20    1.20
  15   3  -1   -0.80    1.80
 -15   3   1    1.10    2.50
  15   3  -1    0.00    1.50
 -15   3   1   -1.30    2.50
  15   3  -1   -0.20    2.00
  15   3  -1   -2.50    1.00
 -15   3   1    1.50    1.80
  13  -3  -1   13.40    1.90
 -13  -3   1   12.00    1.40
 -13  -3   1    9.00    2.70
  13  -3  -1   10.60    1.30
  13  -3  -1   11.60    1.70
  13  -3  -1    8.20    1.80
 -13  -3   1   10.30    1.50
 -13  -3   1   13.40    2.40
 -13  -3   1   14.60    1.60
 -13   3   1   14.60    4.50
 -13   3   1   15.50    2.10
 -13   3   1   13.40    1.20
  13   3  -1   10.10    1.40
  13   3  -1   10.70    2.10
  13   3  -1    9.70    1.60
  13   3  -1   16.50    2.10
 -13   3   1   11.50    1.50
 -13   3   1   10.10    2.20
 -13   3   1   10.70    2.80
 -11  -3   1   11.30    1.00
 -11  -3   1   10.20    1.50
  11  -3  -1   10.20    1.10
  11  -3  -1   10.00    1.40
  11  -3  -1    7.10    1.60
  11  -3  -1    9.80    1.70
 -11  -3   1   10.70    1.50
 -11  -3   1    9.60    2.30
 -11  -3   1   10.70    2.20
  11   3  -1   10.30    1.20
 -11   3   1   11.90    1.10
 -11   3   1    6.20    1.90
  11   3  -1    9.60    1.80
  11   3  -1    7.70    1.40
 -11   3   1    6.10    2.20
 -11   3   1    9.10    2.80
 -11   3   1    9.00    1.90
 -11   3   1   10.30    1.50
  11   3  -1    8.80    1.70
 -11   3   1   13.80    3.10
  -9  -3   1   -0.40    1.70
   9  -3  -1    1.60    1.30
  -9  -3   1    1.20    1.20
   9  -3  -1    2.20    1.20
  -9  -3   1    1.10    0.60
   9  -3  -1    1.00    0.90
  -9  -3   1    0.30    1.10
  -9  -3   1    0.40    1.60
   9  -3  -1    1.00    0.80
  -9   3   1    1.30    1.40
   9   3  -1    1.30    0.70
  -9   3   1    1.40    1.40
   9   3  -1    0.80    1.10
   9   3  -1   -0.50    1.30
  -9   3   1    2.30    1.40
  -9   3   1    1.10    1.80
  -9   3   1    0.60    0.70
   9   3  -1    0.40    1.20
  -9   3   1   -0.20    1.00
  -9   3   1    0.60    2.20
  -7  -3   1   89.69    5.30
   7  -3  -1   85.39    4.60
   7  -3  -1   83.99    4.70
  -7  -3   1   81.19    5.10
  -7  -3   1   79.39    4.40
  -7  -3   1   88.69    4.70
   7  -3  -1   77.79    4.40
  -7  -3   1   84.59    4.70
   7  -3  -1   84.29    4.70
   7  -3  -1   84.99    4.50
  -7   3   1   98.39    5.00
   7   3  -1   83.09    4.80
  -7   3   1   80.09    5.20
  -7   3   1   97.79    5.00
   7   3  -1   82.09    4.70
   7   3  -1   75.59    4.70
  -7   3   1   88.99    4.90
  -7   3   1   85.59    4.70
  -7   3   1   81.69    4.70
   7   3  -1   82.59    4.70
  -7   3   1   86.19    5.80
   7   3  -1   83.99    4.50
  -5  -3   1   14.90    1.80
   5  -3  -1   11.50    1.20
   5  -3  -1   15.40    1.30
   5  -3  -1   13.50    1.60
   5  -3  -1   11.40    1.20
   5  -3  -1   16.60    1.30
   5  -3  -1   14.90    0.90
  -5  -3   1   18.00    1.70
   5  -3  -1   12.00    1.20
  -5  -3   1   15.60    1.60
  -5  -3   1   13.50    1.30
  -5  -3   1   13.90    1.30
  -5   3   1   10.50    1.30
  -5   3   1   14.60    2.20
   5   3  -1   13.90    1.20
  -5   3   1   12.20    1.90
   5   3  -1   13.70    1.80
   5   3  -1   15.10    1.60
  -5   3   1   15.40    1.80
   5   3  -1   15.50    1.30
  -5   3   1   18.00    1.80
   5   3  -1   18.40    1.40
  -5   3   1   12.50    1.40
  -3  -3   1  175.78    8.80
  -3  -3   1  174.58    8.90
   3  -3  -1  182.68    8.80
   3  -3  -1  160.88    9.20
  -3  -3   1  176.68    9.10
   3  -3  -1  173.08    8.80
  -3  -3   1  173.48    8.90
   3  -3  -1  176.08    8.90
   3  -3  -1  170.08    8.90
   3  -3  -1  159.18    8.80
  -3  -3   1  194.78    8.90
  -3  -3   1  187.28    8.90
   3  -3  -1  181.78    8.90
  -3  -3   1  163.98    8.80
   3  -3  -1  176.28    8.90
  -3  -3   1  194.48    9.00
  -3  -3   1  169.78    8.80
   3  -3  -1  167.38    8.80
   3  -3  -1  173.28    9.00
  -3  -3   1  170.78    8.80
  -3  -3   1  172.48    8.90
  -3   3   1  163.18    9.20
  -3   3   1  187.28    8.90
   3   3  -1  160.88    9.10
  -3   3   1  183.18    9.00
  -3   3   1  174.28    8.90
   3   3  -1  148.69    8.90
  -3   3   1  176.88    8.90
  -3   3   1  167.28    9.00
   3   3  -1  173.18    8.90
   3   3  -1  180.88    9.00
  -3   3   1  172.28    8.90
   3   3  -1  179.78    8.90
   3   3  -1  167.88    8.80
   3   3  -1  178.08    8.90
  -3   3   1  173.48    9.00
  -3   3   1  174.88    8.80
   3   3  -1  174.38    8.90
   3   3  -1  175.38    9.00
   3   3  -1  193.28    8.90
   3   3  -1  168.18    8.90
  -3   3   1  175.88    8.90
   1  -3  -1    3.10    0.90
  -1  -3   1    5.50    0.50
   1  -3  -1    7.00    0.60
  -1  -3   1    4.40    0.60
   1  -3  -1    4.30    0.50
  -1  -3   1    4.70    0.50
  -1  -3   1    4.00    0.50
   1  -3  -1    4.20    0.40
  -1  -3   1    5.90    0.50
  -1  -3   1    4.50    0.50
  -1  -3   1    4.20    0.50
  -1  -3   1    3.10    0.40
   1  -3  -1    4.40    0.50
   1  -3  -1    5.50    0.60
   1  -3  -1    5.20    0.50
   1  -3  -1    6.30    0.60
  -1  -3   1    4.90    0.50
  -1  -3   1    3.70    0.60
   1  -3  -1    5.40    0.50
   1  -3  -1    4.10    0.50
  -1   3   1    4.90    0.90
  -1   3   1    5.70    0.40
   1   3  -1    4.60    0.50
  -1   3   1    5.80    0.50
   1   3  -1    5.10    0.50
   1   3  -1    4.40    0.60
  -1   3   1    5.60    0.60
  -1   3   1    6.70    0.60
  -1   3   1    4.50    0.50
  -1   3   1    3.10    0.40
   1   3  -1    5.60    0.50
   1   3  -1    5.60    0.70
   1   3  -1    5.00    0.50
  -1   3   1    4.70    0.50
  -1   3   1    4.10    0.60
   1   3  -1    4.70    0.40
  -1   3   1    5.80    0.60
   1   3  -1    6.50    0.60
   1   3  -1    4.20    0.50
  -1   3   1    4.40    0.50
   1   3  -1    5.20    0.70
   1  -3   1  348.87   18.80
   1  -3   1  361.36   18.90
  -1  -3  -1  354.86   18.70
  -1  -3  -1  354.56   18.70
  -1  -3  -1  368.86   18.70
  -1  -3  -1  366.36   18.70
   1  -3   1  379.46   18.70
   1  -3   1  369.76   18.80
  -1  -3  -1  378.76   18.70
  -1  -3  -1  355.16   18.80
   1  -3   1  366.46   18.70
   1  -3   1  375.76   18.70
   1  -3   1  376.26   18.70
  -1  -3  -1  382.16   18.70
   1  -3   1  375.66   18.70
   1  -3   1  361.16   18.70
   1  -3   1  381.06   18.70
   1  -3   1  383.86   18.80
   1  -3   1  370.76   18.70
   1   3   1  374.46   18.70
   1   3   1  385.16   18.70
   1   3   1  374.76   18.70
  -1   3  -1  382.86   18.80
   1   3   1  370.26   18.70
  -1   3  -1  365.36   18.80
   1   3   1  384.66   18.70
   1   3   1  367.56   18.80
   1   3   1  406.46   18.70
  -1   3  -1  356.96   18.90
  -1   3  -1  373.16   18.70
   1   3   1  375.16   18.70
  -1   3  -1  375.56   18.70
  -1   3  -1  377.36   18.70
   1   3   1  389.56   18.70
  -1   3  -1  376.96   18.80
  -1   3  -1  374.16   18.70
  -1   3  -1  359.76   18.70
  -1   3  -1  357.36   18.80
  -1   3  -1  374.16   18.70
   1   3   1  360.96   18.70
   3  -3   1   71.49    4.10
  -3  -3  -1   70.29    3.90
   3  -3   1   83.99    3.90
  -3  -3  -1   74.59    3.90
  -3  -3  -1   77.09    3.80
   3  -3   1   79.99    4.00
  -3  -3  -1   76.29    3.90
   3  -3   1   72.99    3.80
   3  -3   1   75.59    3.90
  -3  -3  -1   65.39    3.90
   3  -3   1   77.59    4.00
   3  -3   1   71.59    4.60
  -3  -3  -1   74.19    3.80
   3  -3   1   77.99    3.90
  -3  -3  -1   78.99    3.90
   3  -3   1   74.99    3.90
   3  -3   1   70.59    4.00
  -3  -3  -1   78.29    3.90
   3  -3   1   77.19    4.00
   3  -3   1   73.49    4.10
  -3  -3  -1   74.29    3.90
   3   3   1   71.09    4.00
  -3   3  -1   70.69    4.10
  -3   3  -1   74.19    3.90
  -3   3  -1   74.99    4.10
   3   3   1   71.79    3.90
  -3   3  -1   72.39    4.00
   3   3   1   87.39    3.90
   3   3   1   71.79    3.90
   3   3   1   73.89    3.90
  -3   3  -1   69.29    4.10
   3   3   1   82.49    3.90
   3   3   1   68.09    3.90
  -3   3  -1   70.89    4.70
   3   3   1   85.99    3.90
  -3   3  -1   68.79    3.80
   3   3   1   77.69    4.10
   3   3   1   73.59    4.20
  -3   3  -1   76.99    4.10
  -3   3  -1   73.59    3.90
  -3   3  -1   74.39    4.00
   3   3   1   76.59    3.80
   3   3   1   81.59    3.80
  -5  -3  -1   13.90    1.40
   5  -3   1   11.00    1.30
   5  -3   1    9.80    2.20
   5  -3   1   13.60    1.30
   5  -3   1   11.80    1.20
   5  -3   1   11.90    1.00
   5  -3   1   11.10    1.80
   5  -3   1   12.20    1.30
  -5  -3  -1   10.90    1.10
  -5  -3  -1   12.90    1.10
  -5  -3  -1    9.90    1.30
  -5  -3  -1   12.90    1.00
   5  -3   1   13.50    1.50
  -5   3  -1   12.80    1.30
  -5   3  -1   13.40    1.20
   5   3   1   14.70    1.70
  -5   3  -1   14.80    2.50
   5   3   1   17.90    1.50
   5   3   1   10.00    1.10
   5   3   1   10.00    1.00
  -5   3  -1   13.50    1.50
   5   3   1   11.30    1.10
   5   3   1   13.80    1.30
   5   3   1   14.10    1.00
  -5   3  -1   14.40    0.90
   5   3   1   14.40    1.30
  -5   3  -1   10.60    2.20
  -5   3  -1   14.00    1.70
  -5   3  -1   16.50    1.90
   5   3   1   12.70    1.70
  -7  -3  -1   10.90    1.10
  -7  -3  -1    9.20    1.50
   7  -3   1   10.00    1.10
   7  -3   1   10.00    1.10
  -7  -3  -1    7.70    1.10
  -7  -3  -1   11.60    1.10
  -7  -3  -1    8.90    0.90
   7  -3   1   10.50    1.00
   7  -3   1   15.20    1.70
  -7  -3  -1    8.60    1.60
  -7   3  -1   12.70    1.40
  -7   3  -1   10.10    3.80
   7   3   1   10.70    2.00
   7   3   1   10.70    1.10
  -7   3  -1    6.60    1.80
   7   3   1   10.10    1.00
  -7   3  -1   10.80    1.40
   7   3   1    9.00    1.00
   7   3   1   15.80    1.70
  -7   3  -1   13.00    1.40
  -7   3  -1   10.90    0.90
   7   3   1   11.60    1.20
  -7   3  -1    8.20    1.20
   9  -3   1   59.19    3.40
   9  -3   1   56.99    3.70
  -9  -3  -1   53.29    4.10
   9  -3   1   58.19    3.50
  -9  -3  -1   60.39    3.40
   9  -3   1   56.09    3.60
  -9  -3  -1   55.89    3.30
  -9  -3  -1   62.09    4.30
  -9  -3  -1   57.79    3.30
  -9  -3  -1   58.79    3.50
  -9   3  -1   65.29    4.00
  -9   3  -1   51.49    5.00
  -9   3  -1   62.69    3.30
  -9   3  -1   67.79    3.90
  -9   3  -1   59.89    3.90
  -9   3  -1   57.99    4.30
   9   3   1   56.79    3.70
   9   3   1   56.49    3.50
   9   3   1   55.79    3.50
   9   3   1   57.79    3.30
 -11  -3  -1    5.40    1.40
  11  -3   1    6.80    1.20
 -11  -3  -1    7.00    2.10
  11  -3   1    8.00    1.00
  11  -3   1   12.30    1.60
 -11  -3  -1    7.80    1.10
 -11  -3  -1    7.40    1.20
  11  -3   1    8.70    1.50
 -11   3  -1    8.00    2.30
 -11   3  -1   13.70    2.00
  11   3   1    8.60    1.30
 -11   3  -1    6.40    2.80
 -11   3  -1    6.50    1.80
 -11   3  -1    2.30    2.70
  11   3   1    8.20    1.40
  11   3   1    8.70    1.10
 -11   3  -1    7.80    1.10
  11   3   1    8.90    1.60
  13  -3   1   29.60    2.60
  13  -3   1   27.90    2.30
 -13  -3  -1   29.80    2.20
 -13  -3  -1   30.60    2.50
 -13  -3  -1   30.10    2.50
 -13  -3  -1   20.00    2.10
 -13  -3  -1   30.70    3.40
  13  -3   1   28.10    2.90
  13  -3   1   32.30    2.90
 -13   3  -1   24.00    3.20
 -13   3  -1   16.90    2.50
  13   3   1   31.10    2.90
 -13   3  -1   29.80    2.20
 -13   3  -1   21.60    2.40
 -13   3  -1   20.00    3.30
 -13   3  -1   22.80    2.50
  13   3   1   29.10    2.70
  13   3   1   26.90    3.10
  13   3   1   25.70    2.20
 -15  -3  -1    2.60    1.20
  15  -3   1    2.40    1.70
 -15  -3  -1    1.80    1.40
 -15  -3  -1    1.20    1.30
  15  -3   1    1.80    1.40
 -15  -3  -1    1.50    1.10
 -15  -3  -1    1.90    1.70
  15  -3   1    1.00    1.80
  15  -3   1    1.70    1.00
 -15   3  -1    0.60    1.70
  15   3   1    1.60    1.90
  15   3   1    1.70    1.50
 -15   3  -1   -0.70    1.70
 -15   3  -1    0.30    2.60
  15   3   1   -0.40    1.80
 -15   3  -1    1.70    1.10
 -15   3  -1    0.80    2.40
  15   3   1    2.20    1.10
 -17  -3  -1    0.50    1.20
 -17  -3  -1    0.90    1.40
 -17  -3  -1    0.90    1.60
  17  -3   1    0.10    2.40
 -17  -3  -1    0.00    1.50
  17  -3   1   -1.50    1.70
  17  -3   1   -3.60    2.10
  17  -3   1   -0.30    1.20
 -17   3  -1   -3.50    2.50
 -17   3  -1    0.10    1.30
 -17   3  -1    0.10    2.40
 -17   3  -1    2.30    2.00
  17   3   1    0.50    1.80
  17   3   1   -1.10    2.10
 -17   3  -1   -2.10    1.20
  17   3   1    0.00    1.20
  17   3   1   -4.20    2.50
  19  -3   1   -0.30    1.40
  19  -3   1    3.80    2.70
  19  -3   1   -0.60    2.50
 -19  -3  -1    3.20    1.60
 -19  -3  -1   -0.50    1.40
  19  -3   1   -1.00    1.90
  19   3   1   -2.10    1.70
 -19   3  -1    1.70    1.40
  19   3   1   -2.90    2.30
  19   3   1   -2.20    2.80
 -19   3  -1   -1.40    1.70
  19   3   1    0.10    2.00
 -19   3  -1   -1.60    1.90
  19   3   1   -1.60    1.30
  18  -4  -1   -0.70    1.30
  18  -4  -1   -2.40    2.30
 -18  -4   1    1.90    1.50
  18  -4  -1    0.50    1.80
 -18  -4   1    0.80    1.30
 -18  -4   1    1.20    1.70
  18  -4  -1    2.10    2.50
 -18  -4   1   -0.60    1.50
 -18   4   1    1.50    2.20
 -18   4   1   -0.70    1.20
  18   4  -1    1.30    1.90
 -18   4   1   -0.30    3.50
  18   4  -1    0.10    2.70
 -18   4   1   -2.80    2.50
  18   4  -1    0.50    1.60
  18   4  -1   -3.50    2.70
  18   4  -1    0.20    1.60
  18   4  -1   -0.90    1.60
  16  -4  -1   -0.90    1.90
 -16  -4   1    2.30    1.10
  16  -4  -1   -0.20    1.60
 -16  -4   1    1.40    1.50
  16  -4  -1   -1.60    1.00
  16  -4  -1   -3.20    2.00
 -16  -4   1   -1.00    1.30
 -16  -4   1   -4.70    1.90
  16   4  -1   -0.30    1.70
 -16   4   1   -1.50    1.00
  16   4  -1   -0.80    1.30
  16   4  -1    0.20    1.20
 -16   4   1   -1.60    1.90
 -16   4   1    0.90    2.60
 -16   4   1   -1.00    2.60
  16   4  -1   -1.10    2.00
  16   4  -1   -1.70    2.30
 -14  -4   1    0.30    1.00
 -14  -4   1   -1.10    1.30
  14  -4  -1    0.40    1.30
  14  -4  -1   -3.30    1.70
 -14  -4   1   -0.90    1.10
 -14  -4   1   -1.10    2.00
 -14  -4   1   -0.20    1.40
  14  -4  -1    0.40    0.90
  14  -4  -1    1.30    1.90
 -14   4   1    0.60    1.30
  14   4  -1    1.10    1.10
  14   4  -1   -0.20    1.70
  14   4  -1    0.10    2.00
 -14   4   1    0.70    2.50
  14   4  -1    0.00    1.20
  14   4  -1    1.60    1.50
 -14   4   1    2.30    1.90
 -14   4   1   -0.40    1.90
 -14   4   1    0.30    0.90
 -14   4   1    2.90    5.00
  12  -4  -1   33.30    3.10
 -12  -4   1   33.10    2.20
  12  -4  -1   35.80    2.80
 -12  -4   1   29.20    2.60
 -12  -4   1   26.20    2.80
 -12  -4   1   32.80    2.90
 -12  -4   1   27.20    2.90
  12  -4  -1   32.60    3.30
  12  -4  -1   33.80    2.40
 -12  -4   1   28.90    3.10
 -12   4   1   35.60    2.30
 -12   4   1   21.90    3.00
  12   4  -1   33.30    2.40
  12   4  -1   29.50    3.20
 -12   4   1   26.20    4.20
 -12   4   1   28.70    2.80
 -12   4   1   25.00    3.60
 -12   4   1   23.70    2.90
  12   4  -1   30.90    3.20
  10  -4  -1   69.29    4.00
 -10  -4   1   62.79    5.00
  10  -4  -1   70.49    4.30
  10  -4  -1   61.59    4.20
  10  -4  -1   69.69    3.80
 -10  -4   1   65.49    4.10
 -10  -4   1   68.69    3.70
 -10  -4   1   60.29    4.70
 -10  -4   1   62.39    4.20
 -10  -4   1   62.19    3.90
 -10   4   1   70.19    4.50
  10   4  -1   71.29    4.40
 -10   4   1   70.09    5.60
  10   4  -1   67.69    3.80
 -10   4   1   81.79    5.40
 -10   4   1   64.19    4.60
  10   4  -1   64.19    4.30
 -10   4   1   71.19    3.70
  10   4  -1   59.49    4.10
 -10   4   1   67.59    5.10
 -10   4   1   66.19    4.10
   8  -4  -1  190.88    9.80
   8  -4  -1  184.68    9.60
  -8  -4   1  194.18   10.30
  -8  -4   1  183.88    9.80
  -8  -4   1  188.48    9.60
   8  -4  -1  195.38    9.90
  -8  -4   1  194.08    9.70
   8  -4  -1  187.98    9.80
  -8  -4   1  216.88   11.00
   8  -4  -1  181.08    9.90
  -8  -4   1  186.88   10.00
   8  -4  -1  189.38    9.70
   8   4  -1  182.18    9.80
   8   4  -1  186.68    9.70
  -8   4   1  190.58   10.70
  -8   4   1  207.98   10.10
  -8   4   1  174.98    9.80
  -8   4   1  166.78   10.20
  -8   4   1  192.28   10.00
  -8   4   1  193.58   10.10
   8   4  -1  202.98   10.00
   8   4  -1  185.88    9.90
  -8   4   1  179.38    9.90
   6  -4  -1   13.80    1.40
   6  -4  -1   13.10    1.30
  -6  -4   1   16.30    1.20
  -6  -4   1   10.60    1.20
  -6  -4   1   14.20    1.20
  -6  -4   1   16.20    1.80
   6  -4  -1   20.40    1.90
   6  -4  -1   13.70    1.30
  -6  -4   1   15.00    1.60
   6  -4  -1   12.80    1.00
  -6  -4   1   19.40    1.50
  -6  -4   1   13.10    1.30
  -6  -4   1   15.40    2.00
   6  -4  -1   14.50    1.40
  -6   4   1   22.30    2.20
  -6   4   1    9.40    1.70
   6   4  -1   11.80    1.20
   6   4  -1   11.00    1.90
   6   4  -1   14.80    1.40
  -6   4   1   15.40    1.60
   6   4  -1   12.30    1.40
  -6   4   1   15.40    1.60
  -6   4   1   13.40    1.40
   6   4  -1   15.30    1.30
   6   4  -1   12.00    1.50
   4  -4  -1   18.10    1.20
   4  -4  -1   15.80    1.50
   4  -4  -1   15.10    1.20
   4  -4  -1   15.50    2.10
  -4  -4   1   13.90    1.30
  -4  -4   1   11.20    1.30
   4  -4  -1   12.40    1.10
  -4  -4   1   14.90    1.40
  -4  -4   1   12.90    1.10
   4  -4  -1    9.30    1.30
   4  -4  -1   14.70    1.60
   4  -4  -1   13.40    1.20
  -4  -4   1   13.20    1.30
  -4  -4   1   17.80    1.10
  -4  -4   1   13.30    1.10
   4  -4  -1   12.60    1.20
   4  -4  -1   12.90    1.30
  -4  -4   1   16.80    1.40
   4  -4  -1   17.00    1.50
  -4   4   1   10.80    1.20
   4   4  -1   12.20    1.50
   4   4  -1   15.20    1.30
  -4   4   1   12.90    1.30
   4   4  -1    8.60    1.60
   4   4  -1   15.10    1.20
   4   4  -1   16.20    1.40
   4   4  -1   16.10    1.80
   4   4  -1   14.40    1.50
  -4   4   1   13.40    1.30
  -4   4   1   14.00    1.40
  -4   4   1   13.00    1.60
   4   4  -1   15.50    1.50
  -4   4   1   10.80    2.00
  -4   4   1   15.00    1.40
  -4   4   1   11.90    1.30
  -4   4   1   12.40    1.60
  -4   4   1   12.00    1.10
   4   4  -1   11.90    1.30
   2  -4  -1   10.60    1.20
   2  -4  -1   10.60    1.10
   2  -4  -1   11.30    0.90
  -2  -4   1   11.80    1.00
  -2  -4   1   10.70    1.00
   2  -4  -1   11.60    1.20
   2  -4  -1   12.50    0.80
  -2  -4   1    9.70    1.10
   2  -4  -1   11.00    1.00
  -2  -4   1    8.80    0.90
   2  -4  -1   10.10    1.00
  -2  -4   1   10.60    0.80
  -2  -4   1    9.80    1.00
  -2  -4   1   10.80    1.10
   2  -4  -1   12.40    0.90
  -2  -4   1   10.50    0.80
   2  -4  -1   11.70    1.50
   2  -4  -1   11.10    1.00
  -2  -4   1   11.50    1.20
  -2  -4   1   11.50    1.00
   2   4  -1   10.60    0.90
  -2   4   1   10.90    0.90
  -2   4   1   11.90    1.10
  -2   4   1   10.00    0.90
   2   4  -1   10.10    0.80
   2   4  -1   10.20    1.00
   2   4  -1   13.80    1.50
   2   4  -1   10.30    0.80
  -2   4   1   10.80    0.70
   2   4  -1   11.40    1.30
   2   4  -1   10.60    1.10
  -2   4   1   12.40    1.00
  -2   4   1   11.50    1.10
   2   4  -1   10.10    1.00
  -2   4   1   12.50    1.00
   2   4  -1   11.90    1.10
  -2   4   1   11.60    1.10
  -2   4   1   11.30    1.50
   2   4  -1   10.50    0.80
   2   4  -1   10.90    1.00
  -2   4   1   10.80    0.90
   2   4  -1   11.70    1.20
  -2   4   1   11.40    1.10
   0  -4   1   88.39    4.50
   0  -4  -1   87.29    4.50
   0  -4   1   84.49    4.70
   0  -4  -1   82.69    4.60
   0  -4   1   87.49    4.50
   0  -4  -1   83.79    4.60
   0  -4  -1   87.09    4.50
   0  -4  -1   85.49    4.50
   0  -4   1   88.49    4.50
   0  -4   1   85.19    4.50
   0  -4   1   81.69    4.60
   0  -4  -1   88.69    4.50
   0  -4   1   86.69    4.50
   0  -4  -1   89.09    4.40
   0  -4   1   81.09    4.60
   0  -4  -1   89.09    4.50
   0  -4  -1   93.19    4.60
   0  -4  -1   90.09    4.40
   0  -4   1   87.79    4.50
   0  -4   1   87.09    4.50
   0  -4  -1   89.19    4.40
   0  -4   1   91.89    4.50
   0  -4   1   84.99    4.60
   0   4   1   91.19    4.50
   0   4   1   82.19    4.60
   0   4  -1   91.09    4.50
   0   4  -1   87.79    4.60
   0   4   1   89.99    4.70
   0   4  -1   87.19    4.60
   0   4   1   90.39    4.40
   0   4   1   88.69    4.50
   0   4  -1   83.39    4.70
   0   4  -1   87.79    4.60
   0   4   1   88.09    4.50
   0   4   1   91.69    4.60
   0   4  -1   88.09    4.50
   0   4  -1   90.79    4.50
   0   4   1   88.89    4.50
   0   4  -1   87.59    4.50
   0   4  -1   87.19    4.50
   0   4   1   86.99    4.40
   0   4   1   83.79    4.50
   0   4   1   87.99    4.50
   0   4  -1   88.59    4.50
   0   4   1   87.19    4.50
   0   4   1   92.29    4.50
   2  -4   1   56.19    3.10
   2  -4   1   58.59    3.00
   2  -4   1   55.59    3.00
   2  -4   1   53.09    3.10
   2  -4   1   56.39    3.60
  -2  -4  -1   56.09    3.00
   2  -4   1   52.39    3.00
  -2  -4  -1   56.49    2.90
   2  -4   1   54.59    3.20
   2  -4   1   57.69    2.90
  -2  -4  -1   56.89    3.00
   2  -4   1   54.19    3.10
   2  -4   1   58.89    3.00
   2  -4   1   57.99    3.00
  -2  -4  -1   57.49    2.90
  -2  -4  -1   54.69    3.10
   2  -4   1   56.49    3.00
  -2   4  -1   54.79    2.90
  -2   4  -1   55.59    3.00
  -2   4  -1   58.59    3.20
  -2   4  -1   56.69    3.00
  -2   4  -1   54.79    3.00
   2   4   1   61.19    3.00
  -2   4  -1   55.39    3.00
   2   4   1   55.79    2.90
  -2   4  -1   56.79    3.00
   2   4   1   54.79    2.90
   2   4   1   61.49    3.10
   2   4   1   56.99    2.90
  -2   4  -1   55.59    3.00
  -2   4  -1   54.29    3.20
  -2   4  -1   57.99    3.10
   2   4   1   57.69    2.90
   2   4   1   58.49    3.00
  -2   4  -1   56.99    3.10
   2   4   1   54.99    3.10
   2   4   1   55.89    2.90
   2   4   1   57.69    2.90
  -2   4  -1   56.09    3.10
   2   4   1   53.39    3.00
  -2   4  -1   55.89    3.70
   4  -4   1   41.10    2.70
   4  -4   1   41.80    2.30
  -4  -4  -1   43.50    2.30
  -4  -4  -1   38.80    2.20
  -4  -4  -1   39.60    2.20
   4  -4   1   35.00    2.50
   4  -4   1   36.80    3.70
   4  -4   1   43.60    2.40
  -4  -4  -1   41.40    2.30
   4  -4   1   40.50    2.50
   4  -4   1   34.40    2.70
  -4  -4  -1   50.49    2.60
   4  -4   1   43.00    2.40
   4  -4   1   40.40    2.70
  -4  -4  -1   36.30    2.40
   4  -4   1   40.60    2.30
   4  -4   1   34.60    2.70
  -4  -4  -1   40.00    2.20
   4   4   1   40.80    2.50
  -4   4  -1   38.60    2.30
   4   4   1   44.40    2.30
   4   4   1   42.00    2.20
  -4   4  -1   38.80    2.40
   4   4   1   48.30    2.40
   4   4   1   37.20    3.00
   4   4   1   38.40    2.30
   4   4   1   44.40    2.40
   4   4   1   36.10    2.20
   4   4   1   33.40    2.30
  -4   4  -1   40.20    2.60
  -4   4  -1   38.20    2.60
  -4   4  -1   38.90    2.80
  -4   4  -1   37.50    4.00
  -4   4  -1   40.60    2.10
  -4   4  -1   43.00    2.90
   4   4   1   39.00    2.70
  -4   4  -1   42.10    2.70
  -4   4  -1   40.80    2.30
   4   4   1   43.50    2.20
   4   4   1   38.60    2.60
  -6  -4  -1    2.40    0.60
  -6  -4  -1    1.70    0.80
   6  -4   1    3.10    0.90
   6  -4   1    2.90    0.70
  -6  -4  -1    1.40    1.10
  -6  -4  -1    3.70    0.70
   6  -4   1    3.80    0.90
  -6  -4  -1    3.50    0.80
   6  -4   1    4.30    1.00
   6  -4   1    4.10    0.50
  -6  -4  -1    3.90    0.90
  -6  -4  -1    3.10    0.50
  -6   4  -1    1.70    1.10
   6   4   1    2.70    0.50
  -6   4  -1    3.00    1.40
   6   4   1    1.30    1.00
  -6   4  -1    3.60    1.10
  -6   4  -1    5.70    1.20
  -6   4  -1    2.10    1.20
   6   4   1    2.90    0.80
   6   4   1    2.00    0.60
   6   4   1    2.00    0.80
  -6   4  -1    3.00    0.40
   6   4   1    3.10    1.60
   6   4   1    2.00    0.90
  -8  -4  -1    6.20    0.80
  -8  -4  -1    5.10    0.90
  -8  -4  -1    4.40    1.00
   8  -4   1    5.40    0.90
   8  -4   1    7.50    1.10
   8  -4   1    7.20    0.90
  -8  -4  -1    3.70    0.90
   8  -4   1    5.80    0.90
   8  -4   1    6.70    1.20
   8  -4   1    1.60    1.20
  -8  -4  -1    7.70    1.40
  -8  -4  -1    4.10    0.70
   8   4   1    6.20    1.00
   8   4   1    4.30    1.00
  -8   4  -1    3.30    1.20
  -8   4  -1    2.90    1.20
   8   4   1    4.30    0.70
  -8   4  -1    9.80    2.60
  -8   4  -1    2.30    1.80
  -8   4  -1    8.00    1.40
  -8   4  -1    3.80    1.30
   8   4   1    5.60    1.20
  10  -4   1    2.70    1.10
 -10  -4  -1    4.80    1.80
 -10  -4  -1    3.90    0.90
 -10  -4  -1    2.70    1.00
  10  -4   1    4.60    1.00
 -10  -4  -1    3.40    0.90
  10  -4   1    3.70    1.20
 -10  -4  -1    5.10    1.20
  10   4   1    5.60    1.30
 -10   4  -1    1.90    1.90
  10   4   1    4.60    0.90
 -10   4  -1    5.60    2.80
  10   4   1    6.50    1.50
 -10   4  -1    5.40    1.70
 -10   4  -1    5.10    1.60
 -10   4  -1    3.80    0.90
  10   4   1    2.20    1.10
 -12  -4  -1    0.20    0.90
 -12  -4  -1    0.10    1.10
  12  -4   1    0.80    2.40
 -12  -4  -1   -0.90    1.10
 -12  -4  -1    0.80    1.40
  12  -4   1   -3.90    2.50
  12  -4   1   -1.20    1.00
 -12  -4  -1    0.30    1.70
  12  -4   1    0.60    0.90
  12   4   1   -0.10    2.50
 -12   4  -1   -0.70    2.10
 -12   4  -1   -0.80    0.90
  12   4   1    4.50    2.00
 -12   4  -1    0.60    1.70
 -12   4  -1   -1.70    2.00
  12   4   1   -0.40    1.30
 -12   4  -1   -1.00    1.40
  12   4   1    1.10    0.90
 -12   4  -1   -2.10    2.60
 -14  -4  -1    0.20    1.00
 -14  -4  -1    0.50    1.30
 -14  -4  -1   -1.80    1.20
  14  -4   1   -2.20    1.50
  14  -4   1   -0.20    1.30
  14  -4   1    0.00    0.90
 -14  -4  -1   -0.30    1.70
  14  -4   1   -2.20    1.60
 -14  -4  -1   -1.10    1.50
 -14   4  -1   -1.20    1.00
  14   4   1   -2.00    1.60
 -14   4  -1   -1.60    2.60
  14   4   1    0.20    1.00
 -14   4  -1    3.40    1.80
 -14   4  -1   -3.00    2.20
  14   4   1   -1.40    1.40
  14   4   1   -2.70    1.80
 -14   4  -1    1.40    1.70
 -16  -4  -1    3.60    1.50
 -16  -4  -1    9.20    1.40
 -16  -4  -1    6.90    1.70
  16  -4   1    4.30    1.30
  16  -4   1    6.50    2.20
  16  -4   1    6.90    1.80
 -16  -4  -1    4.90    1.40
  16  -4   1    7.60    2.20
 -16   4  -1    0.20    2.60
  16   4   1    7.50    2.50
 -16   4  -1    8.40    2.20
 -16   4  -1    6.40    2.60
 -16   4  -1    6.30    1.30
  16   4   1    7.60    2.20
 -16   4  -1    2.30    2.20
  16   4   1    7.40    1.40
  16   4   1    5.30    1.80
 -18  -4  -1   -1.70    1.50
 -18  -4  -1   -2.10    1.60
  18  -4   1   -1.60    2.20
  18  -4   1   -0.10    1.80
  18  -4   1   -1.40    2.30
 -18  -4  -1    4.40    1.70
  18  -4   1   -1.50    1.30
  18   4   1   -3.40    1.80
  18   4   1   -1.40    2.60
 -18   4  -1   -1.90    3.80
  18   4   1   -0.10    1.60
  18   4   1   -0.20    3.10
 -18   4  -1   -3.20    1.90
 -18   4  -1    1.00    1.40
 -18   4  -1   -1.00    1.40
 -18   4  -1    1.60    2.60
  18   4   1    0.10    1.70
 -19  -5   1   -1.30    1.90
  19  -5  -1   -0.70    2.50
 -19  -5   1    3.20    1.60
  19  -5  -1    2.50    2.60
  19  -5  -1    1.80    2.00
 -19  -5   1   -0.40    1.40
  19  -5  -1    2.80    1.50
  19   5  -1    3.90    1.90
  19   5  -1   -2.10    2.00
 -19   5   1   -0.60    2.30
  19   5  -1   -1.00    2.40
 -19   5   1   -0.70    3.20
  19   5  -1    0.80    1.70
 -19   5   1    5.10    2.80
  19   5  -1    0.70    3.10
  17  -5  -1   -1.20    2.20
  17  -5  -1    0.80    1.30
 -17  -5   1   -0.50    1.60
  17  -5  -1    1.60    2.50
 -17  -5   1   -0.60    1.40
 -17  -5   1   -0.50    1.60
 -17  -5   1   -0.20    1.30
  17  -5  -1   -0.30    1.70
  17   5  -1   -2.40    2.10
  17   5  -1    2.30    2.10
  17   5  -1    1.30    1.50
 -17   5   1    2.70    2.80
  17   5  -1   -0.10    1.30
  17   5  -1    1.70    2.90
 -17   5   1    1.00    1.20
 -17   5   1    2.60    2.70
  17   5  -1    2.10    1.60
 -17   5   1   -0.20    2.00
  15  -5  -1    0.60    1.90
  15  -5  -1    0.80    1.00
  15  -5  -1   -0.30    1.50
 -15  -5   1    0.60    1.10
 -15  -5   1    1.80    1.40
  15  -5  -1    2.80    1.90
 -15  -5   1    2.40    1.40
  15   5  -1   -2.10    1.40
 -15   5   1    1.20    2.70
 -15   5   1   -0.90    1.90
 -15   5   1    0.20    1.90
 -15   5   1    0.00    1.20
  15   5  -1    4.50    1.90
  15   5  -1    0.20    1.30
 -15   5   1    3.40    2.70
  15   5  -1    1.00    1.10
  15   5  -1   -0.30    2.30
 -15   5   1    0.20    1.00
  13  -5  -1   13.20    2.20
 -13  -5   1   12.40    1.60
 -13  -5   1   17.60    1.80
  13  -5  -1   18.00    1.80
 -13  -5   1   11.10    1.70
  13  -5  -1   14.00    2.00
 -13  -5   1    9.50    2.20
 -13  -5   1   12.00    2.80
  13  -5  -1   15.60    2.00
  13   5  -1   13.70    2.30
 -13   5   1   19.60    1.80
 -13   5   1   12.30    2.30
  13   5  -1   13.90    1.90
  13   5  -1    8.50    1.90
 -13   5   1   11.40    3.20
  13   5  -1   15.60    1.70
 -13   5   1   15.20    1.70
  13   5  -1   14.00    2.30
 -13   5   1   16.00    2.60
 -13   5   1   11.40    2.30
  11  -5  -1    7.10    1.70
  11  -5  -1    4.80    1.00
  11  -5  -1    5.20    1.60
  11  -5  -1    2.70    1.20
 -11  -5   1    3.60    1.40
 -11  -5   1    0.60    1.30
 -11  -5   1    5.90    0.90
 -11  -5   1    2.40    1.10
 -11  -5   1    6.10    2.00
  11   5  -1    5.20    1.60
 -11   5   1    3.50    2.30
  11   5  -1    3.30    1.30
 -11   5   1    2.00    0.90
 -11   5   1    1.10    1.30
  11   5  -1    2.60    1.20
  11   5  -1    3.30    1.80
 -11   5   1    3.90    1.80
  11   5  -1    1.10    0.90
 -11   5   1    2.10    1.90
 -11   5   1    2.00    2.70
  -9  -5   1   15.00    1.50
  -9  -5   1   16.50    1.40
   9  -5  -1   15.60    1.10
  -9  -5   1   15.90    2.00
   9  -5  -1   11.50    1.30
   9  -5  -1   15.10    1.60
   9  -5  -1   13.10    1.50
   9  -5  -1   13.10    1.60
  -9  -5   1   14.50    1.60
  -9  -5   1   16.20    1.40
   9  -5  -1   14.80    1.50
  -9   5   1   13.90    1.80
   9   5  -1   12.70    1.50
  -9   5   1   11.80    1.40
   9   5  -1   12.80    1.80
  -9   5   1   12.50    2.90
   9   5  -1   11.20    1.10
  -9   5   1   14.50    2.40
   9   5  -1   14.90    1.70
   9   5  -1   15.30    1.30
  -9   5   1   13.20    1.50
  -9   5   1   10.70    2.20
  -9   5   1   16.40    2.00
   9   5  -1   13.80    1.20
  -7  -5   1  150.48    7.70
   7  -5  -1  140.09    7.50
   7  -5  -1  137.79    7.50
   7  -5  -1  135.39    7.30
  -7  -5   1  129.09    7.70
   7  -5  -1  138.49    7.40
  -7  -5   1  149.59    7.50
   7  -5  -1  147.59    7.50
  -7  -5   1  149.69    7.40
   7  -5  -1  141.19    7.40
  -7  -5   1  135.89    7.30
  -7   5   1  147.79    7.80
  -7   5   1  147.79    8.50
  -7   5   1  141.29    7.60
   7   5  -1  132.99    7.50
   7   5  -1  153.88    7.40
  -7   5   1  136.29    7.90
  -7   5   1  147.29    7.70
   7   5  -1  139.49    7.40
   7   5  -1  144.49    7.60
  -7   5   1  142.79    8.50
  -7   5   1  140.39    7.60
  -5  -5   1  121.89    6.00
   5  -5  -1  113.89    6.20
  -5  -5   1  120.79    6.30
   5  -5  -1  130.09    6.20
  -5  -5   1  131.59    6.10
   5  -5  -1  114.89    6.20
  -5  -5   1  115.09    6.60
  -5  -5   1  114.19    6.00
   5  -5  -1  121.89    6.00
   5  -5  -1  116.99    6.00
   5  -5  -1  114.29    6.00
   5  -5  -1  119.19    6.10
   5   5  -1  110.49    6.30
   5   5  -1  117.19    6.10
  -5   5   1  104.39    7.00
  -5   5   1  126.79    6.50
   5   5  -1  115.29    6.30
   5   5  -1  124.39    6.20
   5   5  -1  102.29    6.10
  -5   5   1  113.89    6.50
   5   5  -1  112.09    6.00
   5   5  -1  110.19    6.20
  -5   5   1  111.29    6.30
   5   5  -1  121.79    6.10
  -5   5   1  123.49    6.40
  -5   5   1  106.29    6.30
   5   5  -1  113.99    6.50
  -5   5   1  108.39    6.30
   3  -5  -1   19.40    1.60
   3  -5  -1   19.90    2.10
   3  -5  -1   14.30    1.70
   3  -5  -1   19.00    1.60
  -3  -5   1   18.20    1.60
   3  -5  -1   19.20    1.50
  -3  -5   1   16.40    1.50
  -3  -5   1   16.90    1.30
  -3  -5   1   16.50    1.10
  -3  -5   1   14.40    1.40
   3  -5  -1   17.10    1.30
   3  -5  -1   15.30    1.40
  -3  -5   1   16.30    1.20
  -3  -5   1   15.60    1.40
   3  -5  -1   18.00    1.10
   3  -5  -1   16.20    1.20
   3  -5  -1   14.50    1.30
  -3  -5   1   16.80    1.30
   3  -5  -1   16.70    1.20
   3   5  -1   15.00    1.30
  -3   5   1   16.00    1.20
   3   5  -1   14.40    1.30
  -3   5   1   19.80    2.20
   3   5  -1   17.20    2.00
   3   5  -1   15.50    1.00
  -3   5   1   13.60    1.50
   3   5  -1   13.30    1.50
   3   5  -1   18.00    1.20
   3   5  -1   19.70    1.60
  -3   5   1   19.50    2.00
   3   5  -1   13.10    1.20
  -3   5   1   14.90    1.50
  -3   5   1   14.50    1.40
  -3   5   1   15.70    1.60
  -3   5   1   14.50    1.50
  -3   5   1   16.40    1.50
  -3   5   1   23.10    1.80
   3   5  -1   12.70    1.50
   3   5  -1   14.90    1.40
  -3   5   1   18.30    1.50
   1  -5  -1    7.40    0.80
  -1  -5   1    6.60    0.60
  -1  -5   1    5.50    0.90
   1  -5  -1    6.50    0.80
   1  -5  -1    6.30    0.80
   1  -5  -1    5.80    0.50
   1  -5  -1    5.90    0.50
  -1  -5   1    7.10    0.60
   1  -5  -1    6.50    0.70
  -1  -5   1    6.60    0.70
   1  -5  -1    8.60    0.60
  -1  -5   1    5.60    0.70
  -1  -5   1    7.20    0.80
   1  -5  -1    5.30    0.60
  -1  -5   1    7.00    0.80
  -1  -5   1    8.80    0.80
   1  -5  -1    7.50    0.70
   1  -5  -1    6.80    1.20
  -1  -5   1    6.20    1.00
  -1  -5   1    6.50    0.70
   1  -5  -1    9.40    0.80
   1   5  -1    5.50    0.60
  -1   5   1    6.30    0.50
   1   5  -1    4.80    0.90
  -1   5   1    4.10    0.80
  -1   5   1    7.30    0.70
  -1   5   1    8.20    0.80
   1   5  -1    6.40    0.70
   1   5  -1    9.20    1.10
  -1   5   1    6.20    0.70
   1   5  -1    6.50    0.70
   1   5  -1    6.90    0.90
  -1   5   1    7.60    0.90
   1   5  -1    5.30    0.60
   1   5  -1    6.80    0.70
  -1   5   1    6.30    0.70
  -1   5   1    8.10    1.30
   1   5  -1    6.40    0.60
  -1   5   1    7.70    0.80
  -1   5   1    5.30    0.50
  -1   5   1    5.10    0.60
   1   5  -1    6.60    0.70
  -1   5   1    6.20    0.60
   1  -5   1  351.06   17.50
  -1  -5  -1  326.17   17.50
   1  -5   1  350.06   17.50
  -1  -5  -1  369.56   17.40
  -1  -5  -1  340.37   17.40
  -1  -5  -1  390.26   17.50
   1  -5   1  354.06   17.50
   1  -5   1  336.87   17.50
   1  -5   1  359.26   17.50
   1  -5   1  311.47   17.40
   1  -5   1  362.96   17.40
  -1  -5  -1  351.96   17.40
   1  -5   1  349.67   17.40
   1  -5   1  345.67   17.50
   1  -5   1  338.87   17.70
  -1  -5  -1  321.37   17.50
  -1  -5  -1  351.36   17.40
  -1  -5  -1  336.87   17.50
   1  -5   1  357.86   17.50
  -1  -5  -1  331.07   17.40
  -1   5  -1  346.57   17.40
   1   5   1  354.56   17.40
  -1   5  -1  332.97   17.50
   1   5   1  323.47   17.40
  -1   5  -1  352.26   17.50
  -1   5  -1  350.86   17.50
   1   5   1  337.87   17.40
  -1   5  -1  351.46   17.50
   1   5   1  334.47   17.50
   1   5   1  348.97   17.50
  -1   5  -1  347.47   17.50
   1   5   1  348.77   17.40
  -1   5  -1  362.16   17.50
  -1   5  -1  334.67   17.70
   1   5   1  306.07   17.50
  -1   5  -1  352.56   17.50
  -1   5  -1  335.17   17.50
   1   5   1  361.76   17.50
   1   5   1  348.07   17.50
  -1   5  -1  363.96   17.50
   1   5   1  367.36   17.50
   1   5   1  330.37   17.50
   1   5   1  341.47   17.40
  -3  -5  -1   54.39    2.90
   3  -5   1   57.49    3.10
   3  -5   1   57.49    3.00
  -3  -5  -1   55.99    3.00
   3  -5   1   55.29    2.90
   3  -5   1   56.99    3.30
   3  -5   1   54.99    3.20
  -3  -5  -1   55.69    2.90
   3  -5   1   51.79    3.00
  -3  -5  -1   58.09    2.90
  -3  -5  -1   55.29    3.10
   3  -5   1   55.39    3.00
   3  -5   1   53.99    3.40
   3  -5   1   53.39    3.30
  -3  -5  -1   56.09    3.20
   3  -5   1   54.99    3.10
  -3  -5  -1   55.99    3.10
   3  -5   1   59.29    3.10
   3  -5   1   52.39    4.10
  -3   5  -1   55.09    3.40
   3   5   1   64.69    3.20
  -3   5  -1   55.79    3.10
   3   5   1   57.09    3.20
   3   5   1   54.29    3.20
  -3   5  -1   55.19    3.30
  -3   5  -1   57.89    3.20
  -3   5  -1   55.59    3.00
   3   5   1   53.89    2.90
   3   5   1   57.89    2.90
  -3   5  -1   55.69    3.00
  -3   5  -1   55.79    2.90
   3   5   1   53.99    3.00
  -3   5  -1   55.19    3.10
   3   5   1   54.49    3.00
   3   5   1   56.69    3.10
  -3   5  -1   54.49    3.30
  -3   5  -1   56.69    3.00
   3   5   1   56.69    3.00
  -3   5  -1   51.99    3.10
   3   5   1   56.69    2.90
  -3   5  -1   55.39    4.40
  -3   5  -1   53.29    3.10
   3   5   1   58.59    3.00
   3   5   1   61.49    3.20
   5  -5   1   89.79    4.60
   5  -5   1   80.89    4.30
  -5  -5  -1   73.99    4.00
   5  -5   1   76.09    4.10
   5  -5   1   78.69    4.40
  -5  -5  -1   76.89    4.00
   5  -5   1   73.59    4.20
  -5  -5  -1   75.89    4.30
   5  -5   1   73.19    4.30
  -5  -5  -1   78.49    4.20
  -5  -5  -1   78.89    4.10
   5  -5   1   77.79    4.40
  -5  -5  -1   77.89    4.00
   5   5   1   79.59    4.00
   5   5   1   70.19    4.40
  -5   5  -1   73.59    6.60
  -5   5  -1   76.39    4.50
  -5   5  -1   79.09    4.40
   5   5   1   78.39    4.00
  -5   5  -1   75.09    4.00
  -5   5  -1   80.49    4.60
   5   5   1   74.79    4.10
   5   5   1   73.69    4.50
  -5   5  -1   79.99    4.40
   7  -5   1   24.00    2.00
  -7  -5  -1   30.90    2.00
   7  -5   1   25.20    2.30
   7  -5   1   24.10    1.90
  -7  -5  -1   25.00    1.80
   7  -5   1   24.50    1.80
   7  -5   1   20.60    2.20
  -7  -5  -1   24.50    1.60
   7  -5   1   24.70    1.90
  -7  -5  -1   28.20    1.90
  -7  -5  -1   27.30    2.10
   7  -5   1   26.60    1.50
  -7  -5  -1   26.60    1.70
  -7   5  -1   22.20    2.90
   7   5   1   22.90    2.00
  -7   5  -1   28.00    2.20
  -7   5  -1   26.50    1.50
   7   5   1   21.70    2.10
  -7   5  -1   30.30    2.70
  -7   5  -1   26.60    2.20
  -7   5  -1   26.70    2.90
   7   5   1   22.70    1.70
   7   5   1   24.00    1.90
   7   5   1   27.80    1.60
   7   5   1   23.10    2.40
  -7   5  -1   28.40    2.40
   7   5   1   22.10    2.10
   9  -5   1    4.90    1.20
   9  -5   1    4.10    0.90
  -9  -5  -1    6.60    1.10
   9  -5   1    5.20    1.30
  -9  -5  -1    3.90    0.90
   9  -5   1    5.10    1.00
  -9  -5  -1    5.00    0.80
  -9  -5  -1    7.00    1.50
  -9  -5  -1    7.80    1.30
  -9  -5  -1    4.10    1.40
   9   5   1    4.80    1.10
   9   5   1    4.80    1.30
   9   5   1    4.00    0.90
  -9   5  -1    5.30    0.60
  -9   5  -1    1.30    2.70
   9   5   1    2.30    1.10
  -9   5  -1    3.70    1.50
   9   5   1    5.40    0.80
  -9   5  -1    4.60    1.20
  -9   5  -1    7.00    1.50
  -9   5  -1    4.50    1.00
  -9   5  -1    5.70    1.90
 -11  -5  -1   13.60    1.50
  11  -5   1    9.80    1.60
 -11  -5  -1   11.70    2.00
 -11  -5  -1   12.90    1.20
  11  -5   1   12.80    1.30
  11  -5   1    9.90    1.40
  11  -5   1   10.90    1.60
 -11  -5  -1   10.90    1.40
 -11  -5  -1   10.90    1.30
 -11   5  -1   16.00    1.30
 -11   5  -1   11.50    1.90
  11   5   1   12.80    1.80
 -11   5  -1   10.30    3.10
  11   5   1   14.70    1.60
 -11   5  -1    9.90    2.40
  11   5   1   10.10    1.60
  11   5   1   12.30    1.60
  13  -5   1   17.60    1.90
  13  -5   1   12.20    1.90
 -13  -5  -1   12.60    1.60
  13  -5   1   14.10    1.90
  13  -5   1   13.00    1.60
 -13  -5  -1   11.90    1.50
 -13  -5  -1   14.30    1.70
  13   5   1   11.00    1.70
 -13   5  -1    9.50    3.10
  13   5   1   17.40    2.00
 -13   5  -1   15.50    2.40
 -13   5  -1   12.80    2.20
  13   5   1   15.10    2.30
 -13   5  -1   17.10    1.60
 -13   5  -1   13.40    2.60
  13   5   1   18.30    2.00
 -15  -5  -1    1.10    1.10
  15  -5   1    0.60    1.40
 -15  -5  -1   -0.20    1.50
  15  -5   1    0.40    1.70
 -15  -5  -1    0.70    1.10
  15  -5   1    1.10    1.80
 -15  -5  -1    2.20    1.50
  15  -5   1   -0.70    1.00
 -15   5  -1    3.60    2.10
 -15   5  -1    1.00    1.10
 -15   5  -1   -4.00    2.30
  15   5   1    3.00    2.10
 -15   5  -1   -2.50    2.60
  15   5   1    1.20    1.10
  15   5   1    1.50    1.50
 -15   5  -1    2.40    1.80
  15   5   1   -2.50    1.70
  17  -5   1    1.50    1.70
  17  -5   1   -1.50    3.10
 -17  -5  -1    2.80    2.40
 -17  -5  -1    1.20    1.40
  17  -5   1   -0.90    1.30
 -17  -5  -1    1.40    1.70
  17   5   1    1.90    4.00
 -17   5  -1   -3.10    1.80
 -17   5  -1    1.80    2.70
  17   5   1    0.00    1.30
  17   5   1    1.60    2.10
 -17   5  -1   -0.20    1.30
 -17   5  -1    3.00    2.90
  17   5   1    1.40    2.30
 -17   5  -1    1.00    2.00
 -19  -5  -1   -3.30    1.40
  19  -5   1   -0.20    1.90
 -19  -5  -1   -0.70    1.50
  19  -5   1   -0.20    1.40
  19  -5   1    2.90    2.60
  19  -5   1    3.80    2.50
  19   5   1   -0.50    1.70
  19   5   1   -0.40    2.90
 -19   5  -1   -2.20    1.60
 -19   5  -1   -2.00    3.00
  19   5   1   -0.50    1.70
 -19   5  -1   -0.50    2.10
  19   5   1    0.10    2.10
  19   5   1   -1.20    2.30
  18  -6  -1    2.00    1.30
 -18  -6   1    0.50    1.60
  18  -6  -1   -3.00    2.40
  18  -6  -1    0.00    2.40
 -18  -6   1    1.90    1.80
 -18  -6   1   -1.50    1.30
  18  -6  -1   -1.00    1.80
 -18   6   1    0.80    2.30
  18   6  -1    4.20    2.10
 -18   6   1    0.10    1.30
 -18   6   1    2.30    2.80
  18   6  -1   -0.50    2.40
  18   6  -1   -1.60    1.70
 -18   6   1   -9.10    4.00
  18   6  -1    0.30    2.00
  18   6  -1    1.90    1.70
  18   6  -1    0.20    3.00
 -16  -6   1   -0.30    1.20
  16  -6  -1    0.30    1.10
  16  -6  -1   -0.30    2.00
  16  -6  -1   -0.50    2.00
 -16  -6   1   -1.70    1.30
 -16  -6   1    0.60    1.30
 -16  -6   1   -2.80    1.40
  16  -6  -1   -0.60    1.50
 -16   6   1   -4.00    2.70
 -16   6   1    0.30    2.60
  16   6  -1   -2.40    2.40
  16   6  -1   -1.40    1.50
  16   6  -1   -0.10    1.30
 -16   6   1    4.80    2.20
 -16   6   1    0.80    2.10
  16   6  -1    0.60    2.00
  16   6  -1   -3.00    1.60
 -16   6   1    0.20    1.10
  16   6  -1    0.50    1.50
 -14  -6   1   15.00    1.80
  14  -6  -1   17.10    1.90
  14  -6  -1   16.00    2.30
  14  -6  -1   21.60    2.00
 -14  -6   1   14.10    1.80
  14  -6  -1   19.60    2.40
 -14  -6   1   16.20    1.80
  14   6  -1   13.20    2.60
 -14   6   1   17.20    2.70
 -14   6   1   15.80    2.60
 -14   6   1   10.80    2.90
  14   6  -1   15.10    1.70
  14   6  -1   15.30    1.80
 -14   6   1   18.20    1.90
  14   6  -1   20.70    4.40
  14   6  -1   13.50    2.00
 -14   6   1   17.90    3.50
  12  -6  -1    2.30    0.90
 -12  -6   1    2.90    1.20
 -12  -6   1    2.70    1.40
  12  -6  -1   -2.10    1.10
 -12  -6   1    0.10    1.20
  12  -6  -1    1.20    1.60
  12  -6  -1    0.20    2.40
 -12  -6   1    0.80    0.90
  12   6  -1    2.60    1.90
 -12   6   1    2.40    1.90
  12   6  -1    0.70    1.50
 -12   6   1    2.40    1.90
 -12   6   1   -0.60    1.30
  12   6  -1    2.90    1.40
  12   6  -1    1.10    1.90
 -12   6   1    1.10    2.80
  12   6  -1    2.30    1.00
 -12   6   1    1.40    0.90
 -12   6   1    0.70    2.20
  10  -6  -1   15.40    1.80
  10  -6  -1   14.40    1.70
 -10  -6   1   16.90    1.60
  10  -6  -1   16.80    1.70
 -10  -6   1   18.70    1.50
 -10  -6   1   16.50    1.70
  10  -6  -1   16.70    1.50
 -10  -6   1   22.30    1.60
  10   6  -1   15.40    2.00
 -10   6   1   19.90    3.40
  10   6  -1   19.00    1.80
 -10   6   1   17.70    1.60
 -10   6   1   17.40    2.10
  10   6  -1   18.10    1.70
 -10   6   1   22.60    2.50
  10   6  -1   15.10    1.50
  10   6  -1   13.70    1.70
 -10   6   1   14.80    1.80
 -10   6   1   13.00    2.40
   8  -6  -1    1.00    0.80
  -8  -6   1    0.90    0.80
   8  -6  -1    1.60    0.70
  -8  -6   1    0.70    0.60
   8  -6  -1    1.40    1.10
  -8  -6   1    3.60    1.00
   8  -6  -1    2.40    0.80
   8  -6  -1    1.20    1.10
  -8   6   1    2.60    2.50
  -8   6   1    1.80    1.10
   8   6  -1    2.00    1.10
  -8   6   1    1.00    2.30
   8   6  -1    0.20    1.00
  -8   6   1    1.10    1.60
  -8   6   1    0.80    1.20
  -8   6   1    1.40    1.20
   8   6  -1    0.90    0.70
   8   6  -1    2.60    0.90
   8   6  -1    1.90    1.40
  -6  -6   1  181.88    9.20
  -6  -6   1  165.78    9.40
   6  -6  -1  197.18    9.40
   6  -6  -1  183.88    9.20
   6  -6  -1  167.58    9.20
  -6  -6   1  178.18    9.30
   6  -6  -1  198.78    9.40
  -6  -6   1  179.68    9.20
   6  -6  -1  188.38    9.40
  -6  -6   1  177.78    9.30
  -6  -6   1  183.68    9.20
   6  -6  -1  180.98    9.20
   6   6  -1  162.58    9.30
  -6   6   1  182.58    9.70
   6   6  -1  185.28    9.50
  -6   6   1  178.28    9.40
  -6   6   1  199.48    9.60
   6   6  -1  181.28    9.40
   6   6  -1  181.48    9.30
   6   6  -1  154.28    9.30
  -6   6   1  175.88    9.60
  -6   6   1  179.78   10.20
  -6   6   1  171.08    9.40
  -6   6   1  179.08    9.40
   6   6  -1  196.08    9.40
   4  -6  -1   85.59    4.80
  -4  -6   1   84.89    4.70
   4  -6  -1   94.19    4.90
  -4  -6   1   86.39    4.70
   4  -6  -1   91.99    4.60
  -4  -6   1   79.99    4.70
  -4  -6   1   88.69    4.90
  -4  -6   1   89.99    4.50
   4  -6  -1   92.79    4.70
   4  -6  -1   91.99    4.60
   4  -6  -1   83.59    4.80
   4  -6  -1   91.09    4.60
  -4  -6   1   89.49    4.70
   4  -6  -1   86.69    4.70
  -4   6   1   91.79    5.10
  -4   6   1   90.09    4.80
   4   6  -1   91.19    4.70
   4   6  -1   82.19    4.70
  -4   6   1   91.49    4.90
  -4   6   1   91.09    5.00
  -4   6   1   83.69    4.80
   4   6  -1   94.79    5.10
   4   6  -1   98.99    5.20
  -4   6   1   94.09    4.80
   4   6  -1   83.79    4.60
   4   6  -1   88.99    4.70
  -4   6   1   82.49    5.90
   4   6  -1   75.39    4.80
   4   6  -1   90.89    4.80
   2  -6  -1  273.97   14.60
   2  -6  -1  288.47   14.40
  -2  -6   1  292.07   14.40
   2  -6  -1  295.07   14.30
   2  -6  -1  291.27   14.30
  -2  -6   1  288.97   14.40
   2  -6  -1  285.57   14.40
   2  -6  -1  278.17   14.30
  -2  -6   1  292.47   14.30
  -2  -6   1  275.47   14.40
   2  -6  -1  287.37   14.30
  -2  -6   1  284.37   14.30
   2  -6  -1  283.37   14.40
   2  -6  -1  276.77   14.30
  -2  -6   1  287.87   14.40
  -2  -6   1  278.07   14.30
   2  -6  -1  275.57   14.30
   2  -6  -1  287.17   14.30
  -2  -6   1  276.57   14.30
  -2  -6   1  283.77   14.30
  -2  -6   1  288.27   14.30
  -2   6   1  286.27   14.30
  -2   6   1  291.67   14.30
   2   6  -1  275.37   14.30
  -2   6   1  291.07   14.30
   2   6  -1  270.07   14.30
   2   6  -1  277.37   14.50
   2   6  -1  278.77   14.50
   2   6  -1  284.17   14.30
   2   6  -1  284.27   14.30
  -2   6   1  285.37   14.40
  -2   6   1  287.67   14.30
   2   6  -1  291.47   14.30
  -2   6   1  288.27   14.30
   2   6  -1  277.97   14.40
  -2   6   1  289.57   14.40
  -2   6   1  288.37   14.30
  -2   6   1  272.37   14.70
   2   6  -1  274.07   14.30
   2   6  -1  240.48   14.30
  -2   6   1  278.97   14.50
   0  -6   1   47.20    2.60
   0  -6   1   48.60    2.50
   0  -6   1   45.20    2.50
   0  -6   1   47.60    2.50
   0  -6  -1   46.70    2.70
   0  -6  -1   49.70    2.60
   0  -6  -1   46.50    2.40
   0  -6  -1   48.60    2.40
   0  -6  -1   48.10    2.40
   0  -6  -1   42.70    2.50
   0  -6   1   44.70    2.50
   0  -6  -1   44.30    2.80
   0  -6   1   44.30    2.40
   0  -6   1   43.70    2.60
   0  -6  -1   45.50    2.50
   0  -6   1   41.10    2.80
   0  -6   1   44.10    2.90
   0  -6   1   42.50    3.00
   0  -6   1   45.80    2.60
   0  -6  -1   48.50    2.60
   0  -6   1   49.10    2.50
   0  -6  -1   44.40    2.70
   0   6   1   43.90    2.50
   0   6  -1   42.50    3.30
   0   6  -1   45.20    2.60
   0   6  -1   47.40    2.80
   0   6   1   47.80    2.60
   0   6  -1   45.90    2.50
   0   6  -1   45.30    2.90
   0   6  -1   42.40    2.80
   0   6   1   45.50    2.40
   0   6   1   47.40    2.70
   0   6   1   45.40    2.70
   0   6   1   45.90    3.10
   0   6   1   46.30    2.50
   0   6   1   45.70    2.50
   0   6   1   41.60    2.70
   0   6  -1   48.80    2.50
   0   6   1   45.00    2.50
   0   6   1   48.10    2.50
   0   6  -1   48.50    2.50
   0   6   1   43.50    2.80
   0   6  -1   45.00    2.70
   2  -6   1   12.70    1.30
  -2  -6  -1   12.40    1.40
   2  -6   1   15.60    2.00
   2  -6   1   16.80    2.00
   2  -6   1   16.00    1.80
   2  -6   1   17.00    1.40
  -2  -6  -1   16.10    1.00
   2  -6   1   14.50    1.30
   2  -6   1   18.40    1.30
  -2  -6  -1   17.20    1.00
   2  -6   1   17.00    1.30
  -2  -6  -1   16.40    1.20
  -2  -6  -1   14.00    1.40
   2  -6   1   13.70    1.30
   2  -6   1   15.00    1.30
  -2  -6  -1   16.10    1.00
  -2  -6  -1   14.30    1.60
   2  -6   1   20.90    1.50
   2   6   1   15.00    1.00
  -2   6  -1   14.60    1.30
  -2   6  -1   15.20    1.70
   2   6   1   15.10    1.80
   2   6   1   13.70    1.00
   2   6   1   20.50    1.30
   2   6   1   13.40    1.40
   2   6   1   14.70    1.10
  -2   6  -1   15.90    1.30
   2   6   1   14.30    1.10
   2   6   1   14.60    1.40
  -2   6  -1   11.60    1.30
   2   6   1   16.10    1.20
  -2   6  -1   16.40    1.90
  -2   6  -1   14.80    1.30
   2   6   1   17.70    1.30
  -2   6  -1   15.20    2.10
   2   6   1   11.80    1.30
  -2   6  -1   16.60    1.80
  -2   6  -1   14.70    1.40
   2   6   1   17.60    1.60
  -2   6  -1   15.60    1.30
  -2   6  -1   16.40    1.40
   2   6   1   13.80    1.10
   4  -6   1  293.87   15.10
  -4  -6  -1  296.77   15.10
   4  -6   1  276.97   15.30
   4  -6   1  294.47   15.20
  -4  -6  -1  290.77   15.10
  -4  -6  -1  302.27   15.20
  -4  -6  -1  291.77   15.10
  -4  -6  -1  298.57   15.10
  -4  -6  -1  314.77   15.20
  -4  -6  -1  305.47   15.20
   4  -6   1  312.27   15.30
   4   6   1  291.97   15.20
   4   6   1  311.47   15.30
  -4   6  -1  291.37   15.30
   4   6   1  304.17   15.20
  -4   6  -1  299.77   15.30
   4   6   1  288.77   15.20
   4   6   1  298.47   15.10
  -4   6  -1  290.37   15.10
   4   6   1  294.27   15.20
   4   6   1  316.47   15.20
   4   6   1  308.37   15.20
  -4   6  -1  308.77   15.10
   4   6   1  302.17   15.10
  -4   6  -1  282.47   15.30
   4   6   1  306.17   15.10
   6  -6   1  147.09    7.30
  -6  -6  -1  140.29    7.20
  -6  -6  -1  144.79    7.20
  -6  -6  -1  145.39    7.20
   6  -6   1  135.69    7.40
  -6  -6  -1  146.39    7.20
   6  -6   1  138.79    7.50
   6  -6   1  138.39    7.20
   6  -6   1  135.79    7.30
  -6  -6  -1  140.39    7.40
  -6   6  -1  139.69    7.60
   6   6   1  129.39    7.40
   6   6   1  146.79    7.20
  -6   6  -1  139.79    7.50
   6   6   1  147.99    7.10
   6   6   1  141.49    7.40
  -6   6  -1  133.59    7.70
  -6   6  -1  140.69    7.50
   6   6   1  146.39    7.30
  -6   6  -1  135.59    8.40
   6   6   1  140.39    7.20
   6   6   1  131.49    7.60
  -6   6  -1  135.79    7.60
  -6   6  -1  139.29    7.10
   8  -6   1    4.40    0.90
  -8  -6  -1    2.50    0.70
   8  -6   1    2.60    1.20
  -8  -6  -1    4.50    1.10
   8  -6   1    4.60    1.10
   8  -6   1    3.70    0.90
  -8  -6  -1    4.50    1.00
   8  -6   1    2.50    0.90
   8  -6   1    4.60    1.20
  -8  -6  -1    3.80    0.80
  -8  -6  -1    3.50    0.60
  -8   6  -1    7.00    2.70
   8   6   1    2.10    1.30
  -8   6  -1    1.10    1.60
  -8   6  -1    3.30    0.50
   8   6   1    4.10    0.80
   8   6   1    3.80    1.00
  -8   6  -1    2.40    1.30
  -8   6  -1    1.80    1.30
   8   6   1    2.50    0.60
   8   6   1    3.60    1.00
  -8   6  -1    1.70    1.20
  10  -6   1  136.09    7.10
 -10  -6  -1  127.19    6.70
 -10  -6  -1  132.79    6.90
 -10  -6  -1  133.19    7.00
  10  -6   1  130.79    6.80
  10  -6   1  135.39    6.90
 -10  -6  -1  122.09    6.80
  10  -6   1  136.09    7.00
 -10   6  -1  129.49    8.60
 -10   6  -1  125.09    7.40
 -10   6  -1  134.39    7.40
 -10   6  -1  115.29    7.60
  10   6   1  125.59    7.00
  10   6   1  121.19    6.80
 -10   6  -1  122.19    7.10
  10   6   1  124.19    7.20
 -10   6  -1  136.39    6.80
  10   6   1  129.89    7.00
 -12  -6  -1    2.90    0.70
  12  -6   1   -0.20    1.10
  12  -6   1    0.20    1.10
 -12  -6  -1    0.70    0.90
 -12  -6  -1    1.00    1.00
  12  -6   1   -0.60    1.40
 -12  -6  -1   -1.90    1.00
 -12  -6  -1    1.40    1.20
  12  -6   1    0.20    1.40
 -12   6  -1    0.20    1.00
  12   6   1    0.70    0.90
 -12   6  -1    1.90    1.90
  12   6   1   -0.30    1.40
 -12   6  -1   -2.40    2.80
 -12   6  -1    0.80    2.20
 -12   6  -1    1.50    1.50
  12   6   1    0.30    1.20
  12   6   1    0.40    1.80
  14  -6   1   -1.80    1.30
 -14  -6  -1    0.70    1.40
 -14  -6  -1    0.00    1.30
 -14  -6  -1    1.00    1.10
  14  -6   1   -1.60    1.60
  14  -6   1    0.20    1.70
 -14  -6  -1    1.00    1.00
  14  -6   1   -0.40    1.00
 -14   6  -1   -2.00    1.60
 -14   6  -1    0.70    1.10
 -14   6  -1   -0.10    2.00
  14   6   1   -1.60    1.10
 -14   6  -1    1.20    2.40
  14   6   1   -0.80    1.50
  14   6   1   -1.00    2.00
 -14   6  -1    2.50    3.80
  14   6   1    0.00    1.30
  16  -6   1   -0.90    1.10
 -16  -6  -1    0.40    1.60
 -16  -6  -1    0.10    1.20
 -16  -6  -1    0.30    1.40
  16  -6   1   -1.10    1.80
  16  -6   1   -1.40    1.40
  16  -6   1   -0.20    2.00
  16   6   1    2.00    2.00
  16   6   1   -0.90    1.60
  16   6   1   -0.30    1.60
  16   6   1   -1.20    1.10
 -16   6  -1    1.20    2.20
 -16   6  -1   -4.20    2.60
 -16   6  -1    0.20    1.20
  16   6   1   -1.70    2.30
 -16   6  -1   -0.40    2.60
 -16   6  -1   -0.90    2.10
  18  -6   1   -0.10    1.80
 -18  -6  -1   -3.50    2.20
 -18  -6  -1    0.60    1.70
  18  -6   1    0.20    2.40
  18  -6   1   -4.50    2.30
  18  -6   1   -0.40    1.30
 -18  -6  -1    1.00    1.80
  18   6   1   -5.20    3.00
 -18   6  -1   -0.40    3.50
 -18   6  -1    1.40    2.80
 -18   6  -1    3.90    2.20
  18   6   1   -0.10    2.90
  18   6   1   -0.90    1.90
  18   6   1    0.70    1.50
  18   6   1   -0.90    1.70
  17  -7  -1    2.40    3.40
 -17  -7   1    1.30    1.30
 -17  -7   1   -0.90    1.70
  17  -7  -1    0.40    1.70
  17  -7  -1    0.70    1.30
  17  -7  -1   -0.80    2.40
 -17  -7   1    0.90    1.80
  17   7  -1    0.80    1.50
 -17   7   1   -0.60    2.30
 -17   7   1    2.00    3.00
  17   7  -1   -1.40    2.60
  17   7  -1   -3.40    2.50
 -17   7   1    0.30    1.20
 -17   7   1    1.50    3.00
  17   7  -1   -0.40    1.90
  17   7  -1   -1.40    3.40
 -17   7   1   -3.00    3.70
 -15  -7   1    0.40    1.10
  15  -7  -1    1.20    1.90
 -15  -7   1    0.10    1.40
 -15  -7   1    0.00    1.30
  15  -7  -1   -0.60    1.10
 -15  -7   1    1.60    1.30
  15  -7  -1    1.90    1.40
  15  -7  -1   -0.60    2.00
  15   7  -1    2.00    2.40
 -15   7   1   -0.40    2.00
 -15   7   1   -1.30    3.00
  15   7  -1    2.20    1.30
 -15   7   1    0.00    1.10
  15   7  -1    0.70    1.40
  15   7  -1    0.80    1.70
 -15   7   1   -1.40    1.90
 -15   7   1   -1.90    2.40
 -15   7   1    0.40    1.30
  15   7  -1   -0.50    1.50
  15   7  -1    1.40    1.90
 -13  -7   1   10.40    1.60
  13  -7  -1   10.00    2.10
  13  -7  -1    7.30    1.80
 -13  -7   1    9.80    1.20
  13  -7  -1    9.40    1.20
  13  -7  -1   11.30    1.90
 -13  -7   1    8.40    1.50
 -13   7   1    6.70    2.70
 -13   7   1    8.00    2.20
 -13   7   1   11.70    1.60
 -13   7   1   11.20    3.20
  13   7  -1    9.10    1.60
  13   7  -1   12.80    1.80
  13   7  -1    6.10    2.30
  13   7  -1    6.30    1.60
 -13   7   1    9.50    2.20
  13   7  -1    6.40    1.60
 -13   7   1   13.00    1.20
  13   7  -1    5.50    1.80
  11  -7  -1    5.10    1.50
 -11  -7   1    6.60    1.50
  11  -7  -1    5.60    1.20
 -11  -7   1    5.80    1.20
  11  -7  -1    4.30    1.00
 -11  -7   1    5.50    1.00
  11  -7  -1    7.50    1.60
 -11  -7   1    4.60    1.20
  11   7  -1    6.00    1.40
  11   7  -1    6.20    1.50
  11   7  -1    6.90    1.50
 -11   7   1    6.50    1.80
 -11   7   1    5.70    1.40
 -11   7   1    5.50    2.40
 -11   7   1    5.60    1.70
 -11   7   1    5.70    3.10
 -11   7   1    7.30    1.10
  11   7  -1    5.30    1.30
 -11   7   1    5.50    1.80
  11   7  -1    4.80    1.10
  11   7  -1    3.30    1.90
  -9  -7   1   10.90    1.00
  -9  -7   1   13.00    1.20
  -9  -7   1   10.50    1.50
  -9  -7   1   10.70    1.20
   9  -7  -1    8.10    1.40
   9  -7  -1    9.10    1.60
   9  -7  -1    8.90    1.50
   9  -7  -1   10.10    1.20
   9  -7  -1    9.90    1.10
   9   7  -1   10.20    1.20
   9   7  -1    8.80    1.10
  -9   7   1   12.10    2.90
  -9   7   1   11.20    1.50
   9   7  -1    9.60    1.80
   9   7  -1    8.80    1.40
  -9   7   1   10.70    1.80
  -9   7   1    9.00    2.00
   9   7  -1   10.30    1.40
   9   7  -1    9.60    1.40
  -9   7   1   10.50    1.80
  -7  -7   1   54.69    3.40
   7  -7  -1   52.39    3.30
  -7  -7   1   55.89    2.90
   7  -7  -1   61.39    3.30
   7  -7  -1   57.19    3.00
   7  -7  -1   49.99    3.30
  -7  -7   1   59.09    2.90
  -7  -7   1   55.39    3.00
  -7  -7   1   48.10    3.00
   7  -7  -1   46.80    3.00
   7   7  -1   44.00    3.30
  -7   7   1   52.59    4.90
  -7   7   1   50.89    4.00
  -7   7   1   47.20    4.90
   7   7  -1   49.60    3.30
  -7   7   1   51.79    3.80
  -7   7   1   53.59    3.40
   7   7  -1   44.00    3.20
  -7   7   1   50.39    3.50
   7   7  -1   58.59    3.60
   7   7  -1   48.40    3.00
   7   7  -1   51.39    3.10
   5  -7  -1  408.96   21.10
  -5  -7   1  431.56   21.00
   5  -7  -1  425.16   21.10
   5  -7  -1  420.36   21.00
   5  -7  -1  386.56   21.20
  -5  -7   1  427.86   21.00
  -5  -7   1  418.16   21.00
   5  -7  -1  433.86   21.10
  -5  -7   1  408.96   21.20
   5  -7  -1  418.26   21.00
   5  -7  -1  426.66   21.00
  -5   7   1  440.76   21.10
   5   7  -1  369.16   21.10
   5   7  -1  425.26   21.10
  -5   7   1  408.66   21.60
  -5   7   1  417.16   21.10
  -5   7   1  412.96   21.30
  -5   7   1  421.86   21.30
   5   7  -1  405.66   21.10
  -5   7   1  419.46   21.20
   5   7  -1  419.26   21.10
  -5   7   1  393.56   21.30
   5   7  -1  426.56   21.20
   5   7  -1  408.26   21.20
   3  -7  -1   63.69    3.40
  -3  -7   1   57.09    3.50
  -3  -7   1   57.19    3.30
  -3  -7   1   67.09    3.40
   3  -7  -1   61.29    3.30
   3  -7  -1   68.79    3.60
   3  -7  -1   62.89    3.60
  -3  -7   1   66.49    3.40
   3  -7  -1   53.59    3.40
  -3  -7   1   59.59    3.40
  -3  -7   1   60.99    3.20
  -3  -7   1   61.29    3.50
   3  -7  -1   59.89    3.50
   3  -7  -1   65.89    3.40
   3   7  -1   54.39    3.50
  -3   7   1   69.59    3.50
   3   7  -1   61.39    3.30
  -3   7   1   62.79    3.40
  -3   7   1   67.79    3.60
   3   7  -1   64.19    3.30
   3   7  -1   51.19    3.40
  -3   7   1   55.29    4.70
   3   7  -1   57.89    3.20
   3   7  -1   57.69    3.60
  -3   7   1   66.49    3.40
  -3   7   1   58.69    3.50
  -3   7   1   63.99    3.30
  -3   7   1   63.69    3.90
   3   7  -1   58.39    3.90
   3   7  -1   55.39    3.40
  -3   7   1   62.89    3.90
   1  -7  -1  252.77   12.60
  -1  -7   1  233.58   12.90
   1  -7  -1  243.48   12.60
   1  -7  -1  235.58   12.60
   1  -7  -1  242.58   12.60
  -1  -7   1  241.98   12.60
  -1  -7   1  248.28   12.60
   1  -7  -1  269.07   12.60
  -1  -7   1  247.68   12.60
   1  -7  -1  241.48   12.70
   1  -7  -1  250.97   12.80
  -1  -7   1  255.87   12.60
  -1  -7   1  241.68   12.60
   1  -7  -1  252.87   12.70
  -1  -7   1  251.67   12.70
   1  -7  -1  235.88   12.70
  -1  -7   1  234.58   12.70
  -1  -7   1  241.28   12.70
  -1  -7   1  249.88   12.60
   1  -7  -1  250.47   12.50
   1  -7  -1  247.38   12.60
  -1  -7   1  240.08   12.70
  -1   7   1  250.37   12.60
  -1   7   1  252.77   12.70
  -1   7   1  233.08   12.70
   1   7  -1  243.38   12.90
   1   7  -1  247.98   12.60
   1   7  -1  256.27   12.60
  -1   7   1  259.97   12.60
   1   7  -1  264.87   12.80
  -1   7   1  248.28   12.60
   1   7  -1  246.18   12.70
  -1   7   1  247.28   12.80
  -1   7   1  237.18   12.70
  -1   7   1  234.78   12.70
   1   7  -1  259.87   12.70
  -1   7   1  243.68   12.90
   1   7  -1  262.97   12.60
  -1   7   1  252.77   12.60
  -1   7   1  250.77   12.60
  -1   7   1  269.67   12.60
   1  -7   1  112.29    6.40
   1  -7   1  125.99    6.40
  -1  -7  -1  118.29    6.50
  -1  -7  -1  124.89    6.30
  -1  -7  -1  123.29    6.40
  -1  -7  -1  123.99    6.30
   1  -7   1  120.29    6.40
   1  -7   1  127.49    6.40
   1  -7   1  125.79    6.40
  -1  -7  -1  127.79    6.30
  -1  -7  -1  133.89    6.50
   1  -7   1  132.99    6.30
   1  -7   1  123.59    6.60
  -1  -7  -1  139.09    6.40
   1  -7   1  120.59    6.30
  -1  -7  -1  121.29    6.40
   1  -7   1  116.69    6.60
  -1  -7  -1  116.49    6.30
   1  -7   1  129.89    6.30
  -1  -7  -1  123.69    6.40
   1  -7   1  111.09    6.50
   1   7   1  116.99    6.50
   1   7   1  120.69    6.30
  -1   7  -1  133.29    6.60
   1   7   1  117.19    6.40
  -1   7  -1  121.09    6.40
   1   7   1  131.99    6.50
   1   7   1  127.79    6.30
  -1   7  -1  117.99    6.40
   1   7   1  116.89    6.60
  -1   7  -1  119.49    6.60
  -1   7  -1  116.49    6.60
  -1   7  -1  127.29    6.40
   1   7   1  124.29    6.40
   1   7   1  116.69    6.50
   1   7   1  119.49    6.30
   1   7   1  122.19    6.20
   1   7   1  119.99    6.30
   1   7   1  123.99    6.60
  -1   7  -1  121.99    7.00
  -1   7  -1  130.79    6.40
  -1   7  -1  120.39    6.50
  -3  -7  -1  184.38    9.40
   3  -7   1  190.18    9.50
  -3  -7  -1  204.68    9.50
  -3  -7  -1  176.58    9.50
   3  -7   1  170.18    9.50
   3  -7   1  190.98    9.70
  -3  -7  -1  182.18    9.40
   3  -7   1  185.98    9.70
   3  -7   1  190.18    9.50
  -3  -7  -1  206.98    9.40
   3  -7   1  203.58    9.50
   3  -7   1  181.98    9.40
   3  -7   1  202.98    9.60
  -3  -7  -1  193.78    9.50
  -3  -7  -1  170.68    9.60
  -3   7  -1  187.68    9.60
  -3   7  -1  162.68    9.80
   3   7   1  178.08    9.50
   3   7   1  185.68    9.70
  -3   7  -1  194.48    9.80
  -3   7  -1  182.38    9.70
  -3   7  -1  183.98   10.60
   3   7   1  172.58    9.50
  -3   7  -1  169.88    9.50
  -3   7  -1  193.08    9.70
   3   7   1  182.88    9.40
   3   7   1  189.88    9.50
   3   7   1  201.88    9.50
  -3   7  -1  178.18    9.50
  -3   7  -1  177.38    9.60
   3   7   1  201.78    9.70
   3   7   1  169.38    9.70
  -3   7  -1  195.28    9.50
   5  -7   1  129.59    6.90
  -5  -7  -1  129.79    6.90
  -5  -7  -1  134.39    6.80
   5  -7   1  134.19    7.10
   5  -7   1  137.49    6.90
   5  -7   1  129.99    6.90
   5  -7   1  129.89    6.80
  -5  -7  -1  135.29    6.90
  -5  -7  -1  133.79    6.70
  -5  -7  -1  127.89    6.80
  -5  -7  -1  128.89    6.70
  -5   7  -1  129.59    7.00
   5   7   1  137.39    6.90
   5   7   1  131.99    6.90
   5   7   1  132.89    7.00
  -5   7  -1  145.39    7.20
  -5   7  -1  131.19    6.80
   5   7   1  127.09    7.00
  -5   7  -1  129.59    8.00
   5   7   1  130.39    6.80
  -5   7  -1  126.09    6.70
  -5   7  -1  121.49    7.20
   5   7   1  129.19    6.70
   5   7   1  132.99    7.10
  -5   7  -1  133.89    7.00
  -7  -7  -1   29.50    2.10
  -7  -7  -1   24.30    2.00
  -7  -7  -1   24.90    1.70
  -7  -7  -1   26.10    1.90
   7  -7   1   23.80    1.90
   7  -7   1   26.30    1.90
  -7  -7  -1   24.40    1.50
   7  -7   1   29.00    2.20
   7  -7   1   26.40    2.00
   7  -7   1   28.70    2.40
   7  -7   1   25.30    2.10
  -7  -7  -1   23.70    1.60
  -7  -7  -1   24.80    1.60
  -7   7  -1   24.40    3.10
   7   7   1   26.80    2.10
  -7   7  -1   23.30    1.40
  -7   7  -1   28.50    2.40
  -7   7  -1   23.30    2.30
   7   7   1   23.90    2.80
   7   7   1   25.80    1.50
  -7   7  -1   26.60    2.50
   7   7   1   20.90    2.40
   7   7   1   25.10    1.70
  -7   7  -1   22.10    2.30
   9  -7   1    4.60    1.30
  -9  -7  -1    4.20    0.80
   9  -7   1    1.80    0.90
  -9  -7  -1    3.60    1.20
   9  -7   1    5.50    1.00
   9  -7   1    3.40    0.80
   9  -7   1    6.60    1.20
  -9  -7  -1    2.30    1.00
  -9  -7  -1    4.20    0.70
  -9  -7  -1    2.90    0.80
  -9   7  -1    2.90    2.00
  -9   7  -1    6.90    1.60
   9   7   1    2.50    1.10
   9   7   1    1.80    0.60
   9   7   1    3.40    1.20
  -9   7  -1    2.50    1.40
   9   7   1    6.40    1.50
  -9   7  -1    4.30    2.90
  -9   7  -1    3.40    0.60
   9   7   1    4.70    0.90
  -9   7  -1    4.40    1.50
 -11  -7  -1   63.69    3.90
 -11  -7  -1   64.89    4.00
 -11  -7  -1   58.69    3.50
 -11  -7  -1   66.09    3.60
  11  -7   1   66.49    3.80
  11  -7   1   61.49    3.70
  11  -7   1   55.19    4.00
  11  -7   1   65.89    4.10
 -11   7  -1   65.49    6.20
  11   7   1   65.99    4.00
 -11   7  -1   68.29    3.70
 -11   7  -1   54.19    4.90
 -11   7  -1   54.89    4.30
 -11   7  -1   63.49    4.60
 -11   7  -1   60.99    3.80
  11   7   1   56.39    4.00
  11   7   1   60.29    3.70
  11   7   1   56.49    4.40
  13  -7   1   15.70    2.10
 -13  -7  -1   19.00    2.90
 -13  -7  -1   23.20    2.10
  13  -7   1   21.90    2.00
 -13  -7  -1   12.80    1.80
  13  -7   1   26.10    2.80
 -13  -7  -1   16.60    1.80
  13   7   1   13.40    1.90
  13   7   1   13.10    1.60
  13   7   1   16.90    2.10
 -13   7  -1   20.40    2.10
 -13   7  -1   15.40    2.40
  13   7   1   15.40    1.90
 -13   7  -1   16.90    4.60
 -13   7  -1   12.50    3.40
  13   7   1   17.70    2.50
 -13   7  -1   11.70    2.30
 -15  -7  -1   -1.00    1.50
 -15  -7  -1    1.00    1.20
  15  -7   1    1.00    1.70
  15  -7   1    0.90    1.40
  15  -7   1   -0.60    1.80
 -15  -7  -1   -0.40    1.20
  15  -7   1   -1.00    1.00
 -15   7  -1    0.10    1.20
  15   7   1    0.50    1.20
 -15   7  -1   -0.70    2.30
 -15   7  -1    1.10    1.90
 -15   7  -1   -0.30    2.10
  15   7   1    2.60    1.50
 -15   7  -1    0.20    2.90
  15   7   1   -3.60    2.20
  15   7   1   -2.00    1.40
  15   7   1   -1.80    1.70
  17  -7   1   -3.70    2.20
 -17  -7  -1   -1.00    1.40
 -17  -7  -1    1.10    1.50
 -17  -7  -1    1.60    1.60
  17  -7   1   -1.50    2.20
  17  -7   1   -1.80    1.20
  17  -7   1    2.20    2.50
  17   7   1    3.50    1.50
  17   7   1    0.90    1.80
  17   7   1    2.40    1.80
  17   7   1    0.90    2.00
 -17   7  -1   -2.60    2.20
 -17   7  -1    0.10    2.80
 -17   7  -1    0.30    1.30
  17   7   1   -3.70    2.10
  17   7   1    1.50    3.10
 -17   7  -1    1.80    2.80
  18  -8  -1    3.90    1.90
 -18  -8   1    1.40    1.10
 -18  -8   1   -2.90    1.80
  18  -8  -1    0.60    1.40
  18  -8  -1    0.20    2.50
 -18  -8   1    0.70    1.50
  18  -8  -1    3.70    2.50
 -18   8   1    0.50    1.30
  18   8  -1    3.10    1.90
 -18   8   1    0.00    3.00
  18   8  -1    3.20    3.10
 -18   8   1    0.80    2.50
 -18   8   1    2.10    3.10
  18   8  -1    0.70    2.00
  18   8  -1    4.40    1.80
 -16  -8   1    2.60    1.60
  16  -8  -1    1.00    1.50
 -16  -8   1    2.20    1.60
 -16  -8   1    1.00    1.20
  16  -8  -1    1.40    1.10
  16  -8  -1   -2.40    2.00
  16  -8  -1    2.00    2.20
  16   8  -1   -0.10    1.50
  16   8  -1   -1.10    1.50
 -16   8   1    1.20    1.20
 -16   8   1    0.90    2.30
  16   8  -1    1.10    1.80
  16   8  -1    3.80    2.70
 -16   8   1   -2.50    2.80
 -16   8   1    5.00    2.30
  16   8  -1   -0.50    1.40
 -16   8   1    1.60    3.10
  14  -8  -1    0.20    1.90
  14  -8  -1    0.20    1.00
  14  -8  -1    0.60    1.40
 -14  -8   1    0.30    1.20
  14  -8  -1   -2.00    1.70
 -14  -8   1    0.90    1.30
 -14  -8   1   -0.70    1.10
 -14  -8   1   -1.40    1.40
 -14   8   1   -0.90    1.10
  14   8  -1   -1.20    1.30
  14   8  -1    0.50    1.50
 -14   8   1   -2.10    1.70
 -14   8   1    0.50    2.10
  14   8  -1    0.60    2.30
  14   8  -1    1.40    1.40
 -14   8   1   -2.50    3.10
  14   8  -1   -2.30    1.40
 -14   8   1   -0.30    1.40
  14   8  -1    0.90    1.70
 -14   8   1   -1.50    2.40
 -12  -8   1    2.40    1.40
  12  -8  -1    0.40    1.50
  12  -8  -1    3.30    1.20
  12  -8  -1    2.70    1.00
 -12  -8   1    1.80    1.10
 -12  -8   1    1.20    1.00
  12  -8  -1    3.60    1.60
 -12  -8   1    0.40    1.00
 -12   8   1    2.70    1.00
 -12   8   1    2.90    3.70
  12   8  -1    3.50    1.40
  12   8  -1    2.30    1.10
 -12   8   1    2.50    1.30
  12   8  -1    0.80    1.30
 -12   8   1    3.30    2.00
  12   8  -1    1.30    1.20
 -12   8   1    1.90    6.00
  12   8  -1    1.30    1.50
 -12   8   1   -0.70    1.80
 -12   8   1    2.20    1.70
  12   8  -1    2.20    2.00
 -10  -8   1   22.80    2.20
  10  -8  -1   28.70    2.60
  10  -8  -1   27.90    2.00
 -10  -8   1   21.30    2.00
  10  -8  -1   25.40    2.20
  10  -8  -1   22.80    1.90
  10  -8  -1   23.10    2.50
 -10  -8   1   25.30    2.10
  10   8  -1   19.80    1.90
 -10   8   1   23.00    2.20
 -10   8   1   18.60    2.70
  10   8  -1   20.10    2.50
  10   8  -1   20.40    2.40
  10   8  -1   24.40    2.30
  10   8  -1   21.30    2.50
 -10   8   1   27.50    3.70
  10   8  -1   24.50    2.10
 -10   8   1   23.00    2.30
 -10   8   1   25.90    2.80
  -8  -8   1    2.50    0.90
   8  -8  -1    2.40    0.80
  -8  -8   1    2.50    0.80
  -8  -8   1    2.80    1.30
  -8  -8   1    3.10    0.90
   8  -8  -1    1.60    1.30
   8  -8  -1    2.40    1.20
   8  -8  -1    2.40    1.20
   8  -8  -1    2.10    0.80
   8  -8  -1    1.50    0.80
  -8  -8   1    3.50    0.80
   8   8  -1    2.80    0.90
  -8   8   1   -1.80    2.60
   8   8  -1    3.40    1.20
  -8   8   1    2.30    1.80
  -8   8   1    3.40    1.60
  -8   8   1    1.70    1.20
   8   8  -1    1.60    1.10
   8   8  -1    2.60    1.00
   8   8  -1    2.60    1.60
  -8   8   1    2.40    1.40
   6  -8  -1  269.17   13.60
  -6  -8   1  277.37   13.70
  -6  -8   1  263.17   13.60
   6  -8  -1  255.37   13.70
  -6  -8   1  271.67   13.90
   6  -8  -1  252.17   13.70
   6  -8  -1  264.27   13.60
   6  -8  -1  270.07   13.80
  -6  -8   1  288.77   13.70
   6  -8  -1  276.37   13.80
   6   8  -1  270.97   13.70
   6   8  -1  266.37   13.80
   6   8  -1  273.07   13.70
   6   8  -1  265.77   14.00
  -6   8   1  271.57   13.80
   6   8  -1  230.08   13.70
  -6   8   1  258.17   14.50
  -6   8   1  284.87   14.80
  -6   8   1  269.37   14.00
  -6   8   1  281.37   13.90
  -6   8   1  277.77   14.10
  -4  -8   1   50.19    3.00
  -4  -8   1   49.50    3.30
   4  -8  -1   49.90    2.80
   4  -8  -1   48.80    2.90
   4  -8  -1   50.29    3.20
  -4  -8   1   51.49    2.70
  -4  -8   1   49.20    2.80
   4  -8  -1   52.49    3.10
  -4  -8   1   48.60    2.90
  -4  -8   1   52.29    2.80
   4  -8  -1   49.99    2.80
   4  -8  -1   47.50    3.10
   4   8  -1   48.40    2.70
  -4   8   1   50.89    3.10
   4   8  -1   53.39    3.60
   4   8  -1   55.29    2.90
  -4   8   1   45.80    4.80
   4   8  -1   53.89    3.20
  -4   8   1   49.60    3.30
   4   8  -1   52.69    3.30
   4   8  -1   46.50    3.00
  -4   8   1   49.20    2.70
   4   8  -1   45.20    3.20
  -4   8   1   49.60    3.40
   4   8  -1   46.80    2.90
  -4   8   1   53.99    3.20
   2  -8  -1   76.59    4.40
   2  -8  -1   76.39    4.40
  -2  -8   1   81.19    4.50
   2  -8  -1   77.29    4.60
   2  -8  -1   83.69    4.40
  -2  -8   1   84.79    4.70
  -2  -8   1   81.99    4.40
   2  -8  -1   80.79    4.50
   2  -8  -1   84.59    4.30
  -2  -8   1   84.39    4.40
  -2  -8   1   80.49    4.40
  -2  -8   1   85.69    4.30
   2  -8  -1   78.89    4.40
  -2  -8   1   81.39    4.40
  -2  -8   1   85.79    4.50
  -2  -8   1   80.09    4.60
   2  -8  -1   81.39    4.40
   2  -8  -1   85.79    4.50
   2   8  -1   75.79    4.40
   2   8  -1   83.19    4.30
   2   8  -1   80.59    4.30
  -2   8   1   84.49    4.30
   2   8  -1   80.29    4.90
  -2   8   1   85.69    4.70
  -2   8   1   83.79    4.50
  -2   8   1   84.39    4.60
  -2   8   1   78.99    4.60
  -2   8   1   80.99    5.40
   2   8  -1   85.69    4.40
   2   8  -1   81.69    4.30
   2   8  -1   76.09    4.50
  -2   8   1   86.29    4.40
   2   8  -1   79.59    4.70
  -2   8   1   85.19    4.40
   0  -8   1    3.50    0.80
   0  -8  -1    3.30    1.00
   0  -8   1    2.90    0.70
   0  -8   1    5.60    1.10
   0  -8  -1    4.70    0.60
   0  -8  -1    4.00    1.00
   0  -8   1    2.10    0.80
   0  -8  -1    4.60    0.80
   0  -8  -1    3.50    1.10
   0  -8   1    2.10    1.10
   0  -8  -1    2.40    0.50
   0  -8   1    1.90    0.80
   0  -8  -1    1.20    0.90
   0  -8   1    3.70    0.60
   0  -8  -1    1.70    0.80
   0  -8  -1    0.80    0.70
   0  -8  -1    3.50    1.10
   0   8  -1   -0.10    1.80
   0   8  -1    1.10    1.60
   0   8  -1    6.60    1.00
   0   8  -1    3.10    0.70
   0   8  -1    1.60    0.70
   0   8   1    1.30    0.70
   0   8   1    3.00    0.70
   0   8  -1    2.90    1.20
   0   8   1    6.40    1.10
   0   8   1   -0.90    1.60
   0   8   1    2.60    0.80
   0   8   1    2.80    0.60
   0   8  -1    3.10    0.60
   0   8   1    4.00    1.00
   2  -8   1    2.40    0.80
   2  -8   1    2.90    0.80
   2  -8   1    3.10    0.70
  -2  -8  -1    2.30    0.60
   2  -8   1    2.20    0.70
  -2  -8  -1    3.10    0.90
  -2  -8  -1    1.90    0.50
   2  -8   1    2.00    1.20
  -2  -8  -1    1.80    0.50
   2  -8   1    1.40    1.20
  -2  -8  -1    1.50    0.70
  -2  -8  -1    2.20    0.80
  -2  -8  -1    1.80    0.80
  -2  -8  -1    2.30    0.50
   2  -8   1    1.50    0.90
  -2  -8  -1    2.80    0.90
   2   8   1    3.40    0.40
   2   8   1    0.80    1.00
  -2   8  -1    3.20    1.10
   2   8   1    2.40    0.60
   2   8   1    1.20    0.80
   2   8   1    1.70    0.90
  -2   8  -1    3.50    0.80
   2   8   1    2.30    0.70
   2   8   1    1.80    1.00
   2   8   1    2.50    0.60
  -2   8  -1    2.50    0.70
  -2   8  -1    1.60    1.10
   2   8   1    1.90    1.40
  -2   8  -1    2.00    2.00
  -2   8  -1    1.10    1.20
  -2   8  -1    3.10    1.00
   4  -8   1  239.58   12.40
  -4  -8  -1  243.48   12.20
   4  -8   1  251.07   12.50
  -4  -8  -1  233.78   12.40
   4  -8   1  225.88   12.60
   4  -8   1  243.78   12.20
   4  -8   1  243.18   12.30
  -4  -8  -1  248.68   12.20
  -4  -8  -1  242.68   12.40
   4  -8   1  244.58   12.40
  -4  -8  -1  232.88   12.30
   4  -8   1  234.98   12.30
   4  -8   1  245.38   12.30
  -4   8  -1  242.98   12.40
   4   8   1  251.37   12.30
   4   8   1  272.17   12.50
   4   8   1  250.97   12.50
   4   8   1  242.38   12.40
  -4   8  -1  253.67   12.50
  -4   8  -1  231.18   12.50
  -4   8  -1  242.38   12.30
   4   8   1  230.38   12.20
  -4   8  -1  261.37   12.60
   4   8   1  228.98   12.30
  -4   8  -1  235.68   12.20
  -4   8  -1  239.88   12.50
  -4   8  -1  233.18   13.10
  -4   8  -1  231.08   12.30
   4   8   1  241.68   12.50
  -6  -8  -1   47.80    3.00
   6  -8   1   48.40    2.80
  -6  -8  -1   45.20    2.70
   6  -8   1   44.30    3.00
  -6  -8  -1   50.79    3.00
  -6  -8  -1   46.80    2.60
   6  -8   1   49.99    2.90
  -6  -8  -1   48.10    2.90
  -6  -8  -1   46.80    2.50
   6  -8   1   47.00    3.20
   6  -8   1   47.40    2.90
  -6   8  -1   44.30    5.00
   6   8   1   50.19    4.90
   6   8   1   42.50    3.10
  -6   8  -1   52.79    4.10
  -6   8  -1   43.80    3.20
  -6   8  -1   46.70    2.60
  -6   8  -1   45.30    2.50
   6   8   1   47.40    3.20
  -6   8  -1   45.70    3.10
   6   8   1   47.90    2.90
   6   8   1   49.20    2.90
   6   8   1   48.10    2.50
  -6   8  -1   47.80    3.50
   6   8   1   46.90    2.70
  -8  -8  -1   36.50    2.30
  -8  -8  -1   40.90    2.80
   8  -8   1   36.50    2.60
  -8  -8  -1   40.40    2.50
   8  -8   1   39.50    2.50
  -8  -8  -1   37.70    2.60
   8  -8   1   38.50    2.70
  -8  -8  -1   35.20    2.20
   8  -8   1   34.00    2.80
  -8  -8  -1   35.60    2.10
   8  -8   1   38.50    2.40
  -8   8  -1   35.60    3.10
   8   8   1   35.20    2.80
  -8   8  -1   39.50    2.00
   8   8   1   36.40    2.10
  -8   8  -1   38.10    2.90
  -8   8  -1   32.30    3.40
   8   8   1   36.30    2.70
   8   8   1   38.20    2.70
   8   8   1   33.90    3.10
  -8   8  -1   37.50    3.00
  -8   8  -1   36.10    3.90
   8   8   1   35.50    2.40
  10  -8   1   46.90    3.50
 -10  -8  -1   48.90    3.20
  10  -8   1   51.59    3.40
 -10  -8  -1   53.49    3.00
  10  -8   1   49.99    3.00
 -10  -8  -1   44.70    2.80
  10  -8   1   46.30    2.80
  10  -8   1   53.99    3.10
 -10  -8  -1   49.60    3.40
 -10  -8  -1   43.80    2.70
 -10   8  -1   51.19    4.00
 -10   8  -1   47.00    5.70
 -10   8  -1   44.50    4.20
  10   8   1   46.00    3.80
  10   8   1   52.29    3.40
  10   8   1   40.20    3.00
  10   8   1   50.49    3.30
  10   8   1   50.29    3.30
 -10   8  -1   51.89    3.80
 -10   8  -1   46.00    3.60
  12  -8   1    3.40    1.50
 -12  -8  -1    4.70    0.90
 -12  -8  -1    6.60    1.50
 -12  -8  -1    3.00    1.20
  12  -8   1    6.40    1.30
  12  -8   1    6.00    1.10
  12  -8   1    7.70    1.60
  12   8   1    4.50    1.40
  12   8   1    5.00    1.10
 -12   8  -1    3.30    1.70
 -12   8  -1    6.80    1.70
 -12   8  -1    4.40    3.30
  12   8   1    4.60    1.60
  12   8   1    5.10    2.00
 -12   8  -1    7.90    1.30
 -12   8  -1    3.50    2.30
  12   8   1    6.90    1.50
 -12   8  -1    4.80    1.20
  12   8   1    5.80    1.50
 -12   8  -1    6.70    2.00
  14  -8   1    2.50    1.00
 -14  -8  -1    1.00    1.40
 -14  -8  -1    2.50    1.60
 -14  -8  -1    3.00    1.10
  14  -8   1    2.70    1.80
  14  -8   1    2.90    1.70
  14  -8   1    3.10    1.30
  14   8   1   -0.50    2.10
 -14   8  -1    3.00    2.50
  14   8   1    2.10    1.70
 -14   8  -1   -1.70    2.90
  14   8   1    1.40    1.40
 -14   8  -1    0.70    2.10
  14   8   1    2.40    1.40
  14   8   1    1.40    1.50
 -14   8  -1    1.80    1.10
  14   8   1    1.50    1.20
 -14   8  -1    4.10    1.90
  16  -8   1    0.80    2.10
 -16  -8  -1   -2.10    1.30
 -16  -8  -1   -0.10    1.50
  16  -8   1   -0.90    1.10
 -16  -8  -1    0.80    1.60
  16  -8   1   -2.40    1.50
  16  -8   1   -1.60    2.00
 -16   8  -1    1.30    1.30
  16   8   1    0.60    1.40
 -16   8  -1   -2.20    2.90
 -16   8  -1    3.70    2.70
 -16   8  -1    0.00    2.30
  16   8   1   -1.10    2.50
  16   8   1   -2.70    2.00
  16   8   1   -2.30    1.70
  16   8   1    0.30    1.70
  16   8   1   -2.60    1.60
  18  -8   1   -2.30    1.20
  18  -8   1   -0.40    2.40
 -18  -8  -1   -2.60    2.10
  18  -8   1   -1.30    2.40
 -18  -8  -1    0.80    1.60
  18  -8   1   -0.90    1.70
 -18  -8  -1    1.40    1.90
 -18   8  -1    1.40    1.40
  18   8   1   -0.80    1.80
  18   8   1    1.70    2.00
  18   8   1    0.10    3.10
 -18   8  -1    0.40    2.20
 -18   8  -1   -2.00    2.30
 -18   8  -1    5.10    3.10
  18   8   1   -0.20    1.70
 -18   8  -1    3.40    3.20
  18   8   1   -1.20    2.80
  17  -9  -1   -0.20    1.30
  17  -9  -1    3.70    2.50
 -17  -9   1    1.90    2.00
  17  -9  -1   -0.20    2.50
 -17  -9   1   -0.40    1.10
 -17  -9   1    0.10    1.80
  17  -9  -1    0.90    1.80
 -17   9   1    2.90    2.50
  17   9  -1    1.90    1.80
  17   9  -1    0.00    1.90
  17   9  -1   -2.10    1.70
 -17   9   1   -1.50    2.50
 -17   9   1   -1.20    1.20
  17   9  -1    0.30    1.90
  17   9  -1   -1.30    2.90
 -17   9   1   -2.50    4.10
  15  -9  -1    6.50    2.20
  15  -9  -1    6.60    2.20
 -15  -9   1    5.70    1.50
  15  -9  -1    5.60    1.30
  15  -9  -1    7.10    1.60
 -15  -9   1    5.10    1.30
 -15  -9   1    5.30    1.80
 -15   9   1   12.80    2.50
 -15   9   1    6.00    2.30
  15   9  -1    5.40    2.70
 -15   9   1    3.90    3.30
 -15   9   1    5.00    1.60
  15   9  -1    5.90    1.80
 -15   9   1   11.20    1.40
  15   9  -1    7.00    1.90
  15   9  -1    6.50    1.70
  15   9  -1    4.80    1.60
 -15   9   1   11.00    3.10
 -13  -9   1    5.10    1.60
  13  -9  -1    7.10    1.10
 -13  -9   1    3.40    1.40
  13  -9  -1    7.50    1.80
  13  -9  -1    6.10    1.60
  13  -9  -1    5.40    1.80
 -13  -9   1    4.50    1.40
 -13   9   1    9.40    3.40
 -13   9   1    4.20    1.90
  13   9  -1    4.20    1.70
  13   9  -1    5.00    1.40
 -13   9   1    9.30    1.20
 -13   9   1    6.50    2.10
 -13   9   1    5.30    2.50
 -13   9   1    6.00    2.00
  13   9  -1    3.60    1.40
 -13   9   1    1.80    1.50
  13   9  -1    4.70    2.20
  13   9  -1    5.50    1.60
  11  -9  -1   -0.20    0.90
  11  -9  -1   -0.70    1.50
 -11  -9   1    0.00    1.30
  11  -9  -1   -0.20    0.80
 -11  -9   1   -1.00    0.90
  11  -9  -1   -1.70    1.30
 -11  -9   1    0.20    1.40
  11  -9  -1   -0.70    1.00
  11   9  -1   -2.20    1.80
  11   9  -1   -2.50    1.20
 -11   9   1    1.70    1.80
  11   9  -1    1.10    1.10
  11   9  -1   -0.50    1.00
 -11   9   1   -1.30    3.20
 -11   9   1   -0.40    1.40
 -11   9   1    1.90    1.60
 -11   9   1   -3.70    2.10
   9  -9  -1    6.30    1.40
   9  -9  -1    6.70    1.10
  -9  -9   1    6.50    1.10
  -9  -9   1    7.90    1.40
   9  -9  -1    7.80    1.00
   9  -9  -1    6.30    1.00
  -9  -9   1    7.40    1.10
   9  -9  -1    6.40    1.50
   9   9  -1    4.00    1.90
   9   9  -1    5.70    1.40
  -9   9   1    9.50    3.20
   9   9  -1    4.00    1.40
   9   9  -1    7.00    1.20
  -9   9   1    9.60    1.90
   9   9  -1    6.00    1.20
  -9   9   1    4.60    1.50
  -9   9   1    8.40    1.80
  -9   9   1    4.00    2.10
   7  -9  -1   13.50    1.40
  -7  -9   1   11.20    1.50
   7  -9  -1   11.60    1.20
  -7  -9   1   10.10    1.10
   7  -9  -1   12.40    1.40
   7  -9  -1   12.70    1.40
  -7  -9   1   13.40    1.30
   7  -9  -1   10.70    1.30
   7  -9  -1    8.60    1.50
   7   9  -1   10.90    1.30
   7   9  -1   12.60    1.90
  -7   9   1    9.30    2.80
   7   9  -1   13.30    1.50
  -7   9   1   13.90    1.80
  -7   9   1   10.70    2.00
  -7   9   1   10.30    1.40
  -7   9   1   10.10    1.50
   7   9  -1   11.50    1.20
   7   9  -1    8.40    1.30
   5  -9  -1  200.88   10.30
   5  -9  -1  207.28   10.40
  -5  -9   1  199.88   10.20
   5  -9  -1  201.68   10.30
  -5  -9   1  202.28   10.30
  -5  -9   1  207.48   10.30
   5  -9  -1  197.98   10.40
  -5  -9   1  206.88   10.50
   5  -9  -1  197.08   10.50
  -5  -9   1  203.48   10.20
   5   9  -1  194.98   10.20
   5   9  -1  201.38   10.50
   5   9  -1  199.58   10.60
   5   9  -1  169.58   10.30
  -5   9   1  204.88   10.60
  -5   9   1  210.38   10.40
  -5   9   1  196.88   10.80
  -5   9   1  203.88   10.50
   5   9  -1  193.28   10.40
  -5   9   1  208.88   10.70
  -5   9   1  201.08   11.30
   5   9  -1  196.58   10.30
  -5   9   1  209.48   10.50
   3  -9  -1   26.20    1.70
  -3  -9   1   22.80    2.00
   3  -9  -1   21.20    2.00
  -3  -9   1   28.80    2.40
   3  -9  -1   22.50    1.90
   3  -9  -1   22.90    2.20
   3  -9  -1   22.10    1.70
   3  -9  -1   24.90    1.80
   3  -9  -1   23.30    2.00
  -3  -9   1   25.70    1.80
  -3  -9   1   23.70    2.20
  -3  -9   1   28.70    2.00
  -3  -9   1   25.20    1.70
   3  -9  -1   24.20    1.70
  -3  -9   1   24.30    1.70
  -3  -9   1   24.10    1.60
  -3   9   1   26.60    2.00
  -3   9   1   25.70    1.60
   3   9  -1   32.50    2.50
   3   9  -1   19.50    1.90
  -3   9   1   31.80    2.50
  -3   9   1   29.30    2.80
   3   9  -1   23.30    1.90
   3   9  -1   21.90    2.70
   3   9  -1   26.00    2.00
  -3   9   1   25.10    2.20
   3   9  -1   24.00    1.50
   3   9  -1   19.00    1.80
  -3   9   1   27.40    1.80
  -3   9   1   26.50    2.30
   1  -9  -1   34.80    2.80
   1  -9  -1   38.20    2.50
  -1  -9   1   38.00    2.50
  -1  -9   1   39.40    2.40
  -1  -9   1   40.30    2.90
   1  -9  -1   35.70    2.40
  -1  -9   1   45.00    2.80
  -1  -9   1   40.50    2.50
   1  -9  -1   43.50    2.60
   1  -9  -1   42.90    2.40
   1  -9  -1   49.80    2.90
  -1  -9   1   42.80    2.60
   1  -9  -1   38.50    2.50
  -1  -9   1   40.90    2.40
   1  -9  -1   36.90    2.60
  -1  -9   1   34.90    2.60
  -1   9   1   40.00    2.40
  -1   9   1   45.60    2.80
  -1   9   1   48.40    2.90
  -1   9   1   46.80    3.90
  -1   9   1   45.80    2.40
  -1   9   1   41.50    3.00
   1   9  -1   49.99    3.00
   1   9  -1   48.30    3.50
   1   9  -1   43.70    2.70
   1   9  -1   43.30    2.50
   1   9  -1   47.00    2.40
   1   9  -1   39.10    2.70
   1   9  -1   45.30    2.60
  -1  -9  -1    3.30    0.90
   1  -9   1    5.50    0.70
   1  -9   1    3.90    0.80
   1  -9   1    6.20    1.20
   1  -9   1    3.20    0.90
  -1  -9  -1    2.70    0.80
  -1  -9  -1    4.80    1.00
   1  -9   1    4.20    0.70
   1  -9   1    4.10    0.90
   1  -9   1    1.80    1.20
  -1  -9  -1    2.70    0.70
  -1  -9  -1    4.10    0.60
  -1  -9  -1    3.30    0.90
  -1  -9  -1    3.90    0.60
   1  -9   1    3.90    0.70
   1   9   1    3.90    1.10
   1   9   1    7.10    1.70
  -1   9  -1    5.70    0.70
   1   9   1    4.40    1.10
   1   9   1    5.20    0.90
   1   9   1    3.20    0.70
  -1   9  -1    5.10    2.00
  -1   9  -1    7.40    1.20
   1   9   1    4.50    0.70
   1   9   1    4.20    0.90
  -1   9  -1    3.80    0.70
  -1   9  -1    5.10    1.10
  -3  -9  -1  449.66   22.70
  -3  -9  -1  450.85   22.60
   3  -9   1  444.16   22.70
  -3  -9  -1  458.55   22.50
  -3  -9  -1  450.55   22.50
  -3  -9  -1  433.06   22.70
   3  -9   1  443.06   22.80
   3  -9   1  451.25   22.60
  -3  -9  -1  428.06   22.60
   3  -9   1  455.25   22.60
  -3  -9  -1  468.25   22.50
   3  -9   1  428.76   22.60
   3  -9   1  430.36   22.80
  -3  -9  -1  453.05   22.60
  -3   9  -1  463.35   22.80
  -3   9  -1  452.95   22.70
   3   9   1  440.46   22.60
   3   9   1  434.26   22.60
  -3   9  -1  451.05   22.60
  -3   9  -1  456.95   22.60
   3   9   1  445.86   22.80
  -3   9  -1  448.46   23.10
   3   9   1  449.16   22.80
   3   9   1  474.65   22.70
   3   9   1  407.76   22.60
  -3   9  -1  450.15   22.80
   3   9   1  453.65   22.60
  -5  -9  -1   27.60    2.00
   5  -9   1   24.90    2.80
   5  -9   1   28.40    2.00
  -5  -9  -1   27.10    2.20
  -5  -9  -1   22.90    1.70
   5  -9   1   23.70    2.20
   5  -9   1   28.50    2.00
   5  -9   1   27.50    1.50
  -5  -9  -1   28.60    2.00
   5  -9   1   23.90    1.90
  -5   9  -1   32.30    3.30
  -5   9  -1   30.20    2.20
   5   9   1   22.50    2.00
  -5   9  -1   27.50    2.30
  -5   9  -1   25.40    1.80
   5   9   1   30.80    2.60
   5   9   1   24.80    2.30
  -5   9  -1   28.40    2.60
  -5   9  -1   29.80    2.70
  -5   9  -1   28.40    1.50
   5   9   1   23.70    2.30
   5   9   1   27.50    1.80
   5   9   1   24.70    2.00
  -7  -9  -1    4.00    0.80
   7  -9   1    5.30    1.10
  -7  -9  -1    3.70    0.90
   7  -9   1    4.10    0.90
   7  -9   1    4.50    0.90
   7  -9   1    4.10    1.10
  -7  -9  -1    4.40    0.70
  -7  -9  -1    3.90    0.50
  -7  -9  -1    5.50    1.10
  -7  -9  -1    5.50    1.00
   7   9   1    3.70    1.00
  -7   9  -1    6.50    2.80
  -7   9  -1    4.10    1.20
  -7   9  -1    4.00    1.30
   7   9   1    4.10    1.50
   7   9   1    4.60    0.80
  -7   9  -1    5.60    0.50
   7   9   1    5.10    1.50
  -7   9  -1    4.90    1.80
   7   9   1    3.60    1.00
  -7   9  -1    3.70    1.40
   7   9   1    3.90    1.20
   9  -9   1    2.00    1.00
   9  -9   1    2.40    0.80
  -9  -9  -1    2.10    1.20
   9  -9   1    1.60    0.90
   9  -9   1    3.20    1.40
   9  -9   1    0.80    1.20
   9  -9   1    2.50    0.90
  -9  -9  -1    2.50    1.10
  -9  -9  -1    0.90    0.90
  -9   9  -1    1.30    1.40
  -9   9  -1    2.10    1.70
  -9   9  -1    3.00    1.90
  -9   9  -1   -1.20    2.90
  -9   9  -1    2.00    1.50
   9   9   1    1.50    1.10
  -9   9  -1    2.20    0.50
   9   9   1    1.10    0.80
   9   9   1    0.60    1.60
   9   9   1    0.60    1.10
   9   9   1    2.10    1.30
  11  -9   1   42.30    2.90
 -11  -9  -1   39.40    3.00
 -11  -9  -1   30.50    2.70
  11  -9   1   34.90    2.50
 -11  -9  -1   35.80    2.50
  11  -9   1   38.80    2.60
  11  -9   1   42.90    3.70
 -11   9  -1   36.40    3.10
  11   9   1   34.80    2.80
  11   9   1   33.70    3.00
  11   9   1   36.00    4.40
 -11   9  -1   31.30    3.60
 -11   9  -1   27.20    3.10
 -11   9  -1   37.80    4.10
  11   9   1   21.00    3.40
 -11   9  -1   30.80    4.10
  11   9   1   35.70    2.50
  11   9   1   23.50    2.80
  13  -9   1    1.20    1.00
 -13  -9  -1    0.90    1.30
 -13  -9  -1   -0.10    1.10
 -13  -9  -1    3.70    1.60
  13  -9   1    0.30    1.20
  13  -9   1    1.20    1.60
  13  -9   1    1.60    1.60
  13   9   1   -0.20    1.30
 -13   9  -1   -1.00    2.00
  13   9   1    2.10    1.20
  13   9   1    0.50    1.40
  13   9   1    0.50    1.40
 -13   9  -1    2.00    1.70
 -13   9  -1    4.20    2.40
 -13   9  -1    0.00    1.60
  13   9   1   -0.10    1.50
 -13   9  -1    0.10    1.10
  13   9   1   -0.20    2.10
 -13   9  -1    3.10    1.20
 -13   9  -1    2.90    3.30
 -15  -9  -1    2.90    1.50
 -15  -9  -1    4.80    1.40
  15  -9   1    2.80    1.90
  15  -9   1    4.50    1.60
  15  -9   1    3.30    1.20
  15  -9   1    5.10    2.10
 -15  -9  -1    5.70    1.90
 -15   9  -1    0.40    2.50
 -15   9  -1    4.00    3.10
 -15   9  -1    3.80    2.20
  15   9   1    9.80    2.00
  15   9   1    2.60    1.80
  15   9   1    3.60    1.80
  15   9   1    4.60    1.70
 -15   9  -1    4.50    2.30
 -15   9  -1    4.10    1.30
 -17  -9  -1    0.60    1.80
  17  -9   1    0.30    1.30
  17  -9   1    1.10    2.20
  17  -9   1   -1.10    2.30
  17  -9   1    4.40    2.40
 -17  -9  -1    0.10    2.10
 -17   9  -1   -2.70    2.30
  17   9   1    2.20    1.70
 -17   9  -1   -0.60    2.90
 -17   9  -1   -1.10    1.50
  17   9   1   -0.80    2.00
  17   9   1    2.30    2.60
 -17   9  -1    8.20    3.10
  17   9   1    0.80    1.90
  17   9   1    4.00    2.90
 -17   9  -1   -2.50    2.30
  18 -10  -1    1.90    1.50
  18 -10  -1    2.00    2.50
  18 -10  -1   -0.50    1.90
 -18 -10   1    1.70    2.10
  18 -10  -1   -1.30    2.50
 -18 -10   1   -1.50    1.80
 -18  10   1    0.70    1.70
  18  10  -1   -0.50    3.30
  18  10  -1   -0.80    2.00
 -18  10   1    5.70    3.20
 -18  10   1    1.30    2.70
  18  10  -1    1.30    1.70
 -18  10   1   -1.00    3.00
  18  10  -1    0.80    2.00
 -18  10   1    0.70    2.50
  16 -10  -1    2.10    1.70
 -16 -10   1    0.90    1.00
  16 -10  -1    1.40    2.20
  16 -10  -1   -0.80    1.50
 -16 -10   1    2.60    1.80
  16 -10  -1   -6.40    3.90
 -16 -10   1    0.00    1.90
  16  10  -1   -1.00    4.90
 -16  10   1    2.70    1.30
 -16  10   1    7.00    4.40
 -16  10   1   -0.20    3.20
  16  10  -1    0.70    2.50
  16  10  -1    1.80    1.50
 -16  10   1    5.50    2.60
 -16  10   1    3.30    2.90
 -16  10   1    0.60    1.90
  16  10  -1    1.60    2.20
  16  10  -1   -1.70    2.60
  14 -10  -1    6.60    1.50
  14 -10  -1    8.00    1.30
  14 -10  -1    9.00    2.00
 -14 -10   1    8.10    1.60
 -14 -10   1    9.10    1.90
 -14 -10   1    5.00    1.20
  14 -10  -1    8.10    2.20
 -14  10   1    9.60    2.30
  14  10  -1    4.00    1.70
  14  10  -1    4.60    1.70
  14  10  -1    6.80    1.80
 -14  10   1    9.20    3.50
  14  10  -1    8.50    1.60
 -14  10   1    8.90    2.40
  14  10  -1    1.40    2.50
 -14  10   1    8.70    1.70
 -14  10   1    8.90    2.00
 -14  10   1    9.10    1.40
 -14  10   1    6.10    2.70
 -12 -10   1    6.80    1.50
  12 -10  -1    4.10    1.60
  12 -10  -1    7.10    1.30
  12 -10  -1    5.90    1.80
  12 -10  -1    6.10    1.10
 -12 -10   1    7.90    1.30
 -12 -10   1    8.00    1.10
  12  10  -1    3.20    2.20
  12  10  -1    4.70    1.50
 -12  10   1    5.40    3.40
 -12  10   1    6.30    1.90
 -12  10   1    4.30    2.60
 -12  10   1    5.70    2.80
  12  10  -1    5.90    1.60
  12  10  -1    5.90    1.50
 -12  10   1    6.00    1.40
 -12  10   1   10.40    2.10
  12  10  -1    5.90    1.40
  10 -10  -1    2.90    1.40
  10 -10  -1    1.80    1.00
  10 -10  -1    4.40    1.40
  10 -10  -1    1.70    1.00
 -10 -10   1    1.40    1.10
 -10 -10   1    1.60    1.40
  10 -10  -1    2.60    1.00
 -10 -10   1    3.40    0.90
 -10 -10   1    3.50    1.30
 -10  10   1    3.70    1.70
  10  10  -1    3.80    2.00
  10  10  -1    2.30    1.00
  10  10  -1    1.60    1.30
  10  10  -1    1.40    1.30
 -10  10   1    9.60    3.40
  10  10  -1    2.20    1.20
 -10  10   1    2.70    1.50
 -10  10   1    4.40    2.00
 -10  10   1    4.50    2.10
   8 -10  -1   18.60    1.80
  -8 -10   1   18.70    1.90
  -8 -10   1   20.40    1.70
  -8 -10   1   19.40    1.90
  -8 -10   1   22.50    1.70
   8 -10  -1   21.60    1.70
   8 -10  -1   24.40    1.70
   8 -10  -1   16.50    1.70
   8  10  -1   14.80    1.80
  -8  10   1   16.50    2.30
  -8  10   1   14.30    2.10
   8  10  -1   16.30    1.80
  -8  10   1   20.50    3.40
  -8  10   1   16.80    1.80
   8  10  -1   17.20    2.20
  -8  10   1   17.20    1.80
   8  10  -1   19.50    2.10
  -6 -10   1    9.90    1.10
   6 -10  -1   11.40    1.10
   6 -10  -1    9.70    1.30
   6 -10  -1   11.50    1.00
  -6 -10   1    8.90    1.50
  -6 -10   1    7.20    1.00
  -6 -10   1   11.90    1.30
   6 -10  -1   12.30    1.30
   6 -10  -1   13.20    1.60
  -6 -10   1   10.30    1.20
  -6  10   1   10.20    1.40
   6  10  -1   11.40    1.10
   6  10  -1    6.90    1.20
   6  10  -1   11.20    1.30
   6  10  -1    8.60    1.80
   6  10  -1    9.40    1.50
  -6  10   1    9.40    1.80
  -6  10   1    8.00    2.70
  -6  10   1   11.50    1.50
  -6  10   1   11.30    1.60
   4 -10  -1  315.57   15.50
  -4 -10   1  319.27   15.60
  -4 -10   1  317.87   15.70
   4 -10  -1  281.47   15.70
  -4 -10   1  302.27   15.50
  -4 -10   1  313.37   15.40
  -4 -10   1  298.07   15.50
   4 -10  -1  303.47   15.60
  -4 -10   1  309.87   15.50
   4 -10  -1  309.57   15.50
   4 -10  -1  305.57   15.50
  -4 -10   1  308.37   15.50
   4 -10  -1  297.07   15.70
   4  10  -1  294.97   15.80
  -4  10   1  302.37   16.30
  -4  10   1  309.87   15.50
   4  10  -1  300.97   15.60
  -4  10   1  312.07   15.70
  -4  10   1  314.07   15.60
  -4  10   1  300.17   15.70
   4  10  -1  299.17   15.70
   4  10  -1  297.37   15.50
   4  10  -1  287.57   15.40
   4  10  -1  304.07   15.50
  -4  10   1  317.07   15.90
   2 -10  -1   26.50    1.90
   2 -10  -1   21.50    2.10
  -2 -10   1   21.30    1.50
   2 -10  -1   20.90    1.50
  -2 -10   1   22.20    1.80
   2 -10  -1   22.00    1.80
  -2 -10   1   22.70    2.00
   2 -10  -1   22.90    2.20
  -2 -10   1   22.90    2.30
  -2 -10   1   23.30    1.60
  -2 -10   1   26.50    1.90
   2 -10  -1   23.70    2.00
   2 -10  -1   26.30    1.90
   2 -10  -1   24.80    1.50
  -2 -10   1   23.20    1.90
  -2 -10   1   19.80    1.70
   2  10  -1   25.10    1.90
   2  10  -1   19.50    2.20
  -2  10   1   21.90    2.30
   2  10  -1   21.20    1.60
  -2  10   1   26.90    2.50
   2  10  -1   22.70    2.00
  -2  10   1   21.70    2.00
   2  10  -1   22.00    1.70
   2  10  -1   21.70    2.40
   2  10  -1   22.60    1.90
  -2  10   1   25.40    2.70
  -2  10   1   22.20    1.60
  -2  10   1   22.90    1.60
  -2  10   1   24.10    2.20
   0 -10  -1  440.66   22.20
   0 -10  -1  437.26   22.10
   0 -10  -1  434.66   22.20
   0 -10   1  449.95   22.10
   0 -10   1  451.35   22.20
   0 -10   1  437.76   22.30
   0 -10  -1  439.66   22.20
   0 -10   1  455.15   22.20
   0 -10   1  396.06   22.20
   0 -10   1  431.46   22.30
   0 -10  -1  414.56   22.30
   0 -10   1  426.06   22.20
   0 -10  -1  468.55   22.30
   0 -10  -1  430.76   22.20
   0  10   1  455.55   22.30
   0  10  -1  453.75   22.20
   0  10   1  419.16   22.30
   0  10   1  438.86   22.50
   0  10  -1  452.85   22.30
   0  10   1  454.05   22.30
   0  10   1  453.65   22.30
   0  10   1  429.56   22.20
   0  10  -1  444.76   22.30
   0  10   1  442.06   22.20
   0  10  -1  446.96   22.20
   0  10  -1  439.26   22.60
   0  10  -1  419.96   22.30
   0  10   1  407.36   22.10
  -2 -10  -1   31.40    2.10
  -2 -10  -1   33.50    2.40
   2 -10   1   32.70    2.80
   2 -10   1   28.90    2.20
   2 -10   1   34.30    2.20
  -2 -10  -1   34.40    1.90
  -2 -10  -1   33.60    1.90
   2 -10   1   31.70    2.00
  -2 -10  -1   35.00    1.90
   2 -10   1   33.20    2.00
   2 -10   1   30.20    2.30
  -2 -10  -1   36.10    2.40
   2 -10   1   36.00    2.10
  -2 -10  -1   34.60    2.20
   2 -10   1   34.40    2.60
  -2 -10  -1   32.60    2.20
   2  10   1   29.70    2.20
   2  10   1   34.20    2.30
  -2  10  -1   30.60    2.60
   2  10   1   30.20    2.10
  -2  10  -1   35.40    2.10
   2  10   1   34.30    2.00
  -2  10  -1   32.20    2.70
   2  10   1   34.30    3.00
  -2  10  -1   31.50    2.10
   2  10   1   32.70    2.40
   2  10   1   35.50    2.70
  -2  10  -1   32.20    2.50
  -2  10  -1   35.10    3.10
  -4 -10  -1  175.68    9.30
  -4 -10  -1  181.28    9.10
  -4 -10  -1  178.98    9.10
   4 -10   1  181.88    9.30
  -4 -10  -1  187.18    9.30
   4 -10   1  187.08    9.20
  -4 -10  -1  180.08    9.40
   4 -10   1  172.48    9.30
   4 -10   1  167.78    9.70
   4 -10   1  178.98    9.30
   4 -10   1  180.98    9.20
   4  10   1  172.08    9.40
   4  10   1  185.58    9.20
  -4  10  -1  181.88    9.40
  -4  10  -1  181.88    9.20
   4  10   1  174.18    9.10
  -4  10  -1  195.48    9.60
   4  10   1  173.88    9.20
  -4  10  -1  173.48    9.40
  -4  10  -1  171.08   10.30
  -4  10  -1  188.28    9.30
   4  10   1  177.38    9.30
  -4  10  -1  181.08    9.40
   4  10   1  168.08    9.10
   4  10   1  180.68    9.50
  -6 -10  -1    5.00    1.20
   6 -10   1    6.40    1.10
   6 -10   1    6.20    1.20
  -6 -10  -1    6.90    1.00
   6 -10   1    5.00    0.90
  -6 -10  -1    6.30    1.00
   6 -10   1    7.30    1.10
  -6  10  -1    6.50    1.60
  -6  10  -1    5.80    0.50
   6  10   1    5.10    1.40
  -6  10  -1    5.40    0.80
  -6  10  -1    4.40    1.30
   6  10   1    6.10    1.50
  -6  10  -1    5.00    1.20
  -6  10  -1    4.50    2.80
   6  10   1    5.10    1.00
   6  10   1    5.70    1.10
   6  10   1    7.80    1.30
   8 -10   1   27.60    2.60
   8 -10   1   26.00    2.50
  -8 -10  -1   31.30    2.20
   8 -10   1   33.70    2.50
   8 -10   1   28.60    2.20
   8 -10   1   33.80    2.10
   8 -10   1   28.60    2.20
  -8 -10  -1   36.90    2.70
  -8 -10  -1   32.40    2.40
  -8 -10  -1   33.80    2.30
  -8  10  -1   30.40    2.80
  -8  10  -1   33.60    3.00
  -8  10  -1   25.90    2.70
   8  10   1   30.90    2.50
   8  10   1   25.90    2.50
   8  10   1   32.40    2.20
  -8  10  -1   30.30    3.80
   8  10   1   26.60    2.80
   8  10   1   31.40    3.20
  -8  10  -1   32.70    3.00
  10 -10   1   10.50    1.10
  10 -10   1   10.60    1.30
 -10 -10  -1    6.70    1.40
  10 -10   1   11.30    1.70
 -10 -10  -1   10.80    1.20
 -10 -10  -1   10.10    1.50
  10 -10   1    9.00    1.90
  10 -10   1   11.70    1.60
  10  10   1   11.10    1.60
 -10  10  -1   11.00    2.90
  10  10   1   14.50    2.50
 -10  10  -1    8.40    3.10
 -10  10  -1    8.70    2.30
 -10  10  -1   11.90    1.90
  10  10   1   11.80    1.30
 -10  10  -1   12.00    3.60
  10  10   1   14.20    2.10
  10  10   1   10.50    1.50
 -12 -10  -1    2.80    1.30
  12 -10   1    3.00    1.10
  12 -10   1    3.10    1.50
 -12 -10  -1    1.90    1.10
 -12 -10  -1    3.80    1.40
  12 -10   1    1.80    1.50
  12 -10   1    3.60    1.60
 -12  10  -1    4.20    2.10
  12  10   1    3.60    2.40
  12  10   1    1.40    1.10
  12  10   1    1.50    1.30
 -12  10  -1    3.10    1.70
 -12  10  -1    0.60    1.20
 -12  10  -1    3.00    1.70
  12  10   1    1.90    1.30
 -12  10  -1    1.20    3.50
  12  10   1    5.00    2.10
 -12  10  -1    4.60    3.50
  14 -10   1    4.70    1.90
  14 -10   1    4.80    1.40
  14 -10   1    1.30    1.80
  14 -10   1    4.00    1.20
 -14 -10  -1    3.10    1.30
 -14 -10  -1    2.10    1.60
 -14 -10  -1    4.20    1.60
 -14  10  -1    3.70    1.30
  14  10   1    1.10    2.30
  14  10   1    3.10    1.60
  14  10   1    1.20    1.70
 -14  10  -1    1.30    3.20
  14  10   1    4.50    1.70
  14  10   1    6.10    1.40
 -14  10  -1    2.60    2.00
 -14  10  -1    3.80    2.50
  14  10   1    2.20    1.70
 -14  10  -1    3.30    2.10
  16 -10   1    3.20    1.60
  16 -10   1    5.90    3.20
 -16 -10  -1    2.20    1.90
 -16 -10  -1    1.20    1.90
  16 -10   1    1.80    2.50
  16 -10   1    1.20    1.60
 -16  10  -1    3.50    1.40
 -16  10  -1    0.50    3.10
  16  10   1    0.60    1.60
  16  10   1    4.30    4.00
  16  10   1    4.10    1.90
  16  10   1    1.80    2.00
 -16  10  -1    4.70    2.40
 -16  10  -1    1.30    2.80
  18 -10   1    5.20    2.70
  18 -10   1    2.70    2.60
 -18 -10  -1    1.60    2.40
  18 -10   1    0.90    1.40
  18 -10   1   -0.50    1.90
  18  10   1    4.60    3.30
 -18  10  -1    0.70    2.50
  18  10   1    2.00    2.10
  18  10   1   -2.20    1.70
  18  10   1    1.40    2.00
 -18  10  -1    4.10    3.20
  17 -11  -1    0.40    3.70
  17 -11  -1    3.40    2.60
  17 -11  -1   -0.90    1.40
  17 -11  -1    0.10    2.50
 -17 -11   1    0.00    2.00
 -17 -11   1   -0.50    1.70
 -17  11   1    0.10    2.50
  17  11  -1    0.50    2.10
 -17  11   1    3.10    2.70
 -17  11   1    5.70    3.40
  17  11  -1    1.10    2.10
 -17  11   1   -0.90    3.30
  17  11  -1    4.00    3.30
 -17  11   1    3.30    1.40
  17  11  -1   -0.10    1.60
  15 -11  -1   -0.30    1.10
  15 -11  -1   -0.10    1.40
 -15 -11   1    0.10    1.50
 -15 -11   1    2.00    0.90
  15 -11  -1   -2.40    2.00
  15 -11  -1   -3.40    2.00
 -15 -11   1    2.40    1.70
 -15  11   1   -1.30    2.10
 -15  11   1    0.20    1.20
 -15  11   1    0.10    2.80
  15  11  -1   -0.90    1.70
  15  11  -1   -0.90    1.40
 -15  11   1    0.60    1.50
  15  11  -1    1.30    1.70
 -15  11   1    3.20    3.40
  15  11  -1   -0.30    2.80
 -15  11   1   -0.40    2.40
  15  11  -1    1.00    1.80
  13 -11  -1    2.90    1.40
 -13 -11   1    3.80    1.40
  13 -11  -1    0.90    1.70
 -13 -11   1    2.70    1.20
 -13 -11   1    3.00    1.50
  13 -11  -1    2.20    1.90
  13 -11  -1    4.70    1.10
  13  11  -1    3.80    1.30
 -13  11   1    1.40    1.40
 -13  11   1    3.40    1.20
  13  11  -1    4.10    2.50
 -13  11   1   -1.20    1.80
  13  11  -1    3.80    1.50
 -13  11   1    0.00    2.50
  13  11  -1    1.80    1.60
 -13  11   1    1.40    2.10
 -13  11   1    4.30    3.60
 -13  11   1    2.60    1.70
  13  11  -1    1.20    1.40
  11 -11  -1    9.70    1.20
 -11 -11   1   12.70    1.60
 -11 -11   1   10.60    1.50
 -11 -11   1   11.80    1.20
  11 -11  -1   11.10    1.90
  11 -11  -1   11.30    1.30
  11 -11  -1   12.80    1.40
  11  11  -1    6.60    1.50
 -11  11   1    9.90    3.50
  11  11  -1    9.90    1.80
  11  11  -1   12.40    1.40
 -11  11   1   13.50    1.90
 -11  11   1   13.00    2.30
 -11  11   1   11.60    2.70
  11  11  -1   12.10    2.40
 -11  11   1   12.40    2.20
  11  11  -1    9.00    1.50
  -9 -11   1   30.50    2.60
  -9 -11   1   25.80    2.10
   9 -11  -1   25.40    2.00
   9 -11  -1   29.20    2.10
  -9 -11   1   23.20    2.30
   9 -11  -1   24.00    2.20
  -9 -11   1   25.00    2.00
  -9 -11   1   29.20    2.90
   9 -11  -1   23.30    2.70
   9 -11  -1   24.80    2.10
  -9  11   1   30.10    3.10
   9  11  -1   22.00    2.50
   9  11  -1   20.60    2.60
   9  11  -1   25.50    2.80
  -9  11   1   29.90    3.00
  -9  11   1   20.00    2.80
  -9  11   1   29.90    2.70
  -9  11   1   18.80    3.60
  -7 -11   1    3.20    1.00
  -7 -11   1    5.10    0.90
  -7 -11   1    3.70    1.20
   7 -11  -1    5.20    1.30
   7 -11  -1    6.00    1.30
   7 -11  -1    4.40    1.00
  -7 -11   1    5.10    1.40
   7 -11  -1    5.10    1.40
   7 -11  -1    3.70    0.90
  -7  11   1    6.40    3.00
  -7  11   1    5.90    1.90
  -7  11   1    6.90    1.50
   7  11  -1    6.00    1.90
  -7  11   1    1.90    1.40
   7  11  -1    2.30    1.00
   7  11  -1    4.00    0.90
   7  11  -1    6.60    1.40
   7  11  -1    3.80    1.20
  -7  11   1    2.40    1.40
   5 -11  -1   53.59    3.70
   5 -11  -1   57.29    3.40
  -5 -11   1   56.79    3.10
   5 -11  -1   57.69    3.10
   5 -11  -1   58.39    3.30
  -5 -11   1   61.49    3.40
  -5 -11   1   54.49    3.00
   5 -11  -1   53.99    3.40
  -5 -11   1   57.29    3.30
   5 -11  -1   55.79    3.40
  -5 -11   1   46.50    3.20
  -5  11   1   58.79    5.40
  -5  11   1   57.69    3.90
   5  11  -1   55.99    3.20
  -5  11   1   57.89    3.40
   5  11  -1   58.09    4.10
   5  11  -1   54.69    3.20
   5  11  -1   52.89    3.00
   5  11  -1   53.49    3.40
   5  11  -1   52.79    3.70
   5  11  -1   48.60    3.30
  -5  11   1   56.89    3.60
  -3 -11   1   60.79    3.40
  -3 -11   1   65.29    3.60
  -3 -11   1   65.09    3.50
   3 -11  -1   58.99    3.60
  -3 -11   1   58.59    3.40
   3 -11  -1   60.39    3.80
  -3 -11   1   56.99    3.50
   3 -11  -1   63.89    3.70
   3 -11  -1   61.89    3.30
  -3 -11   1   61.59    3.70
   3 -11  -1   62.99    3.50
  -3 -11   1   53.49    3.50
   3 -11  -1   55.39    4.20
  -3 -11   1   56.79    3.60
  -3  11   1   62.29    3.80
   3  11  -1   64.19    4.30
   3  11  -1   60.09    3.40
   3  11  -1   62.29    3.60
  -3  11   1   62.79    3.30
   3  11  -1   60.99    3.50
   3  11  -1   62.49    4.10
  -3  11   1   66.09    3.80
  -3  11   1   61.69    3.60
   3  11  -1   59.19    3.60
  -3  11   1   61.39    5.10
  -3  11   1   65.59    3.50
  -3  11   1   67.29    4.00
  -1 -11   1  284.77   14.20
   1 -11  -1  280.87   14.10
   1 -11  -1  279.27   14.20
  -1 -11   1  267.27   14.10
   1 -11  -1  269.67   14.20
   1 -11  -1  274.07   14.30
  -1 -11   1  286.07   14.10
   1 -11  -1  269.37   14.30
  -1 -11   1  283.27   14.20
  -1 -11   1  270.27   14.20
  -1 -11   1  260.27   14.20
   1 -11  -1  281.17   14.20
  -1 -11   1  280.37   14.30
   1  11  -1  284.67   14.20
  -1  11   1  257.97   14.00
  -1  11   1  286.57   14.30
   1  11  -1  281.77   14.30
  -1  11   1  277.57   14.70
  -1  11   1  291.57   14.30
  -1  11   1  312.87   14.70
  -1  11   1  256.07   14.30
   1  11  -1  278.47   14.20
  -1  11   1  277.67   14.40
  -1  11   1  283.87   14.10
   1  11  -1  278.37   14.30
   1  11  -1  277.37   14.70
  -1 -11  -1    5.30    0.90
  -1 -11  -1    5.40    0.60
  -1 -11  -1    4.80    1.00
  -1 -11  -1    3.80    1.10
  -1 -11  -1    5.00    0.70
  -1 -11  -1    6.70    0.60
  -1 -11  -1    3.80    0.80
   1 -11   1    4.30    0.90
   1 -11   1    3.00    0.90
   1 -11   1    7.00    1.30
   1 -11   1    3.90    0.80
   1 -11   1    5.00    1.10
   1 -11   1    5.20    0.70
  -1 -11  -1    6.30    0.90
  -1  11  -1    6.80    0.80
   1  11   1    5.90    0.90
   1  11   1    4.80    1.30
   1  11   1    5.80    1.90
  -1  11  -1    3.80    1.20
   1  11   1    6.00    0.70
  -1  11  -1    9.00    2.30
  -1  11  -1    4.20    0.80
   1  11   1    5.20    1.10
  -1  11  -1    3.40    1.10
   1  11   1    4.70    1.00
  -1  11  -1    5.70    1.30
  -3 -11  -1    9.90    0.90
   3 -11   1   12.70    1.30
  -3 -11  -1    9.80    1.30
   3 -11   1   10.40    1.40
  -3 -11  -1    7.30    1.00
  -3 -11  -1    9.00    0.80
  -3 -11  -1    8.70    0.80
   3 -11   1   11.30    1.00
  -3 -11  -1    7.70    1.10
   3 -11   1    7.70    1.00
   3 -11   1   11.10    1.00
   3 -11   1    8.70    1.00
   3  11   1    8.30    1.70
  -3  11  -1   10.40    1.10
   3  11   1    8.70    1.10
  -3  11  -1    8.30    1.40
  -3  11  -1    9.00    0.90
   3  11   1    8.60    1.00
  -3  11  -1    5.80    1.40
   3  11   1    9.80    1.40
  -3  11  -1    9.00    1.30
   3  11   1   10.50    0.90
   3  11   1   11.30    1.10
  -3  11  -1   11.20    2.60
   5 -11   1   38.80    2.00
   5 -11   1   34.50    2.50
  -5 -11  -1   36.20    2.70
   5 -11   1   40.30    2.40
   5 -11   1   35.90    2.60
   5 -11   1   34.60    2.30
  -5 -11  -1   37.90    2.50
  -5 -11  -1   39.60    2.40
   5 -11   1   31.50    2.40
   5  11   1   30.80    2.50
  -5  11  -1   35.60    3.80
  -5  11  -1   33.10    2.60
  -5  11  -1   35.40    2.40
  -5  11  -1   35.50    3.00
   5  11   1   31.60    3.10
  -5  11  -1   37.00    2.20
   5  11   1   31.40    2.50
   5  11   1   28.40    2.40
   5  11   1   34.50    2.70
   5  11   1   33.50    2.80
  -5  11  -1   32.70    2.80
  -5  11  -1   35.80    1.90
   7 -11   1    3.70    1.30
   7 -11   1    2.10    1.10
  -7 -11  -1    0.30    1.00
  -7 -11  -1    2.90    1.00
   7 -11   1    0.90    1.00
   7 -11   1    3.70    0.90
   7 -11   1    1.60    0.80
  -7 -11  -1    0.40    1.20
  -7  11  -1    2.90    1.50
   7  11   1    3.10    1.60
   7  11   1    2.80    1.10
   7  11   1    1.20    1.30
  -7  11  -1    2.20    1.70
   7  11   1    1.60    0.80
  -7  11  -1   -0.80    3.00
  -7  11  -1    4.60    1.40
  -7  11  -1    3.70    1.30
   7  11   1    0.00    1.00
   9 -11   1    6.40    1.10
   9 -11   1    6.40    1.00
   9 -11   1    7.70    1.10
   9 -11   1    5.50    1.50
  -9 -11  -1    3.80    1.10
  -9 -11  -1    6.80    1.40
   9 -11   1    5.80    1.40
  -9 -11  -1    6.70    1.20
   9  11   1    6.30    1.30
   9  11   1    3.40    1.50
  -9  11  -1    6.60    1.70
   9  11   1    5.30    1.10
  -9  11  -1    5.90    2.00
   9  11   1    4.00    1.90
  -9  11  -1    4.60    1.50
  -9  11  -1    4.20    1.60
   9  11   1    5.30    1.30
  11 -11   1    4.50    1.60
 -11 -11  -1    4.60    1.10
  11 -11   1    1.80    1.50
 -11 -11  -1    3.40    1.20
 -11 -11  -1    4.20    1.50
  11 -11   1    2.00    0.90
  11 -11   1    2.80    1.00
  11 -11   1    1.10    1.00
 -11  11  -1    5.30    1.70
 -11  11  -1    4.70    1.80
  11  11   1    3.90    1.40
  11  11   1    5.10    1.20
  11  11   1    3.10    1.50
 -11  11  -1    1.80    1.90
  11  11   1    2.90    1.30
  11  11   1    2.50    2.10
 -11  11  -1    2.70    2.20
 -11  11  -1    3.70    3.60
 -13 -11  -1    4.20    1.60
  13 -11   1    3.10    1.10
  13 -11   1    1.70    1.30
  13 -11   1    0.10    1.60
  13 -11   1    0.80    1.70
 -13 -11  -1    0.80    1.20
 -13 -11  -1    0.70    1.20
 -13  11  -1    4.80    2.30
  13  11   1    0.20    1.60
  13  11   1    2.60    1.20
  13  11   1   -0.10    1.40
  13  11   1    3.70    1.60
  13  11   1    2.70    2.30
 -13  11  -1    0.30    1.70
 -13  11  -1    2.50    3.50
 -13  11  -1    3.40    1.20
 -13  11  -1    2.80    1.20
 -13  11  -1    1.20    2.30
 -15 -11  -1    5.30    1.80
  15 -11   1    3.10    2.10
  15 -11   1    4.70    1.60
  15 -11   1    3.50    1.30
 -15 -11  -1    1.30    1.60
  15 -11   1    4.40    2.20
 -15  11  -1    5.50    2.20
 -15  11  -1    5.60    2.50
  15  11   1    3.20    1.50
 -15  11  -1    4.20    1.40
 -15  11  -1    5.50    2.90
  15  11   1    5.40    1.80
  15  11   1    4.20    1.90
 -15  11  -1    4.80    3.30
  15  11   1    5.70    2.00
  15  11   1    3.30    2.80
  17 -11   1    7.20    2.00
 -17 -11  -1    5.10    2.10
  17 -11   1    7.30    2.60
  17 -11   1    5.80    1.50
  17 -11   1    6.90    2.60
 -17 -11  -1    6.40    2.40
 -17  11  -1    4.30    3.20
  17  11   1    3.70    2.10
  17  11   1    2.70    2.20
 -17  11  -1    3.00    2.60
 -17  11  -1    4.80    3.20
  17  11   1    0.70    3.20
 -17  11  -1    5.40    2.60
 -17  11  -1    4.60    1.60
  17  11   1   -1.30    1.80
  16 -12  -1   -0.20    2.40
 -16 -12   1    2.50    1.70
  16 -12  -1    4.50    1.40
  16 -12  -1   -1.00    1.60
 -16 -12   1    1.20    2.30
  16 -12  -1   -4.00    2.70
 -16  12   1    0.00    2.50
 -16  12   1    1.40    1.30
 -16  12   1   -2.10    4.00
  16  12  -1    0.20    1.90
  16  12  -1    2.60    2.20
 -16  12   1    3.00    1.60
  16  12  -1    2.40    2.00
  16  12  -1    1.70    1.70
 -16  12   1    1.30    5.90
  16  12  -1   -0.90    3.00
 -14 -12   1    0.60    1.40
 -14 -12   1    1.40    1.60
  14 -12  -1    1.70    1.10
  14 -12  -1    2.90    1.90
  14 -12  -1    4.70    2.00
 -14 -12   1    3.60    0.90
  14 -12  -1    3.20    1.40
 -14  12   1    0.10    1.50
  14  12  -1    5.40    2.00
  14  12  -1    1.80    1.70
 -14  12   1   -2.10    2.20
 -14  12   1    0.40    3.60
  14  12  -1    2.70    2.60
  14  12  -1    1.80    1.40
 -14  12   1    2.10    1.90
 -14  12   1    3.10    1.30
 -14  12   1    3.40    2.20
 -14  12   1    3.00    2.60
  14  12  -1    3.80    1.70
  12 -12  -1   13.10    2.10
  12 -12  -1   11.40    2.00
  12 -12  -1   14.30    1.50
 -12 -12   1   10.50    1.20
  12 -12  -1   14.00    1.40
 -12 -12   1    6.30    1.40
 -12 -12   1   12.10    1.80
 -12  12   1   13.60    3.70
 -12  12   1   15.50    2.50
 -12  12   1   14.10    2.20
 -12  12   1   14.10    4.00
  12  12  -1    8.80    2.60
  12  12  -1    6.70    2.00
 -12  12   1    9.90    2.60
  12  12  -1    9.80    1.70
  12  12  -1   11.30    1.70
  12  12  -1    9.90    1.50
  10 -12  -1   30.30    2.30
 -10 -12   1   31.30    2.20
  10 -12  -1   31.50    3.00
  10 -12  -1   36.10    3.00
 -10 -12   1   32.50    2.90
 -10 -12   1   30.20    2.40
  10 -12  -1   31.80    2.40
 -10 -12   1   33.90    3.10
  10 -12  -1   34.10    2.50
 -10  12   1   34.10    4.40
  10  12  -1   30.90    2.80
  10  12  -1   27.80    3.10
 -10  12   1   35.50    3.50
  10  12  -1   26.40    3.10
  10  12  -1   33.90    2.50
 -10  12   1   36.90    3.10
 -10  12   1   31.60    3.20
  -8 -12   1   21.50    1.90
  -8 -12   1   27.00    2.60
   8 -12  -1   26.60    2.00
   8 -12  -1   24.20    2.50
   8 -12  -1   25.20    1.90
  -8 -12   1   25.70    2.10
  -8 -12   1   25.60    2.20
   8 -12  -1   23.20    2.50
   8 -12  -1   23.40    2.10
  -8  12   1   21.50    2.60
   8  12  -1   26.30    2.10
   8  12  -1   23.50    2.60
  -8  12   1   27.40    2.90
   8  12  -1   25.40    2.40
   8  12  -1   20.90    2.40
  -8  12   1   27.90    2.70
  -8  12   1   24.50    2.80
  -8  12   1   25.10    3.70
   8  12  -1   27.40    2.90
  -6 -12   1   35.60    2.60
   6 -12  -1   39.30    2.80
  -6 -12   1   38.50    2.30
   6 -12  -1   36.30    2.40
  -6 -12   1   40.00    2.80
   6 -12  -1   34.10    2.60
   6 -12  -1   38.90    2.80
   6  12  -1   38.00    2.50
  -6  12   1   40.00    4.00
   6  12  -1   42.50    3.30
  -6  12   1   36.30    3.10
   6  12  -1   40.10    3.80
   6  12  -1   33.10    2.80
  -6  12   1   41.70    3.00
  -6  12   1   35.50    3.00
  -6  12   1   37.00    3.40
   6  12  -1   32.00    2.60
  -6  12   1   36.80    2.80
  -4 -12   1   77.99    4.10
   4 -12  -1   74.89    4.50
  -4 -12   1   82.09    4.20
  -4 -12   1   75.09    4.10
   4 -12  -1   66.69    4.50
   4 -12  -1   75.69    4.20
   4 -12  -1   77.29    4.10
  -4 -12   1   71.89    4.20
  -4 -12   1   82.29    4.40
   4 -12  -1   73.89    4.30
   4 -12  -1   72.09    4.30
   4  12  -1   74.29    4.70
   4  12  -1   77.19    5.00
  -4  12   1   81.19    5.90
   4  12  -1   75.99    4.10
  -4  12   1   76.69    4.20
   4  12  -1   70.89    4.30
  -4  12   1   79.39    4.50
   4  12  -1   74.79    4.20
  -4  12   1   75.29    4.00
   4  12  -1   71.19    4.20
  -4  12   1   74.99    4.60
  -4  12   1   76.29    4.60
   2 -12  -1    4.90    1.20
  -2 -12   1    4.90    0.90
  -2 -12   1    5.20    1.10
   2 -12  -1    3.20    0.90
  -2 -12   1    3.00    0.80
   2 -12  -1    3.60    0.90
  -2 -12   1    3.70    0.70
   2 -12  -1    3.10    0.70
  -2 -12   1    2.40    1.10
  -2 -12   1    3.90    1.00
  -2 -12   1    3.60    1.20
   2 -12  -1    2.40    1.00
   2 -12  -1    3.90    1.30
  -2  12   1    2.90    1.10
  -2  12   1    2.50    1.30
  -2  12   1    3.30    0.40
  -2  12   1    3.80    0.80
  -2  12   1    2.90    1.20
   2  12  -1    4.30    1.20
   2  12  -1    3.80    0.80
  -2  12   1    3.50    0.70
   2  12  -1    3.10    1.00
   2  12  -1    3.50    0.70
   2  12  -1    3.30    1.00
  -2  12   1    5.00    2.30
  -2  12   1    3.20    0.70
   2  12  -1    2.70    1.90
   2  12  -1    2.00    1.30
   0 -12  -1  248.38   11.80
   0 -12   1  219.88   11.50
   0 -12  -1  230.38   11.40
   0 -12  -1  227.98   11.50
   0 -12   1  215.78   11.80
   0 -12   1  233.68   11.50
   0 -12   1  227.28   11.70
   0 -12   1  220.68   11.80
   0 -12   1  216.28   11.60
   0 -12  -1  221.88   11.50
   0 -12  -1  206.18   11.70
   0 -12  -1  222.08   11.50
   0 -12  -1  223.68   11.60
   0  12  -1  229.28   11.60
   0  12   1  223.88   12.10
   0  12  -1  233.08   11.50
   0  12   1  225.98   11.80
   0  12  -1  221.78   11.70
   0  12   1  224.48   11.70
   0  12  -1  230.38   12.20
   0  12   1  227.48   11.50
   0  12   1  226.98   11.70
   0  12   1  233.18   11.50
   0  12  -1  214.08   11.80
  -2 -12  -1   11.40    1.00
  -2 -12  -1   12.10    1.40
  -2 -12  -1   11.40    1.00
  -2 -12  -1    8.50    1.10
  -2 -12  -1    9.50    1.10
   2 -12   1    8.00    1.10
  -2 -12  -1   10.40    1.00
   2 -12   1   12.40    1.30
  -2 -12  -1    9.30    1.00
  -2 -12  -1    8.40    1.30
   2  12   1    9.80    1.30
   2  12   1   10.60    1.10
   2  12   1   10.20    1.20
   2  12   1   15.30    2.10
   2  12   1   10.40    1.20
  -2  12  -1   10.80    1.00
  -2  12  -1   11.00    1.50
  -2  12  -1   14.00    1.60
  -2  12  -1   11.40    2.40
  -4 -12  -1   15.00    1.10
  -4 -12  -1   17.30    1.80
  -4 -12  -1   20.90    2.10
  -4 -12  -1   17.20    1.70
   4 -12   1   16.50    1.30
   4 -12   1   15.00    1.70
   4 -12   1   15.30    1.40
   4 -12   1   17.30    1.80
   4 -12   1   19.00    1.60
   4 -12   1   16.20    1.50
  -4  12  -1   14.60    1.60
   4  12   1   17.40    1.80
  -4  12  -1   19.00    3.10
  -4  12  -1   17.50    1.80
  -4  12  -1   17.90    1.70
  -4  12  -1   18.90    1.70
   4  12   1   15.80    1.60
   4  12   1   14.90    1.70
   4  12   1   17.60    2.00
   4  12   1   16.50    1.90
  -4  12  -1   16.10    1.50
   4  12   1   14.70    1.10
   4  12   1   16.30    1.70
  -6 -12  -1   81.59    4.80
  -6 -12  -1   74.69    4.50
   6 -12   1   79.99    4.40
   6 -12   1   83.69    4.70
  -6 -12  -1   78.09    4.60
   6 -12   1   78.49    4.60
   6 -12   1   86.59    4.50
   6  12   1   65.29    4.50
  -6  12  -1   72.39    5.00
   6  12   1   87.69    5.20
   6  12   1   87.79    4.90
   6  12   1   83.69    4.40
  -6  12  -1   77.79    4.80
   6  12   1   74.89    4.60
  -6  12  -1   80.99    4.70
  -6  12  -1   87.39    6.70
   8 -12   1    0.40    1.10
  -8 -12  -1    1.90    1.30
   8 -12   1    1.80    0.90
   8 -12   1    2.00    0.90
   8 -12   1    2.40    0.90
   8 -12   1    1.90    1.20
  -8 -12  -1    1.60    1.10
   8 -12   1    1.50    1.30
  -8 -12  -1    1.70    1.10
  -8  12  -1    0.60    1.40
  -8  12  -1    0.20    1.40
   8  12   1    2.80    1.20
   8  12   1    1.50    1.30
  -8  12  -1    3.00    3.30
   8  12   1    0.70    1.10
   8  12   1    2.80    1.80
  -8  12  -1    3.10    1.60
  -8  12  -1   -1.00    1.80
   8  12   1    1.60    0.90
  10 -12   1   18.00    1.90
  10 -12   1   19.00    2.40
  10 -12   1   17.20    1.90
 -10 -12  -1   20.30    1.70
  10 -12   1   21.80    1.90
  10 -12   1   18.80    1.60
 -10 -12  -1   20.40    2.10
 -10 -12  -1   21.90    2.30
  10  12   1   18.20    2.10
 -10  12  -1   22.20    4.30
  10  12   1   12.80    1.80
 -10  12  -1   18.80    2.20
 -10  12  -1   23.00    2.80
  10  12   1   17.90    1.90
 -10  12  -1   22.00    2.20
  10  12   1   16.70    2.00
 -10  12  -1   24.70    2.70
  10  12   1   15.40    2.40
 -12 -12  -1    0.80    1.20
  12 -12   1   -2.40    1.50
  12 -12   1   -0.60    1.00
  12 -12   1    1.50    1.00
 -12 -12  -1    0.60    1.50
  12 -12   1    0.80    1.80
  12 -12   1    0.20    1.60
 -12  12  -1    0.30    1.70
  12  12   1    0.30    1.30
  12  12   1    3.10    2.20
  12  12   1    0.50    1.50
  12  12   1    2.10    1.10
 -12  12  -1    0.70    3.50
 -12  12  -1    3.00    1.70
 -12  12  -1    0.70    2.20
 -12  12  -1   -3.50    2.10
  12  12   1    1.80    1.40
  14 -12   1    2.00    1.80
 -14 -12  -1    0.40    1.70
 -14 -12  -1   -1.20    1.40
  14 -12   1   -0.20    1.10
  14 -12   1   -1.30    1.80
  14 -12   1    1.10    1.30
 -14  12  -1    0.40    2.20
  14  12   1    0.20    1.20
 -14  12  -1   -3.30    1.10
  14  12   1   -2.30    1.50
 -14  12  -1   -0.30    1.90
 -14  12  -1   -1.30    3.40
 -14  12  -1   -1.20    1.80
  14  12   1    0.00    1.70
  14  12   1    0.40    2.40
  14  12   1    0.70    1.60
 -14  12  -1    0.00    1.30
 -14  12  -1   -3.50    2.40
 -16 -12  -1    7.20    3.00
  16 -12   1    8.60    2.50
 -16 -12  -1    4.10    1.90
  16 -12   1    5.50    2.50
  16 -12   1    4.60    1.80
  16 -12   1    6.80    1.50
 -16  12  -1    4.10    2.80
 -16  12  -1    8.40    2.90
 -16  12  -1   10.00    3.10
  16  12   1    4.00    3.10
  16  12   1    7.70    1.80
 -16  12  -1    3.50    5.50
  16  12   1   -1.20    3.30
  16  12   1    8.40    2.30
  16  12   1    1.10    1.90
 -16  12  -1    5.80    3.20
 -17 -13   1    0.70    2.10
  17 -13  -1   -1.30    1.80
  17 -13  -1   -0.20    2.50
  17 -13  -1    0.90    1.40
 -17 -13   1    2.10    1.70
  17 -13  -1   -2.40    2.50
 -17  13   1   -0.90    1.50
 -17  13   1    2.20    3.10
  17  13  -1    1.70    2.00
  17  13  -1   -2.40    3.00
  17  13  -1    0.90    1.70
 -17  13   1    0.50    2.70
 -17  13   1   -4.80    3.10
  17  13  -1    0.40    2.30
 -17  13   1    2.40    3.40
  15 -13  -1    0.30    1.20
 -15 -13   1   -1.40    1.60
  15 -13  -1    0.10    2.10
 -15 -13   1   -2.20    1.80
  15 -13  -1   -0.90    1.40
 -15  13   1   -2.40    2.50
  15  13  -1   -1.10    2.20
  15  13  -1   -2.30    2.50
  15  13  -1   -3.30    4.60
 -15  13   1   -0.80    1.50
 -15  13   1    0.60    3.90
  15  13  -1   -3.70    1.90
 -15  13   1    0.70    2.50
 -15  13   1    2.80    2.80
  15  13  -1   -1.10    1.30
 -15  13   1   -0.80    1.30
 -15  13   1    4.50    4.20
  13 -13  -1    0.60    1.00
  13 -13  -1   -1.60    1.90
  13 -13  -1    0.90    1.30
 -13 -13   1    0.50    1.10
 -13 -13   1   -0.70    1.30
  13 -13  -1   -0.50    1.70
 -13 -13   1    1.70    1.60
  13 -13  -1    0.40    1.10
 -13  13   1   -1.10    2.40
 -13  13   1    0.60    1.40
 -13  13   1   -1.80    1.60
  13  13  -1    1.10    1.20
 -13  13   1   -1.20    3.80
  13  13  -1    1.20    2.40
 -13  13   1    0.00    1.80
 -13  13   1   -0.80    2.30
  13  13  -1   -0.60    1.60
  13  13  -1   -2.60    1.40
  13  13  -1   -0.10    1.60
 -11 -13   1   53.49    3.20
 -11 -13   1   50.49    3.40
  11 -13  -1   54.99    4.00
  11 -13  -1   52.39    3.40
  11 -13  -1   57.29    3.40
  11 -13  -1   57.59    3.50
 -11 -13   1   49.70    3.70
 -11 -13   1   55.09    4.00
  11 -13  -1   55.09    3.90
 -11  13   1   61.49    4.70
  11  13  -1   47.40    3.80
 -11  13   1   52.99    4.10
 -11  13   1   57.49    6.70
  11  13  -1   46.60    4.90
  11  13  -1   54.29    3.90
  11  13  -1   50.59    4.20
 -11  13   1   53.09    5.00
 -11  13   1   62.69    4.60
   9 -13  -1   11.60    1.70
   9 -13  -1   10.80    1.20
  -9 -13   1   10.10    1.40
   9 -13  -1   10.20    1.80
  -9 -13   1   12.60    1.70
  -9 -13   1    8.60    1.10
   9 -13  -1   12.60    1.40
   9 -13  -1   10.00    1.20
  -9 -13   1   11.30    1.30
  -9  13   1   14.00    3.60
   9  13  -1   10.30    2.40
   9  13  -1    8.60    1.50
  -9  13   1   13.90    1.80
  -9  13   1    7.90    3.20
  -9  13   1   17.00    2.30
   9  13  -1    9.20    1.60
   9  13  -1   10.10    1.80
   9  13  -1   13.00    1.50
  -9  13   1   11.50    2.00
   7 -13  -1   13.30    1.60
  -7 -13   1   12.20    1.30
   7 -13  -1   12.80    1.30
  -7 -13   1   11.60    1.50
  -7 -13   1   13.00    1.40
   7 -13  -1   12.80    1.20
   7 -13  -1   12.20    1.60
  -7 -13   1   12.40    1.40
  -7  13   1   13.30    1.80
  -7  13   1   10.00    2.10
   7  13  -1   10.20    2.20
   7  13  -1   11.70    1.30
   7  13  -1   10.20    1.40
   7  13  -1    8.80    1.40
  -7  13   1   14.30    2.10
  -7  13   1   14.10    3.40
   7  13  -1   10.10    1.80
  -5 -13   1    4.10    1.00
  -5 -13   1    3.00    1.00
  -5 -13   1    2.90    1.10
   5 -13  -1    2.80    1.00
  -5 -13   1    3.50    0.80
  -5 -13   1    3.10    0.80
   5 -13  -1    4.80    0.90
   5 -13  -1    3.40    1.20
   5 -13  -1    2.40    1.20
   5 -13  -1    3.90    1.20
   5  13  -1    3.80    1.60
   5  13  -1    3.60    1.00
  -5  13   1    2.50    1.40
   5  13  -1    2.20    1.00
  -5  13   1    2.90    0.70
  -5  13   1    3.80    1.60
   5  13  -1    3.60    1.90
  -5  13   1    3.20    1.20
   5  13  -1    3.10    1.00
  -5  13   1    3.00    2.90
   5  13  -1    2.60    1.00
   3 -13  -1    5.80    1.20
  -3 -13   1    8.00    1.00
   3 -13  -1    7.40    1.10
  -3 -13   1   10.20    1.30
   3 -13  -1    7.30    1.50
  -3 -13   1    4.90    0.90
  -3 -13   1    7.80    0.60
  -3 -13   1    8.10    0.90
   3 -13  -1    8.30    1.20
  -3 -13   1    5.20    1.10
   3 -13  -1    6.30    1.00
   3 -13  -1    7.60    0.90
   3  13  -1    5.80    1.10
   3  13  -1    6.50    2.10
  -3  13   1    5.50    2.60
  -3  13   1    6.70    0.80
   3  13  -1    5.70    1.00
   3  13  -1    5.40    1.20
  -3  13   1    8.70    1.30
   3  13  -1    7.50    0.90
   3  13  -1    5.80    0.90
  -3  13   1    7.80    1.00
  -3  13   1    6.80    1.40
   3  13  -1    5.00    1.60
   1 -13  -1  571.94   28.70
   1 -13  -1  549.35   28.90
   1 -13  -1  569.44   28.80
   1 -13  -1  573.24   28.70
  -1 -13   1  537.15   28.80
  -1 -13   1  558.84   28.80
  -1 -13   1  585.74   28.70
   1 -13  -1  540.85   28.70
  -1 -13   1  578.14   28.70
   1 -13  -1  562.74   28.90
  -1  13   1  589.24   28.70
  -1  13   1  575.34   29.00
   1  13  -1  569.34   29.20
  -1  13   1  558.84   29.20
  -1  13   1  569.04   29.00
   1  13  -1  581.74   28.90
  -1  13   1  585.24   28.90
   1  13  -1  577.94   28.80
   1  13  -1  561.64   28.80
   1  13  -1  572.54   29.00
  -1  13   1  567.34   28.80
   1 -13   1  141.99    7.60
   1 -13   1  143.19    7.60
  -1 -13  -1  148.39    7.50
  -1 -13  -1  144.09    7.60
  -1 -13  -1  143.39    7.40
  -1 -13  -1  141.39    7.60
  -1 -13  -1  144.39    7.40
  -1 -13  -1  136.39    7.90
  -1 -13  -1  142.89    7.80
   1 -13   1  143.69    7.70
  -1 -13  -1  139.89    7.50
   1 -13   1  144.79    7.50
  -1  13  -1  138.59    8.60
   1  13   1  153.08    7.80
   1  13   1  141.99    7.80
  -1  13  -1  145.69    7.80
  -1  13  -1  145.09    7.80
  -1  13  -1  146.19    7.80
   1  13   1  143.59    7.90
   1  13   1  148.29    7.60
   1  13   1  147.69    7.50
  -1  13  -1  148.49    7.60
  -1  13  -1  148.49    7.50
   1  13   1  144.99    8.30
  -3 -13  -1   16.60    1.80
   3 -13   1   16.50    1.70
  -3 -13  -1   18.10    1.30
   3 -13   1   18.80    1.90
   3 -13   1   17.70    1.90
   3 -13   1   20.80    1.70
  -3 -13  -1   18.90    1.90
  -3 -13  -1   17.00    1.60
   3 -13   1   17.80    1.60
  -3 -13  -1   17.50    1.30
  -3 -13  -1   17.30    1.60
  -3  13  -1   22.00    3.10
   3  13   1   20.50    1.90
  -3  13  -1   19.10    2.20
  -3  13  -1   20.40    1.70
   3  13   1   21.20    2.40
   3  13   1   19.00    1.90
   3  13   1   19.10    1.90
  -3  13  -1   17.90    1.80
   3  13   1   19.80    2.00
   3  13   1   19.40    1.60
  -3  13  -1   18.10    1.60
   5 -13   1    9.80    1.20
  -5 -13  -1    7.90    1.20
  -5 -13  -1    5.70    1.10
   5 -13   1    7.50    1.20
  -5 -13  -1    6.00    1.40
   5 -13   1    8.20    1.00
   5 -13   1    5.20    1.20
   5  13   1    9.10    1.00
   5  13   1   11.60    1.70
  -5  13  -1    7.50    0.90
  -5  13  -1    8.30    1.10
   5  13   1    7.50    1.20
  -5  13  -1    8.10    1.50
  -5  13  -1    8.30    1.60
  -5  13  -1    7.90    0.70
   5  13   1    6.80    1.10
   5  13   1    8.80    1.90
  -5  13  -1   11.50    3.10
  -5  13  -1    7.10    1.40
   7 -13   1    4.40    1.40
   7 -13   1    5.20    1.00
   7 -13   1    6.80    1.30
  -7 -13  -1    4.60    1.20
   7 -13   1    2.40    1.10
   7 -13   1    5.30    0.90
   7 -13   1    5.90    1.00
  -7 -13  -1    3.80    1.40
  -7 -13  -1    4.00    1.20
   7  13   1    5.60    1.60
   7  13   1    6.10    2.00
  -7  13  -1    2.90    1.40
   7  13   1    5.50    1.10
   7  13   1    4.90    1.30
   7  13   1    6.20    1.00
  -7  13  -1    5.90    1.50
  -7  13  -1    4.10    1.70
  -7  13  -1    3.50    3.20
   9 -13   1   19.20    1.90
  -9 -13  -1   19.80    2.20
  -9 -13  -1   22.00    2.20
   9 -13   1   22.60    2.60
   9 -13   1   20.40    1.80
   9 -13   1   12.80    2.80
   9 -13   1   22.60    1.90
  -9 -13  -1   18.50    2.00
  -9  13  -1   17.10    2.00
  -9  13  -1   19.80    2.30
   9  13   1   21.80    2.40
   9  13   1   15.50    2.00
   9  13   1   18.10    1.90
  -9  13  -1   21.10    4.90
  -9  13  -1   19.40    2.40
   9  13   1   21.30    4.00
   9  13   1   13.10    1.70
  -9  13  -1   18.00    2.60
  11 -13   1    6.30    1.30
 -11 -13  -1    4.70    1.40
 -11 -13  -1   11.90    1.90
  11 -13   1    6.30    1.80
  11 -13   1    8.30    1.80
  11 -13   1   10.50    1.30
 -11 -13  -1    8.10    1.20
  11 -13   1    8.50    1.30
 -11  13  -1    9.80    2.40
  11  13   1    6.00    1.90
  11  13   1    6.00    1.30
 -11  13  -1   12.40    2.20
  11  13   1    7.40    1.70
 -11  13  -1   11.20    2.20
 -11  13  -1    5.30    3.80
  11  13   1    6.40    1.60
 -11  13  -1   11.70    1.90
  11  13   1    7.00    2.40
 -13 -13  -1    1.10    1.50
  13 -13   1    2.60    1.70
  13 -13   1    1.40    1.10
  13 -13   1    3.80    1.90
 -13 -13  -1    3.10    1.80
  13 -13   1    1.10    1.10
  13 -13   1    0.80    1.20
  13  13   1    5.50    1.90
 -13  13  -1    1.00    1.80
  13  13   1    1.70    1.60
 -13  13  -1    5.10    2.00
 -13  13  -1    2.30    1.30
 -13  13  -1    2.70    2.30
  13  13   1    4.50    2.40
 -13  13  -1   -1.40    3.80
  13  13   1    2.00    1.50
  13  13   1    2.90    1.30
 -13  13  -1    2.20    2.50
  15 -13   1   -0.20    1.50
 -15 -13  -1    1.10    1.80
  15 -13   1    3.80    2.40
 -15 -13  -1    0.00    2.30
  15 -13   1   -0.70    1.20
  15 -13   1    2.10    3.10
 -15  13  -1   -0.60    1.30
 -15  13  -1    2.00    2.50
  15  13   1   -1.70    4.40
 -15  13  -1   -5.80    2.50
 -15  13  -1   -0.70    2.70
  15  13   1    0.60    2.30
  15  13   1    1.80    1.40
 -15  13  -1    3.90    3.50
  15  13   1   -2.20    1.80
 -15  13  -1    0.70    2.00
  15  13   1    2.20    2.00
  17 -13   1    2.10    2.60
  17 -13   1    2.40    2.60
  17 -13   1    1.60    1.80
 -17 -13  -1    1.00    2.40
  17 -13   1   -0.60    1.40
 -17  13  -1    3.40    2.70
  17  13   1   -2.90    2.00
  17  13   1   -2.30    2.00
  17  13   1   -1.70    3.10
  17  13   1   -1.60    1.40
 -17  13  -1   -2.20    3.10
  16 -14  -1   -0.60    2.30
 -16 -14   1    1.80    2.40
  16 -14  -1   -0.60    2.30
  16 -14  -1   -1.50    1.70
  16 -14  -1   -0.90    1.20
 -16 -14   1   -0.20    1.40
  16  14  -1   -1.10    1.50
 -16  14   1   -0.50    3.50
 -16  14   1   -2.00    2.50
  16  14  -1   -1.60    2.00
 -16  14   1   -2.20    2.80
  16  14  -1   -1.50    1.90
 -16  14   1   -6.20    2.70
 -14 -14   1    2.60    1.60
  14 -14  -1    3.30    1.40
  14 -14  -1    5.50    2.10
  14 -14  -1    4.20    1.20
  14 -14  -1    4.90    2.20
 -14 -14   1    4.30    1.90
  14  14  -1    2.00    1.50
  14  14  -1    4.70    2.70
 -14  14   1    9.20    4.00
 -14  14   1    3.80    2.10
  14  14  -1    1.10    1.70
 -14  14   1    7.10    1.80
 -14  14   1    7.90    2.80
  14  14  -1    1.50    1.80
 -14  14   1    5.20    1.40
 -14  14   1    4.10    2.70
 -14  14   1    5.20    2.50
  14  14  -1    1.50    2.10
  12 -14  -1    2.00    1.80
  12 -14  -1    0.50    1.00
  12 -14  -1    1.50    1.20
 -12 -14   1    0.80    1.50
 -12 -14   1    0.60    1.30
  12 -14  -1   -1.90    1.70
  12 -14  -1   -0.60    1.10
  12  14  -1   -0.80    1.50
 -12  14   1    1.70    2.40
  12  14  -1    0.60    1.70
  12  14  -1    0.50    1.20
 -12  14   1    3.00    2.20
 -12  14   1    4.40    3.70
  12  14  -1    1.60    2.40
  12  14  -1    0.10    1.50
 -12  14   1    1.50    1.90
 -12  14   1    1.50    1.80
 -10 -14   1   22.60    2.30
 -10 -14   1   20.00    1.60
  10 -14  -1   19.30    1.90
 -10 -14   1   21.60    2.20
  10 -14  -1   19.90    1.90
  10 -14  -1   17.00    2.10
  10 -14  -1   19.60    3.20
 -10 -14   1   18.60    1.70
  10 -14  -1   22.60    2.20
 -10  14   1   23.10    2.70
 -10  14   1   13.90    2.70
 -10  14   1   20.10    2.70
 -10  14   1   21.80    2.20
  10  14  -1   19.50    2.10
  10  14  -1   18.80    2.90
  10  14  -1   19.50    2.10
  10  14  -1   12.50    3.00
 -10  14   1   15.00    4.10
  10  14  -1   16.40    1.90
  -8 -14   1    4.30    0.80
  -8 -14   1    4.60    1.20
   8 -14  -1    6.70    1.20
   8 -14  -1    4.20    1.50
   8 -14  -1    6.00    1.00
  -8 -14   1    8.10    1.50
  -8 -14   1    6.10    1.20
   8 -14  -1    5.50    1.50
   8  14  -1    5.90    1.30
   8  14  -1    4.50    1.90
  -8  14   1    1.00    3.30
   8  14  -1    5.30    1.10
   8  14  -1    5.60    1.30
  -8  14   1    4.90    1.80
   8  14  -1    4.10    2.40
  -8  14   1    4.40    1.50
  -8  14   1    5.70    2.10
   6 -14  -1  125.79    6.90
  -6 -14   1  133.29    6.80
  -6 -14   1  125.49    6.80
  -6 -14   1  121.59    7.30
   6 -14  -1  124.19    6.90
   6 -14  -1  126.89    6.60
  -6 -14   1  124.09    6.60
  -6 -14   1  131.19    7.00
   6 -14  -1  122.89    6.80
   6  14  -1  121.59    7.40
   6  14  -1  121.59    6.90
   6  14  -1  120.69    6.70
  -6  14   1  132.59    8.60
  -6  14   1  128.29    7.30
  -6  14   1  124.19    6.90
  -6  14   1  136.29    7.40
  -6  14   1  129.29    7.10
  -6  14   1  125.29    7.10
   6  14  -1  125.39    6.80
   6  14  -1  125.99    7.60
  -4 -14   1    9.40    1.10
   4 -14  -1   13.00    1.40
   4 -14  -1   11.20    1.40
   4 -14  -1    9.30    1.20
   4 -14  -1   11.40    1.00
   4 -14  -1    8.70    1.60
  -4 -14   1    8.40    1.00
  -4 -14   1   11.10    2.20
  -4 -14   1   11.20    1.40
  -4 -14   1   12.20    1.10
   4  14  -1    8.90    1.10
   4  14  -1   11.00    1.40
  -4  14   1    9.00    1.10
   4  14  -1    8.20    1.80
  -4  14   1    8.40    1.30
  -4  14   1   10.70    3.00
   4  14  -1    6.70    2.30
   4  14  -1    8.80    1.40
  -4  14   1   11.70    1.80
   4  14  -1    9.80    1.10
  -4  14   1   10.70    1.60
  -4  14   1    9.70    1.00
   4  14  -1   10.20    1.20
  -2 -14   1  140.69    7.30
  -2 -14   1  148.59    7.70
   2 -14  -1  141.99    7.40
   2 -14  -1  142.09    8.20
  -2 -14   1  145.89    7.50
   2 -14  -1  150.98    7.60
  -2 -14   1  148.79    7.50
  -2 -14   1  128.99    7.60
   2 -14  -1  141.59    7.70
  -2 -14   1  144.09    7.40
   2  14  -1  139.89    8.50
  -2  14   1  145.89    7.80
  -2  14   1  138.89    7.70
   2  14  -1  141.99    7.70
  -2  14   1  148.49    7.50
  -2  14   1  138.49    8.70
   2  14  -1  146.69    7.50
   2  14  -1  139.39    7.90
  -2  14   1  141.59    7.40
   2  14  -1  138.99    7.70
   2  14  -1  143.99    7.60
   0 -14  -1    2.50    0.70
   0 -14  -1    2.00    1.00
   0 -14   1    3.50    0.90
   0 -14   1    4.60    1.20
   0 -14  -1    2.90    0.70
   0 -14  -1    3.20    1.30
   0 -14   1    2.40    1.00
   0 -14  -1    3.30    0.70
   0 -14   1    3.10    0.80
   0 -14  -1    3.60    1.00
   0  14   1    5.20    2.40
   0  14   1    4.60    0.90
   0  14   1    2.90    0.80
   0  14  -1    4.60    1.50
   0  14   1    3.20    1.50
   0  14  -1    2.30    0.80
   0  14   1    2.30    1.30
   0  14  -1    3.60    2.50
   0  14  -1    3.30    1.40
   0  14   1    2.10    1.30
   0  14  -1    4.50    0.90
  -2 -14  -1    8.20    1.40
   2 -14   1    7.50    1.00
  -2 -14  -1    7.50    0.80
  -2 -14  -1    8.80    1.10
  -2 -14  -1    7.40    1.10
  -2 -14  -1    9.70    1.10
   2 -14   1    7.70    1.30
  -2 -14  -1    7.70    0.70
   2 -14   1    8.60    1.10
   2 -14   1    8.70    1.00
  -2 -14  -1    9.80    1.00
   2 -14   1    7.40    1.30
   2  14   1    8.50    2.30
  -2  14  -1    5.90    1.40
   2  14   1    8.90    1.40
   2  14   1    6.90    1.00
   2  14   1    8.80    1.00
  -2  14  -1    6.00    2.70
  -2  14  -1    7.70    0.90
   2  14   1    6.70    1.40
   2  14   1   10.70    1.60
  -2  14  -1    7.50    1.60
  -2  14  -1    8.00    1.00
   4 -14   1   24.10    1.90
  -4 -14  -1   23.40    1.50
   4 -14   1   25.20    2.20
   4 -14   1   20.90    2.40
   4 -14   1   21.50    2.00
  -4 -14  -1   23.50    2.60
  -4 -14  -1   23.90    2.10
   4 -14   1   23.20    2.20
  -4 -14  -1   24.00    2.20
  -4  14  -1   29.80    3.60
   4  14   1   21.70    2.20
   4  14   1   24.90    2.30
   4  14   1   26.30    2.10
  -4  14  -1   24.40    2.50
  -4  14  -1   30.50    2.70
   4  14   1   24.70    1.80
  -4  14  -1   24.20    2.00
   4  14   1   21.70    2.30
   4  14   1   21.70    2.60
  -4  14  -1   21.90    1.90
   4  14   1   23.80    1.90
  -4  14  -1   26.30    2.70
   6 -14   1    2.80    1.10
  -6 -14  -1    4.50    1.40
   6 -14   1    2.20    1.30
   6 -14   1    5.20    1.10
   6 -14   1    3.90    0.90
  -6 -14  -1    5.70    1.20
  -6 -14  -1    3.80    1.20
  -6  14  -1    3.60    1.30
   6  14   1    4.80    1.90
  -6  14  -1    5.50    1.70
   6  14   1    3.50    1.60
   6  14   1    4.20    1.30
  -6  14  -1    3.20    1.50
  -6  14  -1   -0.60    3.20
   6  14   1    2.30    1.00
   6  14   1    2.90    0.90
   8 -14   1   -1.30    1.30
  -8 -14  -1    0.00    1.10
  -8 -14  -1    0.30    1.40
   8 -14   1    0.00    1.10
   8 -14   1   -0.80    0.90
  -8 -14  -1    1.60    1.10
   8 -14   1    1.10    0.90
   8 -14   1    1.30    1.20
   8 -14   1    1.10    0.80
   8  14   1    0.20    1.10
   8  14   1    0.10    0.90
   8  14   1   -0.90    1.40
  -8  14  -1    1.30    3.60
  -8  14  -1    2.90    1.60
   8  14   1    1.10    1.30
  -8  14  -1   -2.10    1.30
   8  14   1    3.00    2.20
  -8  14  -1   -1.30    1.70
  -8  14  -1    0.90    1.50
 -10 -14  -1   33.50    3.00
  10 -14   1   37.50    3.30
  10 -14   1   36.70    3.10
  10 -14   1   38.00    2.70
 -10 -14  -1   38.50    3.50
  10 -14   1   39.70    2.60
  10 -14   1   33.80    2.70
 -10 -14  -1   34.90    2.90
 -10  14  -1   40.80    4.90
 -10  14  -1   37.20    4.40
 -10  14  -1   33.90    3.70
  10  14   1   37.10    2.80
  10  14   1   42.40    3.20
  10  14   1   36.50    4.20
 -10  14  -1   37.30    3.40
  10  14   1   30.30    3.50
 -10  14  -1   31.70    3.40
 -12 -14  -1    0.20    1.70
  12 -14   1    2.80    1.80
  12 -14   1    1.00    1.20
 -12 -14  -1    2.90    1.40
  12 -14   1    3.20    1.20
  12 -14   1    2.20    1.10
  12 -14   1    1.30    1.70
 -12  14  -1    4.40    2.60
  12  14   1    1.40    1.10
  12  14   1    0.50    1.50
 -12  14  -1   -1.20    2.20
 -12  14  -1    1.60    3.90
  12  14   1    3.40    1.70
  12  14   1    0.10    2.30
 -12  14  -1    1.50    1.80
 -12  14  -1    5.00    1.90
  12  14   1    1.80    1.50
  14 -14   1    0.50    2.00
  14 -14   1   -0.80    1.30
 -14 -14  -1    0.80    2.10
  14 -14   1    3.70    2.00
 -14 -14  -1    2.30    1.50
  14 -14   1    1.80    1.40
  14  14   1    3.30    2.20
 -14  14  -1    0.00    1.40
  14  14   1    1.50    1.60
 -14  14  -1    0.60    2.80
  14  14   1   -0.80    1.20
  14  14   1   -0.50    2.50
 -14  14  -1   -4.20    2.00
 -14  14  -1   -0.70    3.70
 -14  14  -1    4.00    2.30
 -14  14  -1    2.00    1.30
 -14  14  -1    2.70    2.90
 -16 -14  -1   -1.20    1.90
  16 -14   1    0.20    2.30
  16 -14   1    0.80    2.80
  16 -14   1   -2.00    2.30
  16 -14   1   -1.20    1.30
 -16  14  -1   -3.10    3.20
 -16  14  -1   -1.10    2.70
 -16  14  -1    0.50    1.50
 -16  14  -1   -0.10    2.60
  16  14   1   -2.40    1.70
  16  14   1   -0.30    2.10
  16  14   1    0.70    2.80
 -16  14  -1    0.00    3.00
  16  14   1    1.60    1.60
  15 -15  -1    2.00    2.70
  15 -15  -1    2.00    1.30
  15 -15  -1    1.50    2.20
  15 -15  -1   -1.00    1.50
 -15 -15   1    3.30    2.20
 -15 -15   1    2.50    1.70
  15  15  -1   -0.30    2.10
  15  15  -1    3.80    2.20
  15  15  -1    1.50    1.80
 -15  15   1    9.20    3.20
  15  15  -1    4.60    3.00
 -15  15   1    2.30    1.50
 -15  15   1    6.50    4.00
 -15  15   1    3.80    1.80
 -15  15   1    2.90    3.10
 -15  15   1    5.00    2.70
 -15  15   1    2.40    2.20
  13 -15  -1    5.20    1.20
 -13 -15   1    4.30    1.60
  13 -15  -1    4.40    1.40
  13 -15  -1    5.40    2.10
 -13 -15   1    4.80    1.90
  13 -15  -1    6.00    2.00
  13 -15  -1    5.10    2.10
 -13  15   1   -0.30    2.20
  13  15  -1    2.70    1.90
 -13  15   1    5.60    2.60
  13  15  -1    2.10    1.40
  13  15  -1    5.10    2.80
 -13  15   1    5.60    2.10
  13  15  -1    0.50    2.00
 -13  15   1    8.20    4.30
  13  15  -1    6.80    1.70
 -13  15   1    5.20    2.90
 -11 -15   1   -0.50    1.30
  11 -15  -1    1.50    1.70
  11 -15  -1    0.60    1.80
 -11 -15   1    1.10    1.50
  11 -15  -1    0.00    0.90
  11 -15  -1   -0.40    1.60
 -11 -15   1    0.00    1.10
 -11  15   1   -0.10    1.60
 -11  15   1   -4.90    3.70
  11  15  -1   -2.30    1.30
 -11  15   1   -2.70    2.20
  11  15  -1   -0.10    2.40
 -11  15   1    0.40    2.10
  11  15  -1   -1.00    1.40
  11  15  -1   -1.40    1.20
 -11  15   1    2.90    2.00
  11  15  -1   -0.80    1.80
   9 -15  -1    0.20    1.10
  -9 -15   1    0.50    1.40
   9 -15  -1   -0.20    0.90
  -9 -15   1   -0.60    1.10
   9 -15  -1    1.00    1.50
  -9 -15   1   -1.20    1.10
  -9 -15   1    0.00    0.70
   9 -15  -1    1.40    1.50
  -9  15   1   -2.00    3.40
   9  15  -1   -0.80    1.30
  -9  15   1   -0.90    1.50
   9  15  -1    1.40    2.20
   9  15  -1   -1.20    2.30
  -9  15   1    0.30    2.00
  -9  15   1   -3.10    1.50
  -9  15   1   -0.60    1.50
   9  15  -1   -0.90    1.70
   9  15  -1    0.60    1.00
  -7 -15   1   44.90    3.30
  -7 -15   1   39.60    2.90
  -7 -15   1   42.50    2.90
   7 -15  -1   41.20    3.20
   7 -15  -1   45.10    2.90
  -7 -15   1   41.80    2.50
   7 -15  -1   37.50    3.10
   7  15  -1   42.60    2.80
  -7  15   1   41.90    3.30
   7  15  -1   39.60    3.20
   7  15  -1   44.20    4.70
   7  15  -1   39.30    2.90
   7  15  -1   39.40    3.90
  -7  15   1   36.10    4.80
  -7  15   1   45.40    4.70
  -7  15   1   39.50    3.40
  -7  15   1   42.10    3.70
  -5 -15   1   58.79    3.40
   5 -15  -1   61.49    3.80
   5 -15  -1   60.49    3.60
   5 -15  -1   53.09    3.60
  -5 -15   1   56.19    3.50
  -5 -15   1   56.49    3.20
   5 -15  -1   56.39    3.30
  -5 -15   1   60.99    4.30
  -5 -15   1   56.29    3.80
   5 -15  -1   51.69    3.70
  -5  15   1   55.99    4.00
  -5  15   1   56.69    3.80
  -5  15   1   57.29    6.10
   5  15  -1   59.59    3.40
  -5  15   1   58.49    3.30
   5  15  -1   63.59    3.80
   5  15  -1   57.29    3.50
   5  15  -1   60.69    3.50
  -5  15   1   58.09    4.20
   5  15  -1   56.49    3.70
   5  15  -1   51.09    4.30
   5  15  -1   60.99    4.80
  -3 -15   1   19.60    1.90
   3 -15  -1   21.10    2.00
   3 -15  -1   17.30    1.60
  -3 -15   1   17.40    1.60
   3 -15  -1   21.80    2.40
  -3 -15   1   18.90    1.30
  -3 -15   1   21.60    1.80
   3 -15  -1   18.30    1.60
  -3 -15   1   21.10    1.90
   3 -15  -1   20.30    1.70
  -3 -15   1   19.00    1.60
   3  15  -1   20.60    1.70
  -3  15   1   17.90    1.60
   3  15  -1   17.00    2.10
   3  15  -1   20.50    2.90
   3  15  -1   15.50    1.70
   3  15  -1   18.10    1.80
  -3  15   1   22.00    2.20
  -3  15   1   19.80    1.80
  -3  15   1   23.50    3.40
  -3  15   1   18.30    2.00
   3  15  -1   17.90    1.90
  -3  15   1   20.40    2.20
   3  15  -1   18.60    2.10
  -1 -15   1  259.27   13.00
  -1 -15   1  253.17   13.00
  -1 -15   1  249.38   13.10
   1 -15  -1  248.28   13.00
   1 -15  -1  255.27   12.90
   1 -15  -1  256.27   12.80
   1 -15  -1  244.88   13.20
  -1 -15   1  257.37   12.90
  -1  15   1  254.27   13.00
   1  15  -1  247.98   13.00
   1  15  -1  253.27   13.00
   1  15  -1  238.48   13.30
   1  15  -1  253.37   13.80
  -1  15   1  248.88   13.20
  -1  15   1  261.77   13.20
  -1  15   1  253.77   13.80
   1  15  -1  250.17   13.20
  -1  15   1  250.87   12.90
  -1 -15  -1    6.00    0.70
  -1 -15  -1    6.10    1.10
  -1 -15  -1    6.40    0.70
  -1 -15  -1    5.40    1.30
   1 -15   1    8.30    1.10
   1 -15   1    5.70    1.20
  -1 -15  -1    8.30    0.90
   1 -15   1    8.20    1.00
  -1 -15  -1    6.80    1.10
   1 -15   1    6.50    1.30
  -1  15  -1    6.30    1.10
   1  15   1    8.80    2.50
   1  15   1    5.40    1.00
  -1  15  -1    7.60    2.80
  -1  15  -1    8.50    1.50
   1  15   1    8.20    1.00
   1  15   1    4.90    1.60
   1  15   1    8.10    1.60
  -1  15  -1    7.90    1.00
  -1  15  -1    6.80    1.60
   1  15   1    5.80    1.50
   3 -15   1    2.50    1.10
  -3 -15  -1    3.70    1.10
   3 -15   1    2.70    1.10
   3 -15   1    2.40    0.80
   3 -15   1    2.40    1.20
   3 -15   1    2.40    0.90
  -3 -15  -1    2.40    1.10
  -3 -15  -1    3.60    1.30
  -3 -15  -1    3.30    0.60
   3  15   1    1.30    1.30
   3  15   1    3.50    0.80
  -3  15  -1    2.30    1.60
  -3  15  -1    3.20    0.80
  -3  15  -1    1.60    1.40
  -3  15  -1    1.70    1.00
   3  15   1    3.70    1.00
   3  15   1    2.00    1.50
  -3  15  -1    2.00    2.80
   3  15   1   -0.30    2.20
   5 -15   1    1.70    1.10
  -5 -15  -1    3.50    1.10
  -5 -15  -1    4.40    1.30
   5 -15   1    2.60    0.90
   5 -15   1    0.80    1.20
   5 -15   1    2.10    1.10
   5 -15   1    0.80    1.00
  -5 -15  -1    3.90    1.10
  -5  15  -1    3.30    1.50
   5  15   1    2.90    0.90
  -5  15  -1    3.90    1.10
  -5  15  -1    0.30    1.40
   5  15   1    1.60    1.60
   5  15   1    1.10    2.00
  -5  15  -1    1.10    3.00
   5  15   1    0.50    1.20
   5  15   1    3.30    0.90
  -5  15  -1    1.00    1.20
  -5  15  -1    2.60    0.80
   5  15   1    2.70    0.90
  -5  15  -1    2.60    0.50
   5  15   1    2.30    1.10
   7 -15   1    6.60    1.30
   7 -15   1    7.20    1.50
  -7 -15  -1    5.90    1.30
  -7 -15  -1    4.90    1.50
   7 -15   1    6.00    1.30
  -7 -15  -1    5.50    1.50
   7 -15   1    7.70    1.10
   7 -15   1    8.20    1.20
  -7  15  -1    5.10    1.90
   7  15   1    9.10    1.20
  -7  15  -1    7.00    3.60
  -7  15  -1    8.00    1.60
   7  15   1    7.40    1.90
  -7  15  -1    6.50    1.60
   7  15   1    3.90    1.10
   7  15   1    3.50    2.40
   7  15   1    8.50    1.50
  -9 -15  -1   14.60    1.70
  -9 -15  -1   11.90    1.50
   9 -15   1   14.30    1.90
  -9 -15  -1   12.90    1.90
   9 -15   1   14.90    1.30
   9 -15   1   12.90    1.40
   9 -15   1   13.30    1.70
   9 -15   1   16.00    1.40
   9  15   1   14.00    1.80
   9  15   1   10.80    1.60
  -9  15  -1   11.80    2.10
   9  15   1   11.60    1.40
  -9  15  -1   11.70    4.00
  -9  15  -1   11.80    2.20
  -9  15  -1   11.40    2.40
  -9  15  -1    9.60    1.90
   9  15   1   10.50    2.90
   9  15   1    7.90    2.30
  11 -15   1    6.00    1.50
 -11 -15  -1    7.70    1.90
  11 -15   1    5.40    1.80
 -11 -15  -1    4.40    1.60
  11 -15   1    3.60    1.20
 -11 -15  -1    7.10    1.30
  11 -15   1    5.60    1.70
  11 -15   1    6.00    1.20
 -11  15  -1    1.20    2.00
  11  15   1    6.10    1.90
 -11  15  -1    7.80    1.90
 -11  15  -1    1.00    3.90
  11  15   1    4.60    1.60
  11  15   1    5.10    1.50
 -11  15  -1    2.00    2.30
 -11  15  -1    3.50    1.90
  11  15   1    6.60    1.80
  11  15   1    3.50    2.30
  13 -15   1    0.20    1.20
  13 -15   1    1.40    1.20
  13 -15   1    0.30    1.90
  13 -15   1   -3.60    1.70
  13 -15   1    0.90    1.20
 -13 -15  -1   -1.90    1.90
 -13 -15  -1   -1.00    1.40
 -13  15  -1   -0.20    1.90
 -13  15  -1   -2.80    2.30
 -13  15  -1   -0.10    3.90
 -13  15  -1    0.00    2.50
  13  15   1    0.00    1.50
  13  15   1   -1.00    1.60
  13  15   1   -0.50    1.80
  13  15   1   -1.00    2.40
  13  15   1   -1.60    1.20
 -13  15  -1   -2.30    1.90
 -15 -15  -1    1.10    2.30
  15 -15   1    0.10    2.20
  15 -15   1   -4.10    1.40
  15 -15   1   -1.10    1.20
  15 -15   1    1.80    2.20
 -15 -15  -1    2.80    1.90
 -15  15  -1    1.40    2.20
 -15  15  -1   -0.30    1.50
 -15  15  -1   -0.10    2.60
  15  15   1   -0.50    1.90
  15  15   1   -4.30    1.70
 -15  15  -1    4.60    3.80
 -15  15  -1   -2.90    2.40
  15  15   1   -0.60    1.30
  15  15   1   -0.50    2.70
 -14 -16   1    0.10    2.10
  14 -16  -1    1.20    1.20
  14 -16  -1   -0.90    2.10
  14 -16  -1    0.90    1.20
  14 -16  -1   -0.20    1.80
  14 -16  -1    0.30    2.10
 -14 -16   1   -1.30    1.50
 -14  16   1   -2.60    2.60
 -14  16   1    0.00    1.60
  14  16  -1    1.30    1.80
 -14  16   1    0.10    4.30
  14  16  -1   -0.20    2.40
  14  16  -1    0.00    3.00
  14  16  -1    3.10    3.60
 -14  16   1   -4.80    5.80
 -14  16   1   -0.50    2.70
  14  16  -1    0.80    1.30
 -14  16   1   -1.80    2.00
  12 -16  -1   15.00    1.70
 -12 -16   1   11.10    2.00
 -12 -16   1    8.90    1.40
 -12 -16   1   10.40    1.70
  12 -16  -1   13.30    2.30
  12 -16  -1    9.20    1.40
  12 -16  -1    9.80    2.20
  12  16  -1    8.70    2.00
  12  16  -1    6.90    2.90
 -12  16   1    7.40    2.10
 -12  16   1    6.50    4.30
  12  16  -1    9.40    1.80
 -12  16   1   14.00    2.70
 -12  16   1   14.80    3.10
  12  16  -1    8.30    2.50
 -12  16   1    6.40    2.60
  12  16  -1    9.60    1.70
  10 -16  -1    0.40    1.60
 -10 -16   1    2.90    1.30
 -10 -16   1    2.00    1.30
  10 -16  -1    1.60    1.60
  10 -16  -1    0.50    1.20
  10 -16  -1    2.30    1.00
 -10 -16   1    4.00    1.60
  10  16  -1   -1.20    1.40
 -10  16   1   -0.50    1.80
  10  16  -1    1.30    2.00
  10  16  -1    2.50    1.30
 -10  16   1   12.40    3.80
  10  16  -1    4.00    2.50
 -10  16   1    1.60    1.60
  10  16  -1    0.80    1.10
 -10  16   1    1.40    2.10
 -10  16   1    0.90    2.20
  -8 -16   1    1.70    1.10
  -8 -16   1    1.40    1.40
   8 -16  -1    1.20    1.40
   8 -16  -1    1.60    2.00
   8 -16  -1    1.20    0.90
  -8 -16   1    0.80    1.10
   8 -16  -1    0.30    1.10
  -8 -16   1   -0.10    0.70
  -8  16   1    1.60    1.50
   8  16  -1    2.30    1.40
  -8  16   1    1.60    1.90
   8  16  -1    1.40    1.20
   8  16  -1   -0.10    1.10
   8  16  -1   -0.70    2.20
  -8  16   1   -0.50    1.40
   8  16  -1    3.10    2.00
  -8  16   1    2.70    3.50
  -8  16   1   -0.90    1.90
   6 -16  -1   -0.30    1.30
   6 -16  -1    1.40    1.10
  -6 -16   1    0.10    1.00
   6 -16  -1    0.00    1.10
  -6 -16   1   -1.10    1.00
  -6 -16   1    0.00    1.30
  -6 -16   1   -1.10    1.60
  -6 -16   1    0.80    0.70
   6 -16  -1   -0.50    1.30
  -6  16   1    0.80    2.30
   6  16  -1    0.30    1.00
  -6  16   1   -3.60    1.40
  -6  16   1   -0.60    1.40
   6  16  -1    1.20    1.10
  -6  16   1   -4.20    3.10
  -6  16   1    0.90    1.20
   6  16  -1    0.50    1.60
   6  16  -1    1.50    1.30
   6  16  -1   -2.10    2.20
   6  16  -1    0.80    0.90
   6  16  -1    1.50    1.00
   4 -16  -1    4.30    1.40
   4 -16  -1    2.80    1.20
  -4 -16   1    1.80    0.80
  -4 -16   1    1.70    0.90
   4 -16  -1    0.70    0.80
  -4 -16   1    1.60    1.20
  -4 -16   1    1.70    1.00
  -4 -16   1    2.10    1.10
   4 -16  -1    1.30    1.10
   4 -16  -1    0.70    1.10
   4  16  -1    4.00    2.30
  -4  16   1    2.00    0.70
  -4  16   1    1.50    3.10
  -4  16   1    2.40    0.90
  -4  16   1    2.40    1.20
  -4  16   1    2.40    1.70
   4  16  -1    3.60    0.90
   4  16  -1    1.00    0.80
   4  16  -1    1.90    1.10
  -4  16   1    1.30    1.50
   4  16  -1    9.00    1.60
   4  16  -1    2.80    1.20
   4  16  -1    1.90    1.60
   2 -16  -1   52.29    3.30
  -2 -16   1   55.69    3.20
  -2 -16   1   52.29    3.00
   2 -16  -1   49.90    3.30
  -2 -16   1   49.30    3.40
   2 -16  -1   51.59    3.00
   2 -16  -1   51.19    3.60
  -2 -16   1   57.19    2.90
  -2 -16   1   53.39    3.60
  -2  16   1   54.59    3.20
  -2  16   1   51.39    3.60
   2  16  -1   48.60    4.00
  -2  16   1   52.59    3.80
   2  16  -1   53.99    3.80
  -2  16   1   49.70    5.50
   2  16  -1   54.29    3.30
   2  16  -1   49.40    3.20
   2  16  -1   43.10    5.00
  -2  16   1   54.09    3.10
   0 -16   1    1.80    1.00
   0 -16  -1    0.70    1.00
   0 -16   1    1.60    1.10
   0 -16  -1    1.70    0.60
   0 -16   1    7.20    1.30
   0 -16  -1    0.80    1.00
   0 -16  -1    1.60    0.70
   0 -16   1    1.60    0.80
   0 -16  -1    1.20    0.70
   0 -16  -1    2.10    1.30
   0  16  -1    2.70    0.90
   0  16  -1    7.90    2.80
   0  16   1    1.80    1.40
   0  16   1    2.70    0.90
   0  16  -1   -0.50    1.50
   0  16   1    1.80    1.50
   0  16   1    2.40    0.90
   0  16   1   -0.50    2.50
   0  16  -1    2.10    0.90
  -2 -16  -1   36.10    3.00
   2 -16   1   35.00    2.70
  -2 -16  -1   31.20    2.00
   2 -16   1   37.90    2.60
  -2 -16  -1   32.90    2.60
   2 -16   1   33.10    2.70
  -2 -16  -1   35.60    2.10
   2 -16   1   33.30    2.20
  -2 -16  -1   31.60    2.00
  -2 -16  -1   34.60    2.60
  -2  16  -1   31.00    2.40
   2  16   1   36.50    3.00
   2  16   1   32.10    2.30
  -2  16  -1   34.00    3.00
  -2  16  -1   37.60    3.90
  -2  16  -1   32.90    3.10
  -2  16  -1   34.10    2.30
   2  16   1   31.80    3.20
   2  16   1   33.60    2.50
   2  16   1   39.60    4.30
  -4 -16  -1   17.10    1.70
   4 -16   1   16.10    1.60
  -4 -16  -1   17.60    2.00
   4 -16   1   18.80    1.80
  -4 -16  -1   19.40    1.80
   4 -16   1   20.10    1.70
   4  16   1   16.10    1.70
   4  16   1   16.90    2.60
   4  16   1   16.70    1.70
  -4  16  -1   14.70    1.80
  -4  16  -1   14.70    1.40
  -4  16  -1   16.30    1.70
  -4  16  -1   12.20    3.60
  -4  16  -1   17.10    1.90
  -4  16  -1   17.60    2.00
   6 -16   1    2.40    1.20
   6 -16   1    3.50    1.00
  -6 -16  -1    1.40    1.30
  -6 -16  -1    3.70    1.20
   6 -16   1    1.00    1.30
  -6 -16  -1    2.40    1.50
   6 -16   1    2.00    0.90
   6 -16   1    1.30    1.10
   6  16   1    2.70    1.00
  -6  16  -1    1.00    1.40
   6  16   1    2.80    1.20
  -6  16  -1   -0.40    1.50
   6  16   1    2.20    1.00
   6  16   1    2.10    1.70
  -6  16  -1    2.00    1.30
  -6  16  -1   -1.30    3.30
   8 -16   1    0.10    1.80
  -8 -16  -1    3.00    1.50
   8 -16   1    0.60    1.00
   8 -16   1    1.60    1.40
  -8 -16  -1    3.10    1.30
   8 -16   1    0.70    1.00
  -8 -16  -1    2.00    1.20
  -8  16  -1    1.50    1.60
   8  16   1    2.20    2.20
   8  16   1    5.30    3.70
  -8  16  -1    5.90    3.80
  -8  16  -1    2.50    1.60
   8  16   1    2.20    1.10
   8  16   1    1.50    1.30
   8  16   1    2.00    1.00
  -8  16  -1    0.60    1.90
  -8  16  -1    2.00    1.70
 -10 -16  -1   -1.90    1.20
  10 -16   1   -1.00    1.00
  10 -16   1   -2.60    0.90
  10 -16   1    0.70    1.60
  10 -16   1   -1.10    1.40
  10 -16   1   -1.70    1.00
 -10 -16  -1    1.30    1.70
 -10 -16  -1    0.40    1.30
  10  16   1   -0.90    1.40
 -10  16  -1   -1.40    2.10
  10  16   1   -0.60    1.80
  10  16   1   -1.60    2.20
 -10  16  -1   -0.70    1.90
  10  16   1   -1.90    1.20
 -10  16  -1    1.80    4.00
  10  16   1   -0.80    1.10
 -10  16  -1   -1.70    1.50
 -10  16  -1   -1.60    1.80
 -12 -16  -1    1.40    1.40
  12 -16   1    1.70    1.20
  12 -16   1    0.80    1.10
  12 -16   1   -0.20    1.20
 -12 -16  -1    1.10    2.00
 -12 -16  -1    2.80    1.10
  12 -16   1    0.60    1.80
  12 -16   1    2.90    1.90
 -12  16  -1    6.40    4.40
 -12  16  -1    1.30    2.50
  12  16   1    1.70    1.50
  12  16   1    1.40    2.00
 -12  16  -1   -2.20    1.80
 -12  16  -1    3.40    2.50
  12  16   1   -0.10    1.10
 -12  16  -1   -0.30    2.10
  12  16   1   -1.10    2.40
  12  16   1   -0.10    1.70
 -14 -16  -1   -0.20    2.20
  14 -16   1    0.80    1.40
  14 -16   1   -0.90    2.50
 -14 -16  -1    0.40    1.60
  14 -16   1    1.60    1.30
  14 -16   1    4.30    2.20
 -14  16  -1   -1.60    2.60
 -14  16  -1   -1.20    3.20
  14  16   1    0.40    3.00
 -14  16  -1   -0.10    2.80
 -14  16  -1   -1.30    3.30
  14  16   1    4.50    2.30
 -14  16  -1   -0.90    2.00
  14  16   1   -2.30    2.00
 -14  16  -1   -4.10    1.40
 -14  16  -1    4.80    4.40
  14  16   1    4.00    1.40
  15 -17  -1    2.70    1.40
 -15 -17   1    1.10    1.70
  15 -17  -1    2.60    2.40
 -15 -17   1    1.50    2.30
  15 -17  -1    3.10    2.40
  15  17  -1    2.80    1.90
 -15  17   1    2.20    2.40
 -15  17   1    3.60    3.30
  15  17  -1    4.30    2.10
  15  17  -1   -1.30    3.20
 -15  17   1    2.30    4.10
 -15  17   1    3.90    1.60
  15  17  -1    1.90    1.50
 -15  17   1    3.70    2.30
 -15  17   1   -0.60    2.70
  13 -17  -1    2.90    1.40
  13 -17  -1    1.00    2.50
 -13 -17   1   -1.20    1.60
  13 -17  -1    1.90    2.10
 -13 -17   1   -1.80    2.20
  13 -17  -1   -1.10    1.10
  13  17  -1   -2.10    2.40
 -13  17   1    0.50    2.70
  13  17  -1    0.60    1.40
 -13  17   1    2.50    2.30
 -13  17   1   -3.70    5.30
  13  17  -1   -0.50    4.80
  13  17  -1   -1.80    1.60
 -13  17   1    1.60    3.00
  13  17  -1    2.50    1.80
  11 -17  -1   40.50    3.20
  11 -17  -1   48.30    2.90
  11 -17  -1   35.50    3.70
  11 -17  -1   39.90    3.60
 -11 -17   1   41.80    3.30
 -11 -17   1   45.50    3.60
 -11 -17   1   42.40    4.00
 -11  17   1   50.69    4.50
  11  17  -1   31.70    4.00
  11  17  -1   39.10    3.70
  11  17  -1   34.30    4.40
  11  17  -1   34.80    3.10
 -11  17   1   39.30    3.90
 -11  17   1   36.00    5.50
  11  17  -1   36.60    3.40
 -11  17   1   30.20    3.70
 -11  17   1   33.90    5.60
   9 -17  -1   17.90    2.10
   9 -17  -1   14.50    1.70
   9 -17  -1   16.00    1.80
  -9 -17   1   13.80    2.10
  -9 -17   1   15.80    1.90
   9 -17  -1   15.50    2.00
  -9 -17   1   13.40    1.60
   9  17  -1   11.60    2.40
   9  17  -1   11.60    2.90
   9  17  -1   14.80    2.00
  -9  17   1   15.30    2.70
  -9  17   1   16.10    2.80
   9  17  -1   13.10    1.60
   9  17  -1   14.80    1.70
  -9  17   1   12.50    2.00
  -9  17   1   18.90    2.30
  -9  17   1   15.70    4.20
   7 -17  -1    1.70    1.10
   7 -17  -1    1.80    1.40
  -7 -17   1    1.80    1.20
  -7 -17   1    1.70    0.70
  -7 -17   1    2.20    1.80
  -7 -17   1    0.70    1.40
  -7  17   1    2.40    1.30
  -7  17   1    4.90    2.20
  -7  17   1    1.70    3.50
  -7  17   1    0.60    2.00
   7  17  -1    2.40    1.10
   7  17  -1    1.40    1.40
  -7  17   1    1.80    1.50
   7  17  -1    2.30    1.20
  -7  17   1    3.20    1.50
   7  17  -1    0.90    1.10
   7  17  -1    1.30    2.40
   5 -17  -1   60.19    4.00
  -5 -17   1   61.59    4.00
  -5 -17   1   62.49    3.80
   5 -17  -1   59.09    3.90
   5 -17  -1   60.59    3.80
  -5 -17   1   60.89    3.80
  -5 -17   1   62.59    4.10
   5 -17  -1   53.39    3.90
  -5 -17   1   61.49    3.40
   5 -17  -1   61.79    3.60
  -5  17   1   60.89    4.50
  -5  17   1   61.19    3.50
   5  17  -1   63.59    5.30
   5  17  -1   66.09    3.60
   5  17  -1   61.69    3.90
  -5  17   1   58.09    4.20
  -5  17   1   59.69    6.40
   5  17  -1   63.89    3.70
   5  17  -1   55.89    3.70
   5  17  -1   64.19    4.20
   5  17  -1   60.09    4.60
  -5  17   1   61.29    4.00
  -3 -17   1   12.50    1.50
  -3 -17   1   13.50    1.40
   3 -17  -1   15.20    1.40
  -3 -17   1   11.20    1.40
  -3 -17   1   16.00    1.70
  -3 -17   1   14.60    1.50
   3 -17  -1   13.00    1.50
  -3 -17   1   15.00    1.20
  -3 -17   1   15.60    1.50
   3 -17  -1   15.00    1.70
  -3  17   1   13.10    1.60
  -3  17   1   15.00    1.50
   3  17  -1   14.60    1.40
   3  17  -1   12.80    1.40
   3  17  -1   14.00    2.10
   3  17  -1   14.20    5.10
   3  17  -1   11.60    2.20
  -3  17   1   11.40    3.90
  -3  17   1   11.10    2.20
  -3  17   1   13.90    1.40
  -3  17   1   14.20    2.30
  -1 -17   1   65.59    3.70
   1 -17  -1   63.99    3.80
  -1 -17   1   69.79    4.00
   1 -17  -1   72.89    4.80
  -1 -17   1   64.49    4.30
  -1 -17   1   68.59    4.10
   1 -17  -1   67.29    4.20
   1 -17  -1   69.69    3.70
  -1 -17   1   72.29    3.80
   1 -17  -1   66.49    4.40
  -1  17   1   72.09    4.00
  -1  17   1   81.19    6.10
   1  17  -1   71.59    6.10
   1  17  -1   66.69    4.00
   1  17  -1   60.99    4.70
   1  17  -1   68.69    4.60
  -1  17   1   66.89    4.40
   1  17  -1   71.69    4.00
  -1  17   1   68.79    3.90
  -1  17   1   61.19    4.50
  -1 -17  -1   35.50    2.90
   1 -17   1   34.90    2.70
   1 -17   1   31.20    2.70
  -1 -17  -1   33.70    2.40
  -1 -17  -1   31.90    2.10
  -1 -17  -1   33.60    2.50
   1 -17   1   34.30    2.20
  -1 -17  -1   27.90    2.00
   1 -17   1   34.10    2.50
  -1 -17  -1   36.10    2.00
  -1  17  -1   29.60    2.40
  -1  17  -1   34.10    3.30
  -1  17  -1   31.80    2.30
   1  17   1   32.20    2.30
   1  17   1   31.60    3.30
   1  17   1   39.30    4.70
   1  17   1   30.60    2.40
  -1  17  -1   31.20    3.00
  -1  17  -1   38.00    4.40
   1  17   1   31.40    3.20
  -3 -17  -1   -0.20    1.00
   3 -17   1    1.20    0.90
   3 -17   1    0.70    1.00
   3 -17   1   -0.30    1.10
  -3 -17  -1    0.60    0.50
   3 -17   1   -1.00    1.60
  -3 -17  -1   -0.70    1.00
   3 -17   1    1.70    1.30
   3  17   1   -1.00    1.50
   3  17   1    0.70    1.00
   3  17   1    3.60    2.40
  -3  17  -1    0.60    1.50
   3  17   1    1.50    1.40
  -3  17  -1   -0.40    1.30
  -3  17  -1    0.40    0.80
  -3  17  -1    0.30    0.90
  -3  17  -1    1.50    3.20
   3  17   1    0.20    0.80
   5 -17   1    5.70    1.40
  -5 -17  -1    3.70    1.20
   5 -17   1    3.50    1.10
   5 -17   1    6.10    1.30
   5 -17   1    4.50    1.00
   5 -17   1    2.80    1.20
  -5 -17  -1    9.90    1.70
   5 -17   1    5.10    1.20
  -5 -17  -1    2.40    1.40
   5  17   1    6.30    1.80
  -5  17  -1    3.50    2.90
  -5  17  -1    6.00    1.00
   5  17   1    5.60    1.80
  -5  17  -1    5.60    3.50
   5  17   1    3.60    1.30
  -5  17  -1    8.10    1.70
   5  17   1    5.00    1.50
   5  17   1    5.90    1.10
   5  17   1    4.90    2.60
  -5  17  -1    6.10    1.50
  -5  17  -1    7.10    1.10
   7 -17   1   46.60    3.10
  -7 -17  -1   49.10    3.40
  -7 -17  -1   49.70    3.80
   7 -17   1   49.00    3.70
   7 -17   1   47.20    3.00
   7 -17   1   43.60    3.30
  -7  17  -1   45.40    5.20
   7  17   1   51.99    4.70
  -7  17  -1   44.00    3.80
   7  17   1   45.20    3.00
   7  17   1   48.00    3.50
  -7  17  -1   46.80    3.70
  -7  17  -1   42.40    3.50
   7  17   1   45.80    3.10
  -7  17  -1   48.10    4.10
  -9 -17  -1   -1.20    1.50
  -9 -17  -1    1.00    1.60
   9 -17   1   -1.30    1.50
   9 -17   1   -1.90    1.40
   9 -17   1   -0.40    1.00
  -9 -17  -1   -0.30    1.20
   9 -17   1    1.20    1.20
  -9  17  -1    1.10    1.60
   9  17   1   -0.90    1.30
  -9  17  -1    0.20    1.80
   9  17   1    1.70    2.30
  -9  17  -1    2.30    1.90
   9  17   1   -1.20    1.00
  -9  17  -1    2.80    2.10
   9  17   1   -0.70    1.50
   9  17   1   -0.30    1.90
  -9  17  -1   -1.40    3.80
  11 -17   1    3.40    1.30
 -11 -17  -1    1.40    1.80
 -11 -17  -1    5.60    2.70
  11 -17   1    1.50    1.80
  11 -17   1    0.80    1.10
 -11 -17  -1    1.20    1.40
  11 -17   1    1.50    1.70
 -11  17  -1   -0.50    2.50
  11  17   1   -1.50    1.60
  11  17   1    1.20    1.30
 -11  17  -1   -2.20    1.80
  11  17   1    1.40    2.50
  11  17   1   -1.50    2.10
 -11  17  -1    2.00    4.10
  11  17   1    2.00    1.40
 -11  17  -1   -0.80    2.40
 -11  17  -1    1.90    2.00
  13 -17   1    1.10    1.10
  13 -17   1    1.80    1.30
 -13 -17  -1   -0.60    1.50
  13 -17   1    0.50    1.30
 -13 -17  -1    1.80    2.40
  13 -17   1    1.10    2.10
 -13  17  -1    0.40    2.30
 -13  17  -1   -1.60    2.20
 -13  17  -1    1.60    2.60
  13  17   1    0.40    1.60
  13  17   1   -0.70    1.90
  13  17   1   -0.10    4.50
  13  17   1    1.30    1.30
  13  17   1   -4.30    2.00
 -13  17  -1    1.70    2.70
 -15 -17  -1    2.30    2.30
  15 -17   1    0.30    2.30
 -15 -17  -1   -1.40    1.80
  15 -17   1    2.50    2.30
  15 -17   1    0.00    1.30
  15  17   1    1.50    2.10
 -15  17  -1   -6.30    3.60
 -15  17  -1    3.00    1.60
 -15  17  -1    3.60    3.20
 -15  17  -1   -1.10    2.20
  15  17   1    0.90    1.60
 -15  17  -1    3.70    2.80
  15  17   1    4.00    3.00
  15  17   1   -0.90    1.70
 -15  17  -1    4.50    3.00
  14 -18  -1    0.20    2.20
 -14 -18   1   -0.40    2.30
  14 -18  -1   -0.70    1.20
 -14 -18   1   -2.40    1.60
  14 -18  -1   -0.50    2.30
 -14  18   1   -7.90    4.30
  14  18  -1   -1.20    3.20
 -14  18   1   -0.40    3.00
 -14  18   1    0.80    2.20
 -14  18   1   -3.50    2.10
  14  18  -1   -0.50    1.60
  14  18  -1    4.60    2.10
 -14  18   1    0.10    3.00
  14  18  -1   -2.80    1.70
  12 -18  -1    3.70    1.70
 -12 -18   1    1.00    1.50
  12 -18  -1   -0.60    1.90
  12 -18  -1   -0.50    2.10
 -12 -18   1    0.90    1.30
 -12 -18   1    0.00    2.50
  12 -18  -1    2.00    1.50
 -12  18   1    1.20    2.70
 -12  18   1   -0.80    3.10
 -12  18   1   -1.10    3.80
  12  18  -1    1.00    1.60
  12  18  -1    0.50    1.20
  12  18  -1    0.50    2.30
  12  18  -1    0.20    5.00
  12  18  -1    3.00    2.40
 -12  18   1    1.60    6.80
  10 -18  -1    0.60    1.70
  10 -18  -1    2.50    1.80
  10 -18  -1    3.70    1.20
 -10 -18   1    4.40    1.40
 -10 -18   1    0.30    1.80
 -10 -18   1    2.20    1.40
  10 -18  -1    3.40    1.40
  10  18  -1    4.90    1.70
  10  18  -1    2.40    1.40
  10  18  -1    2.60    1.40
 -10  18   1    1.40    2.10
 -10  18   1    4.20    2.40
  10  18  -1    7.20    3.00
  10  18  -1    3.80    2.30
 -10  18   1    2.70    4.20
 -10  18   1    6.40    1.90
   8 -18  -1   11.30    2.10
  -8 -18   1   15.00    1.90
   8 -18  -1   10.70    1.90
  -8 -18   1   12.40    1.60
  -8 -18   1   14.10    1.60
   8 -18  -1   13.80    1.60
   8 -18  -1   11.30    1.30
   8  18  -1   12.40    2.90
   8  18  -1    9.30    1.40
  -8  18   1   13.30    2.00
   8  18  -1   10.00    1.80
  -8  18   1   21.70    2.40
   8  18  -1   10.90    2.50
  -8  18   1   18.30    2.60
   8  18  -1    8.80    1.80
  -8  18   1   12.90    4.10
   8  18  -1   11.40    2.20
  -6 -18   1   12.90    1.70
   6 -18  -1   11.90    1.70
   6 -18  -1   11.50    1.30
  -6 -18   1   11.30    1.10
  -6 -18   1   11.50    1.80
  -6 -18   1    8.20    1.50
   6 -18  -1   13.00    1.60
   6 -18  -1   13.90    1.90
  -6 -18   1   11.10    1.50
   6  18  -1   10.00    1.90
  -6  18   1   10.80    1.70
   6  18  -1    9.40    2.10
   6  18  -1   11.40    1.50
  -6  18   1    8.70    3.90
   6  18  -1   13.50    3.00
   6  18  -1    7.20    2.20
  -6  18   1   13.80    2.40
   6  18  -1   12.20    1.30
  -6  18   1   10.50    1.90
   6  18  -1    8.80    1.50
   4 -18  -1   25.80    3.00
  -4 -18   1   30.40    3.00
   4 -18  -1   27.50    2.10
   4 -18  -1   33.20    2.70
  -4 -18   1   37.60    2.60
   4 -18  -1   30.80    2.60
  -4 -18   1   27.00    2.50
  -4 -18   1   29.30    2.10
  -4 -18   1   34.90    2.60
   4 -18  -1   27.60    2.60
   4  18  -1   30.90    3.70
  -4  18   1   31.00    3.30
   4  18  -1   30.20    2.40
  -4  18   1   30.80    3.20
  -4  18   1   32.10    2.20
  -4  18   1   43.30    4.50
   4  18  -1   27.70    2.60
   4  18  -1   28.20    2.90
  -4  18   1   28.00    2.80
   4  18  -1   30.00    3.10
  -4  18   1   30.40    2.50
   2 -18  -1    4.70    1.20
  -2 -18   1    6.70    0.90
  -2 -18   1    7.60    0.80
   2 -18  -1    7.20    1.40
   2 -18  -1    4.00    1.20
   2 -18  -1    4.30    0.80
  -2 -18   1    7.50    2.30
  -2 -18   1    6.00    1.30
  -2 -18   1    3.50    1.10
  -2 -18   1    8.70    1.20
   2 -18  -1    8.10    1.10
   2  18  -1    4.20    1.70
  -2  18   1   10.00    3.20
  -2  18   1    5.00    1.70
   2  18  -1    5.80    1.80
  -2  18   1    7.40    1.00
   2  18  -1    7.30    2.90
   2  18  -1    5.40    1.10
  -2  18   1    6.60    1.10
  -2  18   1    4.70    1.40
   0 -18  -1   22.40    1.70
   0 -18  -1   26.10    2.40
   0 -18   1   28.30    2.40
   0 -18   1   27.50    1.90
   0 -18  -1   26.30    2.30
   0 -18  -1   24.10    2.30
   0 -18   1   25.30    2.60
   0 -18   1   24.50    2.50
   0 -18  -1   26.90    1.70
   0 -18  -1   28.00    1.90
   0 -18   1   28.90    2.30
   0  18   1   28.80    2.10
   0  18  -1   28.30    2.20
   0  18  -1   29.80    3.10
   0  18   1   25.40    2.80
   0  18   1   26.90    2.20
   0  18  -1   27.20    2.90
   0  18  -1   20.60    3.60
   0  18   1   24.50    2.50
   0  18   1   27.50    3.50
   0  18  -1   26.60    2.20
   2 -18   1    4.20    1.40
   2 -18   1    6.20    1.40
  -2 -18  -1    6.30    0.80
   2 -18   1    6.00    1.10
  -2 -18  -1    5.30    1.20
  -2 -18  -1    4.80    1.30
   2 -18   1    5.00    1.10
   2 -18   1    6.00    1.30
  -2  18  -1    6.80    3.20
  -2  18  -1    4.70    1.10
   2  18   1   -0.40    2.80
  -2  18  -1    5.70    1.50
   2  18   1    7.20    1.20
   2  18   1    5.20    1.70
  -2  18  -1    5.00    1.70
  -2  18  -1    4.60    1.00
   2  18   1    5.30    1.70
   2  18   1    6.70    1.10
  -4 -18  -1    4.60    1.50
   4 -18   1    7.10    1.50
   4 -18   1    5.50    1.20
   4 -18   1    5.50    1.50
   4 -18   1    5.60    1.30
  -4 -18  -1    5.40    1.30
   4 -18   1    6.90    1.30
  -4 -18  -1    6.80    1.30
  -4 -18  -1    5.80    0.60
   4 -18   1    7.10    1.10
   4  18   1    7.30    1.70
  -4  18  -1   11.70    3.80
   4  18   1    7.50    1.40
  -4  18  -1    3.90    1.80
  -4  18  -1    6.80    1.30
  -4  18  -1    5.40    1.60
   4  18   1    3.70    1.80
  -4  18  -1    7.50    1.70
   4  18   1    6.10    1.10
  -4  18  -1    5.60    1.10
   4  18   1    5.70    2.60
   6 -18   1   13.40    1.80
   6 -18   1   11.90    1.40
   6 -18   1    9.70    1.50
  -6 -18  -1   14.10    1.70
  -6 -18  -1   11.80    1.60
  -6 -18  -1    9.70    1.80
   6 -18   1    8.10    1.40
   6  18   1   10.20    1.50
  -6  18  -1   12.80    2.20
   6  18   1   10.80    2.50
  -6  18  -1   10.40    2.10
   6  18   1    8.30    1.80
  -6  18  -1   10.80    2.00
  -6  18  -1   12.80    4.00
   6  18   1   14.40    1.30
   6  18   1   11.20    2.70
   6  18   1   11.00    1.30
   8 -18   1   -1.40    1.30
   8 -18   1   -1.10    1.10
   8 -18   1    0.00    1.00
  -8 -18  -1   -0.60    1.30
  -8 -18  -1   -1.10    1.40
  -8 -18  -1    0.60    1.30
   8 -18   1   -0.10    1.50
  -8  18  -1   -0.60    1.60
   8  18   1    0.50    1.10
   8  18   1   -0.20    2.30
  -8  18  -1   -3.30    1.80
   8  18   1   -0.30    1.30
   8  18   1   -2.10    1.40
  -8  18  -1    1.90    2.00
   8  18   1   -0.60    1.00
  -8  18  -1   -1.30    3.90
   8  18   1   -2.90    1.70
  -8  18  -1   -0.70    1.50
  10 -18   1    4.70    1.40
 -10 -18  -1    4.30    1.80
  10 -18   1    4.50    1.30
 -10 -18  -1    5.00    1.60
 -10 -18  -1    4.80    1.50
  10 -18   1    2.20    1.70
  10 -18   1    3.70    1.80
  10  18   1    4.50    1.30
  10  18   1    3.00    1.40
 -10  18  -1    4.80    1.90
 -10  18  -1    1.00    2.20
  10  18   1    4.70    1.90
  10  18   1    1.80    2.20
  10  18   1    2.50    2.50
 -10  18  -1    2.70    2.20
 -10  18  -1    1.70    2.40
 -10  18  -1    5.70    4.30
  12 -18   1   -0.50    1.30
  12 -18   1    0.30    1.80
 -12 -18  -1   -0.90    2.90
 -12 -18  -1   -1.00    1.20
 -12 -18  -1    2.40    2.80
  12 -18   1   -1.10    1.90
  12 -18   1    0.20    1.20
 -12  18  -1    3.40    2.00
 -12  18  -1    0.90    2.60
  12  18   1    1.10    3.10
  12  18   1    1.50    1.90
 -12  18  -1    2.10    2.60
  12  18   1   -1.70    1.40
  12  18   1    0.20    1.30
 -12  18  -1    1.70    7.00
  12  18   1   -2.00    2.30
 -12  18  -1    2.00    2.60
  14 -18   1    6.50    2.40
  14 -18   1    8.60    2.60
 -14 -18  -1    4.20    1.70
  14 -18   1    9.60    1.60
 -14 -18  -1    4.90    2.40
 -14  18  -1    4.20    2.50
 -14  18  -1    4.50    2.10
 -14  18  -1    5.70    3.20
 -14  18  -1    6.00    3.20
  14  18   1    9.40    2.00
 -14  18  -1    3.30    4.40
  14  18   1    8.00    3.10
 -14  18  -1    3.80    3.00
  14  18   1    5.80    2.70
  14  18   1    7.20    2.30
 -13 -19   1    2.00    2.30
  13 -19  -1    1.70    1.20
 -13 -19   1    2.60    1.70
  13 -19  -1    0.50    1.50
  13 -19  -1    1.80    3.50
  13 -19  -1   -0.80    2.10
 -13  19   1    3.40    3.00
  13  19  -1    0.30    1.80
  13  19  -1   -3.70    3.10
 -13  19   1    0.60    2.20
 -13  19   1    0.50    4.50
  13  19  -1   -1.10    1.70
  13  19  -1   -0.10    1.70
 -13  19   1   -1.00    2.90
  11 -19  -1   30.50    3.00
 -11 -19   1   26.70    3.90
  11 -19  -1   31.10    2.50
 -11 -19   1   23.60    2.40
 -11 -19   1   30.50    3.00
  11 -19  -1   33.20    3.60
  11 -19  -1   22.50    2.80
  11  19  -1   15.40    4.10
 -11  19   1   31.90    4.20
  11  19  -1   32.60    3.10
  11  19  -1   23.80    3.80
 -11  19   1   29.70    7.50
  11  19  -1   26.10    2.80
 -11  19   1   22.70    3.50
  11  19  -1   25.10    4.20
   9 -19  -1   18.70    2.30
  -9 -19   1   20.00    2.40
  -9 -19   1   20.90    2.10
   9 -19  -1   20.90    2.00
  -9 -19   1   24.10    2.60
   9 -19  -1   31.40    3.00
   9 -19  -1   25.00    2.60
   9  19  -1   19.00    2.20
  -9  19   1   20.70    2.90
   9  19  -1   22.10    2.30
   9  19  -1   21.00    2.00
   9  19  -1   18.10    2.30
  -9  19   1   19.30    2.40
   9  19  -1   14.50    2.80
   9  19  -1   14.00    3.30
  -9  19   1   25.60    3.10
  -9  19   1   25.10    4.80
   7 -19  -1   22.70    2.50
  -7 -19   1   20.90    2.40
   7 -19  -1   22.90    2.60
  -7 -19   1   24.60    2.40
  -7 -19   1   21.60    2.40
   7 -19  -1   15.10    3.00
   7 -19  -1   21.50    1.90
  -7  19   1   21.80    2.40
   7  19  -1   17.60    2.30
  -7  19   1   22.90    4.50
   7  19  -1   20.20    2.20
  -7  19   1   20.40    2.10
   7  19  -1   22.20    2.10
   7  19  -1   16.70    2.40
  -7  19   1   18.80    2.90
  -7  19   1   22.40    2.30
   7  19  -1   18.10    3.30
   7  19  -1   17.20    2.00
  -5 -19   1   -1.90    1.10
   5 -19  -1   -2.60    1.10
  -5 -19   1   -2.10    1.10
  -5 -19   1    0.10    1.20
  -5 -19   1   -0.10    0.80
   5 -19  -1    1.20    1.30
   5 -19  -1    0.30    0.90
   5 -19  -1    0.90    1.40
  -5 -19   1   -1.40    1.50
   5 -19  -1   -0.90    1.40
  -5  19   1   -1.80    1.50
   5  19  -1    0.40    1.30
  -5  19   1   -3.70    1.70
   5  19  -1    0.30    1.90
   5  19  -1   -2.00    2.80
  -5  19   1   -0.30    0.80
  -5  19   1   -0.20    1.30
   5  19  -1   -1.00    1.70
  -5  19   1    0.00    3.60
   5  19  -1   -1.30    1.60
  -3 -19   1    6.40    1.30
   3 -19  -1    5.60    1.20
   3 -19  -1    6.50    1.40
   3 -19  -1    6.60    2.00
  -3 -19   1    5.40    0.90
  -3 -19   1    6.40    1.30
  -3 -19   1    2.40    1.50
   3 -19  -1    5.10    0.90
   3 -19  -1    4.20    1.30
   3  19  -1    2.50    1.70
  -3  19   1    4.80    1.40
  -3  19   1    6.10    2.10
   3  19  -1    4.30    3.00
   3  19  -1    3.50    1.10
  -3  19   1    4.60    1.00
   3  19  -1    5.60    1.30
   3  19  -1    6.00    1.90
  -3  19   1    6.00    3.40
  -3  19   1    4.70    1.80
  -3  19   1    4.20    1.70
  -1 -19   1  225.98   11.30
  -1 -19   1  217.08   11.30
  -1 -19   1  222.88   11.30
  -1 -19   1  209.78   11.00
  -1 -19   1  216.98   11.00
   1 -19  -1  197.08   11.20
   1 -19  -1  209.48   11.00
   1 -19  -1  210.78   11.10
   1 -19  -1  215.18   11.50
  -1 -19   1  210.08   11.40
   1 -19  -1  218.68   11.30
   1  19  -1  223.68   11.20
  -1  19   1  220.38   11.20
  -1  19   1  224.48   11.10
  -1  19   1  207.78   11.50
   1  19  -1  214.88   12.60
   1  19  -1  208.88   11.60
   1  19  -1  205.48   11.60
  -1  19   1  219.38   12.60
   1  19  -1  213.18   11.30
  -1  19   1  218.98   11.70
  -1 -19  -1   81.39    4.70
   1 -19   1   73.79    4.60
   1 -19   1   79.19    4.60
  -1 -19  -1   79.99    4.20
   1 -19   1   74.79    4.80
  -1 -19  -1   74.79    4.90
   1 -19   1   77.99    4.40
   1  19   1   80.69    6.50
   1  19   1   79.29    4.50
   1  19   1   74.19    4.40
   1  19   1   68.59    5.00
  -1  19  -1   70.49    4.90
  -1  19  -1   80.49    4.80
  -1  19  -1   77.19    4.40
   1  19   1   74.89    5.10
  -1  19  -1   77.29    6.90
  -1  19  -1   80.79    5.10
   3 -19   1    0.90    0.90
  -3 -19  -1    2.80    1.30
   3 -19   1    1.00    1.10
   3 -19   1    2.90    1.20
   3 -19   1    1.60    1.20
   3 -19   1    1.30    1.30
  -3 -19  -1   -0.40    1.20
  -3 -19  -1    1.40    0.50
  -3  19  -1    0.00    1.10
   3  19   1    1.90    1.10
   3  19   1    2.40    0.90
  -3  19  -1    1.90    1.00
  -3  19  -1    1.70    3.30
   3  19   1    3.20    1.70
  -3  19  -1    3.10    1.70
  -3  19  -1    3.40    1.70
  -3  19  -1    1.30    1.50
   3  19   1    1.50    2.70
   3  19   1   -1.20    1.60
  -5 -19  -1   32.80    2.90
   5 -19   1   30.20    2.70
   5 -19   1   32.50    2.80
   5 -19   1   36.00    2.40
   5 -19   1   29.80    3.00
  -5 -19  -1   31.40    3.30
   5 -19   1   33.00    2.70
  -5 -19  -1   32.90    2.80
  -5  19  -1   26.30    2.80
   5  19   1   30.40    2.40
   5  19   1   31.50    3.60
  -5  19  -1   34.70    4.80
   5  19   1   34.30    3.30
  -5  19  -1   28.30    2.90
  -5  19  -1   33.90    2.40
   5  19   1   29.00    3.60
  -5  19  -1   32.20    3.20
   5  19   1   35.60    2.90
  -5  19  -1   31.50    2.60
   7 -19   1    7.90    1.70
   7 -19   1    7.20    1.20
  -7 -19  -1    8.40    1.60
   7 -19   1   10.90    1.40
  -7 -19  -1    7.80    1.50
  -7 -19  -1    6.70    1.70
   7 -19   1    8.80    1.50
   7  19   1    7.10    2.50
  -7  19  -1    6.00    2.20
   7  19   1    8.20    1.20
   7  19   1    4.90    1.10
  -7  19  -1    7.40    1.60
  -7  19  -1    4.20    4.00
  -7  19  -1    3.40    2.20
   7  19   1    6.00    1.70
  -7  19  -1    9.70    2.00
   7  19   1    6.60    1.80
   7  19   1    5.90    2.00
  -7  19  -1    6.10    1.80
  -9 -19  -1   11.10    2.20
   9 -19   1   13.50    2.00
  -9 -19  -1   13.30    1.90
   9 -19   1   10.50    1.60
   9 -19   1   12.70    1.50
  -9 -19  -1    9.80    1.80
   9 -19   1   10.60    2.10
   9  19   1    2.10    2.60
  -9  19  -1    5.70    4.20
   9  19   1    8.80    2.00
  -9  19  -1    9.00    2.60
  -9  19  -1   11.50    4.50
  -9  19  -1   11.80    2.40
   9  19   1   11.20    2.50
   9  19   1    8.00    1.40
   9  19   1   11.80    2.00
  -9  19  -1    9.00    2.10
   9  19   1   12.00    1.60
 -11 -19  -1    3.50    1.60
 -11 -19  -1    0.00    1.60
  11 -19   1    5.20    2.00
  11 -19   1    0.50    1.40
  11 -19   1    2.00    1.90
 -11 -19  -1    8.80    3.80
 -11  19  -1    5.70    6.60
  11  19   1    2.50    2.60
 -11  19  -1   -2.70    3.60
  11  19   1   -0.70    1.20
  11  19   1    0.20    2.70
 -11  19  -1   -0.50    2.50
  11  19   1    2.60    1.60
 -11  19  -1    2.80    3.00
 -11  19  -1    0.60    2.80
  13 -19   1    1.40    1.50
  13 -19   1    0.00    1.30
  13 -19   1    0.90    2.00
 -13 -19  -1   -0.40    2.10
  13 -19   1   -0.50    2.10
 -13 -19  -1    0.00    1.60
 -13  19  -1    1.70    2.30
 -13  19  -1    2.40    4.60
  13  19   1   -1.20    1.80
  13  19   1    0.60    2.80
  13  19   1   -2.40    1.60
 -13  19  -1   -3.40    2.70
  13  19   1    0.30    1.40
 -13  19  -1    0.50    3.00
  12 -20  -1   -1.20    2.00
  12 -20  -1    1.00    1.20
  12 -20  -1   -2.30    2.10
 -12 -20   1    1.90    1.60
  12 -20  -1    0.40    1.60
 -12 -20   1   -0.20    1.60
  12  20  -1   -2.90    3.20
 -12  20   1   -0.60    2.10
 -12  20   1   -5.80    4.60
 -12  20   1    2.20    3.20
 -12  20   1    0.00    2.80
  12  20  -1    1.10    3.10
  12  20  -1   -1.40    2.00
  12  20  -1    0.00    2.00
  10 -20  -1   43.90    3.90
 -10 -20   1   41.90    3.50
  10 -20  -1   43.90    3.50
  10 -20  -1   39.70    2.90
 -10 -20   1   37.10    3.40
  10 -20  -1   34.30    3.70
 -10 -20   1   36.10    4.20
  10  20  -1   44.70    3.40
 -10  20   1   45.60    4.40
  10  20  -1   26.50    4.30
  10  20  -1   47.70    4.40
  10  20  -1   45.40    4.30
 -10  20   1   46.90    4.70
 -10  20   1   26.00    7.90
  10  20  -1   43.50    5.10
 -10  20   1   44.60    4.50
  10  20  -1   34.20    3.20
  -8 -20   1   40.10    3.70
  -8 -20   1   33.10    3.00
   8 -20  -1   32.70    2.50
  -8 -20   1   33.60    3.10
   8 -20  -1   27.10    3.20
   8 -20  -1   28.50    3.20
   8 -20  -1   39.60    3.10
   8  20  -1   37.40    2.80
  -8  20   1   34.40    3.40
   8  20  -1   38.70    3.70
   8  20  -1   34.20    4.10
  -8  20   1   36.60    3.70
  -8  20   1   47.80    5.60
   8  20  -1   33.00    4.10
  -8  20   1   37.10    3.60
   8  20  -1   29.20    2.80
   8  20  -1   35.90    3.30
   6 -20  -1   17.50    1.80
  -6 -20   1   12.30    2.10
   6 -20  -1   16.00    1.80
  -6 -20   1   16.60    1.70
  -6 -20   1   16.00    1.70
  -6 -20   1   14.90    1.30
  -6  20   1   16.90    2.50
   6  20  -1   12.50    1.60
   6  20  -1   14.00    2.30
   6  20  -1   12.80    2.20
   6  20  -1   13.40    1.60
  -6  20   1   13.10    1.90
   6  20  -1   15.40    3.40
  -6  20   1   16.00    2.20
   4 -20  -1   13.40    1.30
  -4 -20   1   11.30    1.50
  -4 -20   1   10.00    1.40
   4 -20  -1   10.40    1.60
  -4 -20   1   10.30    1.10
   4 -20  -1   10.60    1.20
   4 -20  -1   11.80    1.80
   4 -20  -1   13.00    1.60
  -4 -20   1   12.60    1.90
   4  20  -1    9.90    1.40
   4  20  -1   11.80    2.30
  -4  20   1   12.80    1.90
  -4  20   1   13.20    2.30
  -4  20   1   11.60    1.40
  -4  20   1   13.60    2.00
  -4  20   1   12.40    2.00
  -4  20   1   11.80    3.90
   4  20  -1   13.40    1.40
   4  20  -1    9.50    2.00
   4  20  -1   16.80    3.40
   2 -20  -1   31.70    2.10
  -2 -20   1   30.00    2.70
   2 -20  -1   29.90    2.60
   2 -20  -1   35.50    3.00
  -2 -20   1   36.60    2.80
  -2 -20   1   28.30    3.00
   2 -20  -1   38.40    2.90
   2 -20  -1   30.70    2.50
  -2 -20   1   33.10    3.00
  -2 -20   1   32.20    2.00
   2  20  -1   29.40    2.60
  -2  20   1   34.50    3.50
   2  20  -1   31.70    3.50
   2  20  -1   33.10    3.10
  -2  20   1   31.70    4.40
  -2  20   1   33.80    3.10
   2  20  -1   26.50    4.00
   2  20  -1   31.80    2.60
  -2  20   1   37.20    2.60
   0 -20   1  182.28    9.90
   0 -20   1  179.48    9.60
   0 -20  -1  182.88    9.50
   0 -20   1  196.08    9.90
   0 -20   1  187.88    9.60
   0 -20  -1  183.98   10.10
   0 -20  -1  191.48   10.00
   0 -20   1  189.78   10.10
   0 -20  -1  184.08    9.70
   0  20  -1  178.18   10.50
   0  20  -1  179.78    9.90
   0  20   1  185.98   10.30
   0  20   1  184.38    9.70
   0  20   1  186.08   10.30
   0  20  -1  181.68   10.30
   0  20  -1  180.28    9.80
   0  20  -1  191.68   11.60
   0  20   1  192.58    9.90
   0  20   1  197.48   11.40
  -2 -20  -1   26.30    1.80
   2 -20   1   24.90    2.50
  -2 -20  -1   29.70    2.60
  -2 -20  -1   25.90    2.50
   2 -20   1   25.00    2.60
   2 -20   1   26.50    2.00
   2  20   1   24.70    2.70
   2  20   1   25.50    2.30
   2  20   1   25.30    3.00
   2  20   1   27.60    2.20
  -2  20  -1   25.20    2.60
  -2  20  -1   28.60    2.40
   2  20   1   25.20    3.50
  -2  20  -1   32.10    4.40
  -2  20  -1   26.60    2.20
  -2  20  -1   27.40    2.80
  -4 -20  -1   10.00    1.60
   4 -20   1   10.00    1.20
  -4 -20  -1   13.40    1.90
   4 -20   1    9.30    1.60
   4 -20   1    7.60    1.30
   4 -20   1    9.10    1.60
  -4  20  -1   11.20    1.50
  -4  20  -1   10.40    1.30
  -4  20  -1   11.30    2.00
  -4  20  -1    7.20    1.70
   4  20   1    7.00    2.10
   4  20   1    9.00    1.90
  -4  20  -1    7.90    1.90
   4  20   1    9.60    1.40
  -4  20  -1   13.30    4.10
   4  20   1    8.90    2.90
   4  20   1    8.10    1.20
   6 -20   1    3.20    1.50
  -6 -20  -1    3.30    1.40
   6 -20   1    1.50    1.70
   6 -20   1    5.20    1.10
  -6 -20  -1    2.10    1.50
   6 -20   1    2.30    1.30
  -6 -20  -1    2.70    1.40
  -6  20  -1    4.90    2.00
   6  20   1    0.90    1.70
  -6  20  -1    0.30    4.00
   6  20   1    2.70    2.60
   6  20   1    1.80    1.70
  -6  20  -1    2.10    1.70
  -6  20  -1    2.40    1.50
   6  20   1    2.60    1.30
   8 -20   1   11.00    1.80
  -8 -20  -1    9.80    1.80
  -8 -20  -1   11.70    1.80
   8 -20   1    9.10    1.50
   8 -20   1   10.70    1.60
   8 -20   1   11.00    2.10
  -8 -20  -1   12.30    2.30
   8  20   1    6.20    2.80
   8  20   1    8.10    2.10
   8  20   1    9.30    2.50
   8  20   1    9.80    1.40
  -8  20  -1   12.90    2.40
   8  20   1   10.30    1.90
  -8  20  -1   11.00    2.60
   8  20   1   11.70    1.90
  -8  20  -1   11.50    2.20
  -8  20  -1    6.20    4.60
  10 -20   1    6.40    1.60
 -10 -20  -1    3.50    1.70
 -10 -20  -1    1.40    3.20
  10 -20   1    4.00    1.90
  10 -20   1    6.70    1.90
  10 -20   1    4.00    2.00
 -10 -20  -1    3.10    1.60
 -10  20  -1   -0.60    2.70
  10  20   1    3.00    2.40
  10  20   1    2.50    2.50
 -10  20  -1   -3.00    6.40
  10  20   1    4.90    1.60
  10  20   1    4.40    2.90
  10  20   1    0.70    2.10
 -10  20  -1    3.40    2.70
  10  20   1    3.70    1.20
  12 -20   1   -2.40    1.20
  12 -20   1    1.50    1.90
  12 -20   1   -0.40    2.10
  12 -20   1   -1.10    1.50
 -12 -20  -1    0.50    2.10
 -12 -20  -1    6.00    2.50
 -12 -20  -1    1.60    1.80
  12  20   1    0.10    1.20
  12  20   1   -2.50    2.70
 -12  20  -1   -5.10    2.80
 -12  20  -1    0.60    2.60
  12  20   1    1.30    2.20
 -12  20  -1    0.30    2.20
 -12  20  -1    6.10    5.00
  12  20   1   -4.40    1.50
  12  20   1    0.60    1.80
  11 -21  -1   -1.20    2.10
  11 -21  -1    4.30    2.80
 -11 -21   1   -2.70    1.50
 -11 -21   1    2.20    1.60
 -11 -21   1    5.60    2.40
  11 -21  -1    0.80    1.10
  11  21  -1    1.30    3.30
 -11  21   1    1.80    2.80
 -11  21   1   -2.90    2.70
 -11  21   1    1.20    4.80
  11  21  -1    0.00    2.00
  11  21  -1    0.90    1.60
  11  21  -1   -0.50    1.40
 -11  21   1    1.10    2.10
  11  21  -1    2.80    1.90
   9 -21  -1   28.60    3.30
   9 -21  -1   30.70    3.30
   9 -21  -1   29.60    2.40
   9 -21  -1   31.60    3.10
  -9 -21   1   30.50    3.00
  -9 -21   1   33.00    3.00
  -9  21   1   37.70    4.20
  -9  21   1   21.50    3.70
   9  21  -1   29.10    3.70
   9  21  -1   24.80    3.00
   9  21  -1   20.70    3.50
   9  21  -1   14.30    4.90
  -9  21   1   28.70    3.50
   9  21  -1   32.80    2.70
   9  21  -1   26.30    2.70
   7 -21  -1   33.10    3.00
  -7 -21   1   21.00    2.40
  -7 -21   1   24.90    2.30
   7 -21  -1   25.10    2.10
   7 -21  -1   22.70    2.40
   7 -21  -1   27.70    2.80
  -7 -21   1   26.70    2.70
  -7  21   1   19.40    3.10
   7  21  -1   26.10    2.80
   7  21  -1   25.30    2.80
   7  21  -1   22.10    3.90
  -7  21   1   29.60    2.80
   7  21  -1   27.20    2.50
   7  21  -1   22.70    2.90
  -7  21   1   27.60    5.20
  -7  21   1   30.10    2.80
   5 -21  -1   -0.30    0.80
  -5 -21   1   -1.40    1.30
   5 -21  -1   -3.10    1.20
   5 -21  -1   -0.20    0.90
  -5 -21   1    0.90    1.20
   5 -21  -1    0.10    1.40
   5 -21  -1    1.30    1.30
  -5  21   1    1.50    1.40
   5  21  -1   -1.40    1.80
  -5  21   1    0.50    3.90
   5  21  -1    1.70    3.10
   5  21  -1   -0.60    1.00
  -5  21   1    2.20    1.80
   5  21  -1   -0.10    1.90
  -5  21   1   -2.10    1.90
   5  21  -1   -0.90    1.10
  -3 -21   1    5.00    1.40
   3 -21  -1    5.20    1.10
  -3 -21   1    6.20    1.50
   3 -21  -1    4.60    1.70
  -3 -21   1    3.50    0.80
  -3 -21   1    6.00    1.20
   3 -21  -1    3.30    1.20
   3 -21  -1    3.00    1.40
   3 -21  -1    3.90    0.90
   3  21  -1    3.70    1.10
   3  21  -1    7.60    2.10
  -3  21   1    4.00    1.80
  -3  21   1    4.30    1.50
  -3  21   1    4.80    1.00
  -3  21   1    2.00    3.60
  -3  21   1    3.20    1.10
   3  21  -1    6.50    3.20
   3  21  -1    3.60    1.90
   3  21  -1    4.70    1.30
  -3  21   1    1.20    1.70
   1 -21  -1    0.00    0.70
  -1 -21   1   -0.40    1.20
  -1 -21   1   -1.90    0.70
  -1 -21   1   -2.60    1.10
   1 -21  -1    0.40    1.30
  -1 -21   1   -1.30    1.00
   1 -21  -1   -1.70    0.90
   1 -21  -1    1.60    1.00
  -1 -21   1   -0.80    0.60
   1 -21  -1    0.40    1.40
  -1  21   1    0.10    1.40
  -1  21   1    1.70    1.70
  -1  21   1    6.30    3.50
   1  21  -1   -1.30    1.00
   1  21  -1   -1.20    3.20
   1  21  -1    2.20    1.50
   1  21  -1   -1.20    1.80
   1  21  -1   -0.10    1.00
  -1  21   1    0.10    1.00
  -1  21   1    0.50    0.90
   1 -21   1   20.50    2.40
   1 -21   1   23.20    2.40
  -1 -21  -1   26.90    2.60
   1 -21   1   20.30    1.90
   1 -21   1   23.90    2.70
   1 -21   1   22.70    1.80
  -1 -21  -1   24.20    1.70
  -1 -21  -1   22.10    2.20
  -1  21  -1   24.70    4.20
  -1  21  -1   21.70    2.60
   1  21   1   27.30    2.80
  -1  21  -1   24.70    2.10
   1  21   1   23.90    3.80
   1  21   1   21.80    2.10
  -1  21  -1   22.80    2.30
   1  21   1   25.20    2.20
   1  21   1   23.10    2.50
  -1  21  -1   22.50    2.50
  -3 -21  -1   -2.20    1.50
  -3 -21  -1    0.00    0.50
  -3 -21  -1    0.10    1.30
   3 -21   1    0.20    1.30
   3 -21   1    0.20    0.90
   3 -21   1   -0.40    1.00
   3 -21   1    1.60    1.40
   3  21   1    1.90    2.00
   3  21   1    1.40    1.20
   3  21   1    2.90    2.80
   3  21   1   -0.10    1.10
  -3  21  -1   -2.20    1.60
  -3  21  -1   -0.20    1.40
   3  21   1   -0.40    1.70
  -3  21  -1    0.50    1.60
  -3  21  -1   -0.10    1.10
  -3  21  -1    0.90    0.90
  -3  21  -1    0.70    3.70
   5 -21   1   14.50    2.90
   5 -21   1   13.90    1.70
  -5 -21  -1   17.30    2.00
   5 -21   1   16.00    1.90
   5 -21   1   16.40    2.00
   5 -21   1   16.50    1.80
  -5 -21  -1   14.60    1.90
  -5 -21  -1   14.10    1.90
   5  21   1   18.20    1.90
   5  21   1   14.40    3.10
  -5  21  -1   14.80    1.60
  -5  21  -1   18.40    2.20
  -5  21  -1   12.90    2.20
  -5  21  -1    7.30    4.20
   5  21   1   15.00    1.60
   5  21   1   16.90    2.50
  -5  21  -1   15.90    2.50
  -5  21  -1   19.00    1.90
   5  21   1   15.00    2.40
   7 -21   1    9.80    1.50
  -7 -21  -1   11.50    1.80
   7 -21   1   10.40    2.10
   7 -21   1   12.30    1.80
  -7 -21  -1    9.70    1.90
  -7 -21  -1   13.80    2.00
   7 -21   1   11.00    1.70
   7  21   1   10.80    3.00
  -7  21  -1   10.70    2.30
   7  21   1   11.30    1.50
   7  21   1   12.60    1.80
  -7  21  -1   13.10    2.80
  -7  21  -1    7.50    4.70
  -7  21  -1    8.00    2.10
   7  21   1   11.10    2.20
   7  21   1    6.80    2.30
  -9 -21  -1   -0.40    2.50
   9 -21   1    2.20    1.50
   9 -21   1    0.60    1.40
  -9 -21  -1   -2.70    1.50
   9 -21   1    3.10    1.80
  -9 -21  -1   -1.50    1.50
   9 -21   1   -0.70    1.60
   9  21   1   -0.90    1.10
   9  21   1   -4.00    2.60
   9  21   1    1.80    1.90
   9  21   1    0.40    1.10
  -9  21  -1   -3.00    2.50
   9  21   1   -0.60    2.20
  -9  21  -1   -1.50    2.10
   9  21   1    0.00    2.50
  11 -21   1   -1.00    1.20
  11 -21   1    0.40    2.40
  11 -21   1   -0.20    3.30
 -11 -21  -1    1.00    2.00
  11 -21   1   -0.30    2.00
 -11 -21  -1   -0.70    1.60
 -11 -21  -1    2.40    1.70
  11  21   1   -1.10    1.30
  11  21   1   -2.10    2.00
 -11  21  -1   -2.60    4.70
 -11  21  -1   -1.80    2.10
  11  21   1   -4.20    1.90
 -11  21  -1   -3.40    2.50
  11  21   1   -0.90    1.20
  11  21   1    0.50    2.70
 -11  21  -1   -3.60    2.70
  10 -22  -1    0.50    1.90
 -10 -22   1    2.30    1.60
  10 -22  -1   -0.30    1.50
  10 -22  -1   -0.80    1.00
 -10 -22   1    0.70    1.70
 -10 -22   1    2.60    1.50
  10 -22  -1    1.40    1.80
 -10  22   1    0.60    2.70
 -10  22   1    1.30    2.10
  10  22  -1   -1.50    2.10
  10  22  -1    0.50    2.10
  10  22  -1   -3.90    3.20
  10  22  -1   -0.60    1.70
 -10  22   1   -3.40    2.50
 -10  22   1    0.90    4.90
  10  22  -1    0.70    1.30
   8 -22  -1    7.80    1.20
  -8 -22   1   14.70    3.30
   8 -22  -1    6.10    1.70
  -8 -22   1    4.20    1.50
   8 -22  -1    4.10    1.80
  -8 -22   1    7.50    1.70
   8 -22  -1    8.60    1.80
   8  22  -1   -1.30    5.00
   8  22  -1    7.00    1.40
   8  22  -1    6.60    2.90
   8  22  -1    3.90    2.40
  -8  22   1    3.20    5.30
  -8  22   1    6.60    2.70
  -8  22   1    5.60    2.50
  -8  22   1    8.50    2.40
   6 -22  -1   21.10    2.10
  -6 -22   1   18.90    2.30
  -6 -22   1   20.40    2.10
   6 -22  -1   18.70    1.90
   6 -22  -1   22.10    2.40
   6 -22  -1   20.30    1.80
   6  22  -1   17.00    1.90
   6  22  -1   22.10    2.70
  -6  22   1   15.30    4.80
   6  22  -1   21.10    3.90
  -6  22   1   16.80    2.20
  -6  22   1   24.00    3.20
  -6  22   1   24.50    2.70
   6  22  -1   18.50    2.90
   6  22  -1   21.70    2.30
  -6  22   1   26.20    2.70
   4 -22  -1    7.80    1.20
  -4 -22   1    8.60    1.50
  -4 -22   1    6.50    1.60
   4 -22  -1   11.80    1.80
   4 -22  -1    7.50    0.90
   4 -22  -1    6.20    1.50
   4 -22  -1    6.40    1.30
  -4  22   1    6.70    1.10
   4  22  -1    4.50    3.30
   4  22  -1    8.00    2.20
   4  22  -1    5.30    1.50
  -4  22   1    5.10    1.40
   4  22  -1    6.70    1.30
  -4  22   1    5.90    2.00
  -4  22   1   14.50    4.30
  -4  22   1    6.40    1.70
   4  22  -1    6.10    2.10
  -4  22   1    6.90    2.20
   2 -22  -1   19.50    2.00
   2 -22  -1   15.40    1.40
   2 -22  -1   16.50    1.80
  -2 -22   1   18.00    1.30
  -2 -22   1   15.60    1.60
  -2 -22   1   22.80    2.40
  -2 -22   1   18.90    2.10
   2 -22  -1   18.00    2.30
  -2  22   1   24.10    2.80
   2  22  -1   19.30    2.10
  -2  22   1   20.50    2.20
   2  22  -1   17.30    2.60
   2  22  -1   19.00    1.80
  -2  22   1   17.30    2.50
  -2  22   1   19.70    1.90
   2  22  -1   12.70    3.70
  -2  22   1   16.90    4.30
   2  22  -1   16.30    2.30
  -2  22   1   15.80    1.90
   0 -22  -1   -1.10    1.20
   0 -22   1    0.00    1.10
   0 -22   1   -1.00    1.30
   0 -22  -1   -0.50    0.90
   0 -22  -1   -1.50    1.30
   0 -22   1    0.00    0.70
   0 -22   1    0.00    0.80
   0 -22   1   -0.40    1.10
   0  22   1   -1.40    1.40
   0  22  -1   -1.90    1.60
   0  22   1    2.90    3.40
   0  22   1   -0.40    0.90
   0  22  -1   -0.20    3.40
   0  22   1    0.10    1.70
   0  22   1    0.10    1.00
   0  22  -1   -0.90    1.40
   0  22  -1    0.90    1.20
   0  22  -1   -1.50    1.10
  -2 -22  -1    9.40    1.80
   2 -22   1    7.10    1.50
   2 -22   1    9.70    1.60
  -2 -22  -1   12.40    1.70
   2 -22   1    8.80    1.10
   2 -22   1    9.70    1.50
  -2 -22  -1    8.90    0.90
   2 -22   1    8.70    1.10
  -2  22  -1    9.50    1.50
   2  22   1    9.60    1.40
  -2  22  -1    8.80    2.10
   2  22   1    9.10    2.00
   2  22   1    5.40    3.20
   2  22   1    8.10    1.30
  -2  22  -1   10.70    2.30
   2  22   1   12.80    2.30
  -2  22  -1    9.70    1.30
  -2  22  -1    6.90    1.70
  -2  22  -1   12.20    4.20
  -4 -22  -1    1.60    1.40
   4 -22   1   -0.80    1.40
   4 -22   1   -1.20    0.90
   4 -22   1    1.50    1.20
  -4 -22  -1   -0.90    1.60
   4 -22   1   -1.20    1.50
  -4  22  -1    1.70    1.80
  -4  22  -1    0.40    1.70
   4  22   1    0.10    1.00
  -4  22  -1    2.70    4.10
   4  22   1    8.10    2.20
   4  22   1    5.20    2.10
   4  22   1    2.20    1.30
  -4  22  -1   -1.10    1.50
  -4  22  -1    0.20    1.10
  -4  22  -1    0.50    0.90
   4  22   1    1.10    2.80
   6 -22   1   -0.40    1.70
  -6 -22  -1    0.60    1.80
   6 -22   1    0.90    1.10
   6 -22   1    4.30    1.50
  -6 -22  -1   -0.70    1.40
   6 -22   1    2.50    1.40
  -6 -22  -1    0.60    1.40
  -6  22  -1   -0.10    4.40
   6  22   1   -0.80    1.80
  -6  22  -1    3.30    2.00
   6  22   1    1.50    2.80
   6  22   1    0.30    1.20
   6  22   1   -0.90    1.40
  -6  22  -1   -0.30    1.50
  -6  22  -1    5.90    2.40
   6  22   1    0.50    1.90
   8 -22   1   -0.30    1.40
   8 -22   1   -2.70    1.60
  -8 -22  -1    1.10    1.90
   8 -22   1    0.80    1.30
  -8 -22  -1    2.10    1.60
   8 -22   1   -1.90    1.70
  -8 -22  -1    1.20    1.60
   8  22   1   -1.20    2.20
   8  22   1    2.20    1.20
  -8  22  -1   -1.00    5.10
   8  22   1   -1.40    3.10
  -8  22  -1    0.80    2.30
  -8  22  -1   -1.70    1.90
   8  22   1   -3.10    1.50
   8  22   1    2.60    2.20
  -8  22  -1   -3.20    2.70
 -10 -22  -1    2.50    1.60
 -10 -22  -1    2.00    1.70
  10 -22   1    1.40    1.50
  10 -22   1    2.70    1.20
 -10 -22  -1    5.30    2.50
  10 -22   1   -0.10    2.40
  10  22   1    0.90    2.70
 -10  22  -1   -1.60    2.00
  10  22   1    0.50    1.70
  10  22   1    0.50    1.10
 -10  22  -1    8.40    5.10
 -10  22  -1    1.90    2.70
  10  22   1    1.60    2.10
 -10  22  -1    2.10    2.70
  -9 -23   1    0.00    1.40
   9 -23  -1    1.10    1.00
  -9 -23   1   -0.30    1.70
   9 -23  -1   -3.00    1.70
   9 -23  -1    0.90    1.20
  -9 -23   1    1.00    1.90
   9 -23  -1    5.50    1.90
   9 -23  -1   -0.40    1.50
   9  23  -1   -1.60    2.20
   9  23  -1    1.20    1.50
   9  23  -1    2.00    2.20
  -9  23   1    6.40    5.00
   9  23  -1   -1.90    3.30
  -9  23   1   -2.80    2.50
  -9  23   1    0.60    2.40
  -9  23   1    1.30    2.00
   7 -23  -1    3.90    1.60
   7 -23  -1    1.70    2.00
  -7 -23   1    1.10    1.80
  -7 -23   1    0.30    1.50
   7 -23  -1    0.90    0.90
   7  23  -1   -2.30    2.10
  -7  23   1    1.20    2.70
   7  23  -1    1.90    1.40
  -7  23   1   -0.80    4.70
   7  23  -1   -7.10    3.80
  -7  23   1    0.60    1.90
   7  23  -1    0.10    2.10
  -7  23   1    2.00    3.80
   7  23  -1    0.30    1.10
  -5 -23   1    0.70    1.30
   5 -23  -1    0.40    1.30
   5 -23  -1   -1.20    1.00
   5 -23  -1   -0.20    1.00
  -5 -23   1    0.50    1.60
   5 -23  -1   -1.20    1.50
   5 -23  -1    0.40    0.80
  -5  23   1   -2.60    1.80
   5  23  -1   -0.80    2.10
   5  23  -1   -0.60    1.90
   5  23  -1   -1.10    1.00
  -5  23   1   -0.70    2.20
  -5  23   1    1.60    4.70
   5  23  -1   -1.90    1.20
   5  23  -1   -5.00    3.20
  -5  23   1    1.40    1.50
   3 -23  -1    0.30    1.00
  -3 -23   1   -1.10    0.60
   3 -23  -1   -0.30    1.30
  -3 -23   1    0.20    1.50
   3 -23  -1    0.30    1.60
   3 -23  -1   -0.30    0.70
   3 -23  -1   -0.90    0.90
  -3 -23   1    0.30    1.30
   3  23  -1    0.80    1.70
  -3  23   1   -0.20    1.40
  -3  23   1   -1.60    1.90
  -3  23   1    1.50    1.90
  -3  23   1    1.80    4.00
  -3  23   1    1.70    1.10
   3  23  -1    0.20    1.10
   3  23  -1    0.00    1.00
   3  23  -1    1.40    3.40
   3  23  -1    1.50    1.90
  -3  23   1   -0.10    0.90
   1 -23  -1   18.20    1.80
  -1 -23   1   18.40    1.60
   1 -23  -1   19.60    2.10
   1 -23  -1   19.00    2.40
  -1 -23   1   17.30    1.50
  -1 -23   1   22.70    2.10
  -1 -23   1   18.30    2.10
  -1  23   1   19.90    2.30
   1  23  -1   22.80    2.20
   1  23  -1   24.50    4.30
   1  23  -1   16.20    2.40
  -1  23   1   18.70    2.70
  -1  23   1   22.20    2.00
   1  23  -1   18.80    1.90
   1  23  -1   21.00    2.70
  -1  23   1   20.80    4.40
  -1  23   1   20.50    2.30
  -1 -23  -1    6.50    1.80
   1 -23   1    3.50    0.90
   1 -23   1    2.50    1.50
   1 -23   1    3.20    1.20
  -1 -23  -1    5.10    1.50
   1 -23   1    4.60    0.90
   1 -23   1    3.60    1.30
  -1  23  -1    4.70    1.10
   1  23   1    2.90    1.10
   1  23   1    9.50    3.60
   1  23   1    2.30    1.60
   1  23   1    3.40    1.10
  -1  23  -1    4.90    1.40
  -1  23  -1    4.20    4.10
   1  23   1    4.00    2.00
  -1  23  -1    3.00    1.50
  -1  23  -1    0.90    2.00
  -3 -23  -1    0.70    0.40
   3 -23   1    0.40    0.90
   3 -23   1   -2.60    1.40
   3 -23   1    2.10    2.30
   3 -23   1    0.10    1.20
   3 -23   1    0.10    0.90
  -3 -23  -1    0.40    1.30
  -3 -23  -1   -0.90    1.50
   3  23   1   -0.30    1.00
  -3  23  -1   -0.40    1.50
   3  23   1    1.90    3.00
  -3  23  -1    0.60    4.10
   3  23   1   -1.50    1.90
  -3  23  -1   -1.60    1.80
   3  23   1   -1.90    1.60
  -3  23  -1    0.80    1.10
  -3  23  -1   -0.50    2.10
  -3  23  -1    0.50    1.20
   3  23   1   -1.60    1.10
   5 -23   1   -0.40    1.30
  -5 -23  -1    0.10    1.50
  -5 -23  -1    0.90    1.70
   5 -23   1   -0.20    1.30
   5 -23   1    0.60    1.00
   5  23   1    0.90    2.90
   5  23   1    1.70    1.20
   5  23   1   -2.40    1.80
[truncated: 2,332,922 more chars]
