# Supplementary material for: The Balance Effect of π–π Electronic Coupling on NIR‐II Emission and Photodynamic Properties of Highly Hydrophobic Conjugated Photosensitizers
Source: Adv Sci (Weinh). 2023 Dec 28;11(6):2307569. doi: 10.1002/advs.202307569 (PMC10853711; doi:10.1002/advs.202307569)
Supplement: Supplementary file 2 — Supporting Information [file ADVS-11-2307569-s002.zip › advs202307569-sup-0002-cif/BTIC-4Cl-cif.cif]

data_y7-2_sq
_audit_creation_date               2022-04-19
_audit_creation_method
;
Olex2 1.2
(compiled 2018.05.29 svn.r3508 for OlexSys, GUI svn.r5506)
;
_shelx_SHELXL_version_number       '2017/1'
_audit_contact_author_address      ?
_audit_contact_author_email        ?
_audit_contact_author_name         ''
_audit_contact_author_phone        ?
_publ_contact_author_id_orcid      ?
_publ_section_references
;
Dolomanov, O.V., Bourhis, L.J., Gildea, R.J, Howard, J.A.K. & Puschmann, H.
 (2009), J. Appl. Cryst. 42, 339-341.

Sheldrick, G.M. (2015). Acta Cryst. C71, 3-8.
;
_chemical_name_common              ?
_chemical_name_systematic          ?
_chemical_formula_moiety           'C62 H6 Cl4 N8 O2 S5, 0.5(Br2 C), O'
_chemical_formula_sum              'C62.50 H6 Br Cl4 N8 O3 S5'
_chemical_formula_weight           1298.76
_chemical_melting_point            ?
loop_
  _atom_type_symbol
  _atom_type_description
  _atom_type_scat_dispersion_real
  _atom_type_scat_dispersion_imag
  _atom_type_scat_source
 'C' 'C' 0.0181 0.0091 'International Tables Vol C Tables 4.2.6.8 and 6.1.1.4'
 'H' 'H' 0.0000 0.0000 'International Tables Vol C Tables 4.2.6.8 and 6.1.1.4'
 'Br' 'Br' -0.6763 1.2805
 'International Tables Vol C Tables 4.2.6.8 and 6.1.1.4'
 'Cl' 'Cl' 0.3639 0.7018 'International Tables Vol C Tables 4.2.6.8 and 6.1.1.4'
 'N' 'N' 0.0311 0.0180 'International Tables Vol C Tables 4.2.6.8 and 6.1.1.4'
 'O' 'O' 0.0492 0.0322 'International Tables Vol C Tables 4.2.6.8 and 6.1.1.4'
 'S' 'S' 0.3331 0.5567 'International Tables Vol C Tables 4.2.6.8 and 6.1.1.4'

_shelx_space_group_comment
;
The symmetry employed for this shelxl refinement is uniquely defined
by the following loop, which should always be used as a source of
symmetry information in preference to the above space-group names.
They are only intended as comments.
;
_space_group_crystal_system        'monoclinic'
_space_group_IT_number             15
_space_group_name_H-M_alt          'C 1 2/c 1'
_space_group_name_Hall             '-C 2yc'
loop_
  _space_group_symop_operation_xyz
 'x, y, z'
 '-x, y, -z+1/2'
 'x+1/2, y+1/2, z'
 '-x+1/2, y+1/2, -z+1/2'
 '-x, -y, -z'
 'x, -y, z-1/2'
 '-x+1/2, -y+1/2, -z'
 'x+1/2, -y+1/2, z-1/2'

_cell_length_a                     24.082(2)
_cell_length_b                     57.855(6)
_cell_length_c                     13.8091(11)
_cell_angle_alpha                  90
_cell_angle_beta                   104.745(4)
_cell_angle_gamma                  90
_cell_volume                       18606(3)
_cell_formula_units_Z              8
_cell_measurement_reflns_used      9955
_cell_measurement_temperature      103(2)
_cell_measurement_theta_max        40.83
_cell_measurement_theta_min        2.97
_shelx_estimated_absorpt_T_max     ?
_shelx_estimated_absorpt_T_min     ?
_exptl_absorpt_coefficient_mu      2.990
_exptl_absorpt_correction_T_max    ?
_exptl_absorpt_correction_T_min    ?
_exptl_absorpt_correction_type     'none'
_exptl_absorpt_process_details     ?
_exptl_absorpt_special_details     ?
_exptl_crystal_colour              ?
_exptl_crystal_density_diffrn      0.927
_exptl_crystal_density_meas        ?
_exptl_crystal_density_method      ?
_exptl_crystal_description         needle
_exptl_crystal_F_000               5152
_exptl_crystal_size_max            ?
_exptl_crystal_size_mid            ?
_exptl_crystal_size_min            ?
_exptl_transmission_factor_max     ?
_exptl_transmission_factor_min     ?
_diffrn_reflns_av_R_equivalents    0.0454
_diffrn_reflns_av_unetI/netI       0.0293
_diffrn_reflns_Laue_measured_fraction_full  0.996
_diffrn_reflns_Laue_measured_fraction_max  0.996
_diffrn_reflns_limit_h_max         13
_diffrn_reflns_limit_h_min         -18
_diffrn_reflns_limit_k_max         45
_diffrn_reflns_limit_k_min         -44
_diffrn_reflns_limit_l_max         10
_diffrn_reflns_limit_l_min         -10
_diffrn_reflns_number              31112
_diffrn_reflns_point_group_measured_fraction_full  0.996
_diffrn_reflns_point_group_measured_fraction_max  0.996
_diffrn_reflns_theta_full          36.998
_diffrn_reflns_theta_max           36.998
_diffrn_reflns_theta_min           2.975
_diffrn_ambient_temperature        103.0
_diffrn_detector_area_resol_mean   ?
_diffrn_measured_fraction_theta_full  0.996
_diffrn_measured_fraction_theta_max  0.996
_diffrn_measurement_device_type    'Bruker APEX-II CCD'
_diffrn_measurement_method         '\f and \w scans'
_diffrn_radiation_type             CuK\a
_diffrn_radiation_wavelength       1.54178
_diffrn_source                     ?
_diffrn_standards_number           0
_reflns_Friedel_coverage           0.000
_reflns_Friedel_fraction_full      .
_reflns_Friedel_fraction_max       .
_reflns_number_gt                  3689
_reflns_number_total               4629
_reflns_special_details
;
 Reflections were merged by SHELXL according to the crystal
 class for the calculation of statistics and refinement.
 
 Structure factors included contributions from the .fab file.
 
 _reflns_Friedel_fraction is defined as the number of unique
 Friedel pairs measured divided by the number that would be
 possible theoretically, ignoring centric projections and
 systematic absences.
;
_reflns_threshold_expression       'I > 2\s(I)'
_computing_cell_refinement         ?
_computing_data_collection         ?
_computing_data_reduction          ?
_computing_molecular_graphics      'Olex2 (Dolomanov et al., 2009)'
_computing_publication_material    'Olex2 (Dolomanov et al., 2009)'
_computing_structure_refinement    'ShelXL (Sheldrick, 2015)'
_computing_structure_solution      'SHELXT 2018/2 (Sheldrick, 2018)'
_refine_diff_density_max           1.164
_refine_diff_density_min           -0.377
_refine_diff_density_rms           0.102
_refine_ls_extinction_coef         .
_refine_ls_extinction_method       none
_refine_ls_goodness_of_fit_ref     0.935
_refine_ls_hydrogen_treatment      constr
_refine_ls_matrix_type             full
_refine_ls_number_parameters       728
_refine_ls_number_reflns           4629
_refine_ls_number_restraints       676
_refine_ls_R_factor_all            0.2084
_refine_ls_R_factor_gt             0.1843
_refine_ls_restrained_S_all        0.915
_refine_ls_shift/su_max            0.001
_refine_ls_shift/su_mean           0.000
_refine_ls_structure_factor_coef   Fsqd
_refine_ls_weighting_details      
 'w=1/[\s^2^(Fo^2^)+(0.2000P)^2^+600.0000P] where P=(Fo^2^+2Fc^2^)/3'
_refine_ls_weighting_scheme        calc
_refine_ls_wR_factor_gt            0.4276
_refine_ls_wR_factor_ref           0.4497
_refine_special_details            ?
_olex2_refinement_description
;
1. Fixed Uiso
 At 1.2 times of:
  All C(H) groups
2. Restrained distances
 C17-C10 = C19-C17 = C27-C19 = C31-C27 = C41-C25 = C41-C37 = C37-C12 = C30-C12
 = C30-C21
 1.4 with sigma of 0.02
 S4-C17 = S4-C31 = S5-C27 = S5-C38 = S1-C37 = S1-C21 = S2-C30 = S2-C14
 1.7 with sigma of 0.02
 C69-C6 = C69-C11 = C4-C39 = C57-C4 = C6-C57 = C35-C28 = C35-C26 = C3-C16
 1.42 with sigma of 0.02
 C26-C2 = C3-C2
 1.39 with sigma of 0.02
 C56-C34
 1.5 with sigma of 0.02
 C56-C42 = C33-C32
 1.35 with sigma of 0.02
 C62-C60 = C62-C49 = C60-C46
 1.54 with sigma of 0.02
 C29-C1 = C5-C1 = C20-C1 = C45-C20 = C47-C45 = C48-C47
 1.54 with sigma of 0.02
 C58-C5
 1.54 with sigma of 0.02
 C72-C33
 1.5 with sigma of 0.02
 C98-C52
 1.54 with sigma of 0.02
 C56-C22
 1.54 with sigma of 0.02
 N1-C22
 1.2 with sigma of 0.02
 C43-C18 = C60-C18
 1.54 with sigma of 0.02
 C62-C60 = C62-C49 = C49-C44 = C53-C44
 1.54 with sigma of 0.02
 C50-C15 = C9-C36
 1.4 with sigma of 0.02
 N71-C23
 1.2 with sigma of 0.02
 C33-C23
 1.5 with sigma of 0.01
 C98-C31 = C98-C38
 1.41 with sigma of 0.02
 C35-C16
 2.5 with sigma of 0.04
 C28-C3
 2.5 with sigma of 0.04
 C26-C3
 2.5 with sigma of 0.04
 C1-C45
 2.8 with sigma of 0.04
 C45-C48
 2.8 with sigma of 0.04
 C44-C62
 2.5 with sigma of 0.04
 C53-C49
 2.7 with sigma of 0.04
 C11-C4
 2.5 with sigma of 0.04
 C39-C6
 2.8 with sigma of 0.04
 C60-C43
 2.6 with sigma of 0.04
 N71-C33
 2.7 with sigma of 0.04
 C33-N71
 2.75 with sigma of 0.04
 N13-C56
 2.8 with sigma of 0.04
 N13-C22
 3.3 with sigma of 0.04
 C42-N13
 3.7 with sigma of 0.04
 N1-C56
 2.8 with sigma of 0.04
 C34-N1
 3.4 with sigma of 0.04
 C34-C22
 2.6 with sigma of 0.04
 Br13-C13 \\sim Br1-C13
 with sigma of 0.02
 Cl67-C26 \\sim Cl4-C2
 with sigma of 0.02
3. Restrained planarity
 C33, C23, N71, C32
 with sigma of 0.01
4. Rigid bond restraints
 C20, C45, C47, C48
 with sigma for 1-2 distances of 0.01 and sigma for 1-3 distances of 0.01
5. Uiso/Uaniso restraints and constraints
S1 \\sim C21 \\sim C37 \\sim C30 \\sim C54 \\sim C41 \\sim C12 \\sim S2 \\sim
C40 \\sim C14 \\sim C8 \\sim C25 \\sim N20 \\sim C50 \\sim C7 \\sim N9 \\sim
C24 \\sim C46 \\sim C15 \\sim N8 \\sim C10 \\sim S3 \\sim N22 \\sim C60 \\sim
C68 \\sim C17 \\sim C19 \\sim C29 \\sim C62 \\sim O35 \\sim C39 \\sim S4 \\sim
C27 \\sim C49 \\sim C57 \\sim C56 \\sim C31 \\sim S5 \\sim C34 \\sim C98 \\sim
C38 \\sim C69 \\sim N13 \\sim C52 \\sim C36 \\sim C9 \\sim C32 \\sim C51 \\sim
C33 \\sim C28 \\sim O11 \\sim C16 \\sim C72 \\sim C23 \\sim C26 \\sim N61 \\sim
Cl67: within 2A with sigma of 0.04 and sigma for terminal atoms of 0.08
S1 \\sim C21 \\sim C37 \\sim C30 \\sim C54 \\sim C41 \\sim C12 \\sim S2 \\sim
C40 \\sim C14 \\sim C8 \\sim C25 \\sim N20 \\sim C50 \\sim C7 \\sim N9 \\sim
C24 \\sim C46 \\sim C15 \\sim N8 \\sim C10 \\sim S3 \\sim C19 \\sim N22 \\sim
C60 \\sim C68 \\sim C17 \\sim C27 \\sim C29 \\sim C62 \\sim O35 \\sim C11 \\sim
S4 \\sim S5 \\sim C31 \\sim C49 \\sim C39 \\sim C57 \\sim C69 \\sim C38 \\sim
C98 \\sim C56 \\sim C36 \\sim C52 \\sim C34 \\sim C9 \\sim N13 \\sim C32 \\sim
C51 \\sim C33 \\sim C28 \\sim O11 \\sim C16 \\sim C72 \\sim C23 \\sim C35 \\sim
N61 \\sim N71 \\sim C26 \\sim Cl4 \\sim Cl67: within 2A with sigma of 0.04 and
sigma for terminal atoms of 0.08
C48 \\sim S1 \\sim C21 \\sim C37 \\sim C30 \\sim C54 \\sim C12 \\sim C41 \\sim
S2 \\sim C14 \\sim C40 \\sim N20 \\sim C25 \\sim C8 \\sim C50 \\sim C46 \\sim
C24 \\sim N9 \\sim C7 \\sim C15 \\sim C60 \\sim N22 \\sim C10 \\sim S3 \\sim N8
\\sim C68 \\sim C42 \\sim C62 \\sim C19 \\sim C29 \\sim C17 \\sim O35 \\sim C11
\\sim C39 \\sim C56 \\sim C49 \\sim C27 \\sim C1 \\sim S4 \\sim C69 \\sim C4
\\sim C22 \\sim C34 \\sim S5 \\sim C31 \\sim C5 \\sim C20 \\sim C6 \\sim C57
\\sim N1 \\sim N13 \\sim C38 \\sim C98 \\sim C58 \\sim C45 \\sim Cl5 \\sim Cl7
\\sim C36 \\sim C52 \\sim C47 \\sim C9 \\sim C51 \\sim C32 \\sim O11 \\sim C16
\\sim C28 \\sim C33 \\sim C3 \\sim C35 \\sim C23 \\sim C72 \\sim C2 \\sim C26
\\sim N71 \\sim N61 \\sim Cl4 \\sim Cl67: within 2A with sigma of 0.04 and
sigma for terminal atoms of 0.08
C57 \\sim S1 \\sim C21 \\sim C37 \\sim C30 \\sim C54 \\sim C12 \\sim C41 \\sim
S2 \\sim C14 \\sim C40 \\sim N20 \\sim C25 \\sim C8 \\sim C50 \\sim C46 \\sim
C24 \\sim N9 \\sim C7 \\sim C15 \\sim C60 \\sim N22 \\sim C10 \\sim S3 \\sim N8
\\sim C68 \\sim C42 \\sim C62 \\sim C18 \\sim C19 \\sim C29 \\sim C17 \\sim O35
\\sim C11 \\sim C39 \\sim C56 \\sim C49 \\sim C43 \\sim C27 \\sim C1 \\sim S4
\\sim C69 \\sim C4 \\sim C34 \\sim C22 \\sim C44 \\sim S5 \\sim C31 \\sim C5
\\sim C20 \\sim H69 \\sim C6 \\sim H4 \\sim N13 \\sim N1 \\sim C53 \\sim C38
\\sim C98 \\sim C58 \\sim C45 \\sim Cl5 \\sim Cl7 \\sim C36 \\sim C52 \\sim C47
\\sim C9 \\sim H36 \\sim C48 \\sim C51 \\sim C32 \\sim O11 \\sim C16 \\sim C28
\\sim C33 \\sim C3 \\sim C35 \\sim C23 \\sim C72 \\sim H3 \\sim C2 \\sim C26
\\sim H35 \\sim N71 \\sim N61 \\sim Cl4 \\sim Cl67: within 2A with sigma of
0.04 and sigma for terminal atoms of 0.08
C53 \\sim C44 \\sim C49 \\sim C62 \\sim C60 \\sim C46 \\sim C18 \\sim C43:
within 2A with sigma of 0.01 and sigma for terminal atoms of 0.02
Uanis(C38) \\sim Ueq: with sigma of 0.01 and sigma for terminal atoms of 0.02
6. Others
 Fixed Sof: Br13(0.5) Br1(0.5) C13(0.5)
7.a Aromatic/amide H refined with riding coordinates:
 C36(H36), C69(H69), C4(H4), C50(H50), C35(H35), C3(H3)
7.b Fitted pentagon refined as free rotating group:
 C16(C51,C9,C32,C28)
7.c Fitted hexagon refined as free rotating group:
 C25(C41,C8,C7,C10,C24), C11(C69,C6,C57,C4,C39)
;
_atom_sites_solution_hydrogens     geom
_atom_sites_solution_primary       ?
_atom_sites_solution_secondary     ?
loop_
  _atom_site_label
  _atom_site_type_symbol
  _atom_site_fract_x
  _atom_site_fract_y
  _atom_site_fract_z
  _atom_site_U_iso_or_equiv
  _atom_site_adp_type
  _atom_site_occupancy
  _atom_site_site_symmetry_order
  _atom_site_calc_flag
  _atom_site_refinement_flags_posn
  _atom_site_refinement_flags_adp
  _atom_site_refinement_flags_occupancy
  _atom_site_disorder_assembly
  _atom_site_disorder_group
 S1 S 0.3914(4) 0.25016(11) 0.3708(5) 0.157(3) Uani 1 1 d D U . . .
 S2 S 0.2291(4) 0.27949(13) 0.3670(5) 0.163(3) Uani 1 1 d D U . . .
 S3 S 0.5941(4) 0.28123(14) 0.3827(5) 0.164(3) Uani 1 1 d . U . . .
 S4 S 0.5975(4) 0.37065(14) 0.3889(5) 0.177(3) Uani 1 1 d D U . . .
 S5 S 0.4775(4) 0.42384(13) 0.3786(6) 0.187(3) Uani 1 1 d D U . . .
 Cl4 Cl 0.3192(8) 0.55052(19) 0.3203(10) 0.317(7) Uani 1 1 d D U . . .
 N8 N 0.5866(11) 0.3078(4) 0.3782(14) 0.160(7) Uani 1 1 d . U . . .
 N9 N 0.5270(10) 0.2752(3) 0.3805(11) 0.134(6) Uani 1 1 d . U . . .
 O11 O 0.4262(11) 0.4655(3) 0.3531(17) 0.223(10) Uani 1 1 d . U . . .
 C12 C 0.3470(12) 0.2905(5) 0.3640(15) 0.137(8) Uani 1 1 d D U . . .
 N13 N 0.1633(14) 0.1776(6) 0.402(3) 0.248(16) Uani 1 1 d D U . . .
 C14 C 0.2259(16) 0.2498(3) 0.3694(16) 0.151(8) Uani 1 1 d D U . . .
 C16 C 0.4444(10) 0.5056(5) 0.3585(15) 0.186(10) Uani 1 1 d D U . . .
 C51 C 0.4600(12) 0.4819(4) 0.3612(15) 0.185(10) Uani 1 1 d G U . . .
 C9 C 0.5207(13) 0.4807(4) 0.3803(15) 0.190(9) Uani 1 1 d DG U . . .
 C32 C 0.5426(9) 0.5036(5) 0.3893(14) 0.195(10) Uani 1 1 d DG U . . .
 C28 C 0.4954(12) 0.5190(3) 0.3759(13) 0.184(10) Uani 1 1 d DG U . . .
 C17 C 0.5307(9) 0.3585(4) 0.3804(15) 0.143(8) Uani 1 1 d D U . . .
 C19 C 0.4860(13) 0.3740(5) 0.3782(18) 0.148(8) Uani 1 1 d D U . . .
 N20 N 0.3545(12) 0.3153(4) 0.3617(13) 0.161(7) Uani 1 1 d . U . . .
 C21 C 0.3200(9) 0.2531(5) 0.3671(14) 0.137(7) Uani 1 1 d D U . . .
 N22 N 0.4374(13) 0.3621(4) 0.3731(15) 0.166(8) Uani 1 1 d . U . . .
 C23 C 0.6524(14) 0.4985(6) 0.4274(13) 0.208(15) Uani 1 1 d D U . . .
 C25 C 0.4153(7) 0.3181(5) 0.3711(11) 0.138(8) Uani 1 1 d D U . . .
 C41 C 0.4407(10) 0.2964(3) 0.3719(10) 0.135(8) Uani 1 1 d DG U . . .
 C8 C 0.4986(11) 0.2947(3) 0.3749(10) 0.142(9) Uani 1 1 d G U . . .
 C7 C 0.5313(7) 0.3146(5) 0.3770(11) 0.134(8) Uani 1 1 d G U . . .
 C10 C 0.5059(11) 0.3362(3) 0.3763(10) 0.142(8) Uani 1 1 d DG U . . .
 C24 C 0.4480(11) 0.3380(3) 0.3733(11) 0.148(8) Uani 1 1 d G U . . .
 C26 C 0.4391(16) 0.5517(4) 0.361(2) 0.205(11) Uani 1 1 d D U . . .
 C27 C 0.5076(12) 0.3969(4) 0.3831(18) 0.159(8) Uani 1 1 d D U . . .
 C29 C 0.3875(16) 0.3749(5) 0.380(2) 0.187(10) Uani 1 1 d D U . . .
 C30 C 0.3002(9) 0.2760(5) 0.3683(16) 0.148(8) Uani 1 1 d D U . . .
 C31 C 0.5664(12) 0.3978(4) 0.388(2) 0.172(8) Uani 1 1 d D U . . .
 C33 C 0.5966(12) 0.5114(5) 0.408(2) 0.207(12) Uani 1 1 d D U . . .
 C34 C 0.1236(14) 0.1895(7) 0.388(3) 0.217(18) Uani 1 1 d D U . . .
 O35 O 0.1190(11) 0.2861(4) 0.3715(17) 0.235(10) Uani 1 1 d . U . . .
 C36 C 0.5548(12) 0.4609(5) 0.391(2) 0.189(9) Uani 1 1 d D U . . .
 H36 H 0.594518 0.464334 0.403621 0.227 Uiso 1 1 calc R U . . .
 C37 C 0.4001(12) 0.2796(3) 0.3696(17) 0.144(8) Uani 1 1 d D U . . .
 C38 C 0.5434(10) 0.4361(6) 0.387(2) 0.184(9) Uani 1 1 d D U . . .
 C40 C 0.2838(15) 0.2102(4) 0.371(2) 0.216(14) Uani 1 1 d . U . . .
 C46 C 0.2979(17) 0.3310(7) 0.330(2) 0.237(9) Uani 1 1 d D U . . .
 C49 C 0.1944(16) 0.3471(8) 0.228(3) 0.296(10) Uani 1 1 d D U . . .
 C52 C 0.6525(13) 0.4263(5) 0.385(3) 0.267(18) Uani 1 1 d D U . . .
 N61 N 0.6302(19) 0.5540(5) 0.418(2) 0.295(17) Uani 1 1 d . U . . .
 C68 C 0.0929(19) 0.2664(9) 0.370(2) 0.207(12) Uani 1 1 d . U . . .
 C11 C 0.0328(10) 0.2671(7) 0.3746(15) 0.223(12) Uani 1 1 d D U . . .
 C69 C -0.0052(18) 0.2848(4) 0.3803(17) 0.252(13) Uani 1 1 d DG U . . .
 H69 H 0.006620 0.300494 0.380335 0.302 Uiso 1 1 calc R U . . .
 C6 C -0.0606(15) 0.2796(6) 0.3861(17) 0.273(15) Uani 1 1 d DG U . . .
 C57 C -0.0780(10) 0.2567(7) 0.3862(15) 0.228(13) Uani 1 1 d DG U . . .
 C4 C -0.0399(17) 0.2390(4) 0.3804(14) 0.232(12) Uani 1 1 d DG U . . .
 H4 H -0.051724 0.223334 0.380394 0.278 Uiso 1 1 calc R U . . .
 C39 C 0.0155(14) 0.2442(6) 0.3746(15) 0.205(11) Uani 1 1 d DG U . . .
 C42 C 0.0677(16) 0.2292(6) 0.378(2) 0.207(11) Uani 1 1 d D U . . .
 C15 C 0.1180(18) 0.2436(6) 0.3702(19) 0.175(11) Uani 1 1 d D U . . .
 C72 C 0.620(2) 0.5356(6) 0.417(2) 0.248(14) Uani 1 1 d D U . . .
 C98 C 0.5901(14) 0.4211(5) 0.393(2) 0.195(10) Uani 1 1 d D U . . .
 C54 C 0.2753(16) 0.2356(7) 0.3718(18) 0.170(10) Uani 1 1 d . U . . .
 Cl67 Cl 0.4283(6) 0.58227(15) 0.3583(7) 0.296(6) Uani 1 1 d D U . . .
 C50 C 0.1747(17) 0.2364(6) 0.3730(18) 0.180(11) Uani 1 1 d D U . . .
 H50 H 0.180500 0.220175 0.378145 0.216 Uiso 1 1 calc R . . . .
 C56 C 0.0734(15) 0.2059(5) 0.379(2) 0.204(13) Uani 1 1 d D U . . .
 C60 C 0.2921(17) 0.3350(7) 0.216(2) 0.253(8) Uani 1 1 d D U . . .
 C62 C 0.2507(17) 0.3555(7) 0.209(3) 0.274(9) Uani 1 1 d D U . . .
 C35 C 0.4954(16) 0.5435(4) 0.381(2) 0.200(10) Uani 1 1 d D U . . .
 H35 H 0.528709 0.553000 0.395330 0.240 Uiso 1 1 calc R U . . .
 N71 N 0.6917(15) 0.4852(5) 0.441(2) 0.257(16) Uani 1 1 d D U . . .
 Cl5 Cl -0.1050(5) 0.3008(3) 0.3904(10) 0.329(7) Uani 1 1 d . U . . .
 C3 C 0.3883(11) 0.5144(5) 0.338(2) 0.202(10) Uani 1 1 d D U . . .
 H3 H 0.354291 0.505301 0.322225 0.243 Uiso 1 1 calc R U . . .
 C1 C 0.3833(18) 0.3756(7) 0.489(3) 0.256(12) Uani 1 1 d D U . . .
 C5 C 0.4409(18) 0.3791(8) 0.568(3) 0.293(16) Uani 1 1 d D U . . .
 C20 C 0.3252(19) 0.3878(7) 0.487(3) 0.312(15) Uani 1 1 d D U . . .
 N1 N -0.0195(15) 0.1791(6) 0.372(3) 0.317(19) Uani 1 1 d D U . . .
 C2 C 0.3902(13) 0.5383(6) 0.346(2) 0.225(12) Uani 1 1 d D U . . .
 Cl7 Cl -0.1458(4) 0.2490(3) 0.3860(7) 0.309(7) Uani 1 1 d . U . . .
 Br13 Br 0.3464(5) 0.3144(3) 0.8623(8) 0.326(6) Uani 0.5 1 d D . P . .
 Br1 Br 0.3032(5) 0.3670(2) 0.8383(9) 0.325(6) Uani 0.5 1 d D . P . .
 O2 O 0.4578(10) 0.2112(4) 0.1690(18) 0.251(9) Uiso 1 1 d . . . . .
 C13 C 0.3739(19) 0.3475(4) 0.851(4) 0.155(18) Uani 0.5 1 d D . P . .
 C47 C 0.244(2) 0.3994(10) 0.579(4) 0.42(2) Uani 1 1 d D U . . .
 C45 C 0.294(2) 0.3836(9) 0.570(4) 0.374(18) Uani 1 1 d D U . . .
 C48 C 0.219(3) 0.4061(12) 0.668(5) 0.51(3) Uani 1 1 d D U . . .
 C58 C 0.417(3) 0.3797(10) 0.659(4) 0.40(3) Uani 1 1 d D U . . .
 C22 C 0.0199(12) 0.1915(6) 0.377(2) 0.235(14) Uani 1 1 d D U . . .
 C18 C 0.2758(16) 0.3127(6) 0.155(3) 0.254(9) Uani 1 1 d D U . . .
 C43 C 0.2542(17) 0.3155(7) 0.041(2) 0.280(12) Uani 1 1 d D U . . .
 C44 C 0.1791(17) 0.3492(9) 0.328(3) 0.313(11) Uani 1 1 d D U . . .
 C53 C 0.1119(18) 0.3521(9) 0.323(3) 0.340(15) Uani 1 1 d D U . . .

loop_
  _atom_site_aniso_label
  _atom_site_aniso_U_11
  _atom_site_aniso_U_22
  _atom_site_aniso_U_33
  _atom_site_aniso_U_23
  _atom_site_aniso_U_13
  _atom_site_aniso_U_12
 S1 0.232(8) 0.118(5) 0.118(5) -0.015(4) 0.039(5) -0.036(5)
 S2 0.210(7) 0.154(6) 0.121(5) -0.006(4) 0.035(5) -0.059(6)
 S3 0.224(8) 0.152(7) 0.121(6) 0.006(5) 0.054(5) 0.000(6)
 S4 0.240(8) 0.153(7) 0.160(6) -0.038(5) 0.088(6) -0.062(6)
 S5 0.282(9) 0.133(6) 0.185(7) -0.041(5) 0.129(7) -0.061(6)
 Cl4 0.51(2) 0.197(10) 0.285(13) 0.018(9) 0.186(14) 0.033(11)
 N8 0.24(2) 0.146(17) 0.100(13) -0.031(12) 0.060(15) -0.035(16)
 N9 0.217(18) 0.121(14) 0.059(10) 0.006(11) 0.029(11) -0.017(14)
 O11 0.35(3) 0.135(15) 0.24(2) -0.049(15) 0.19(2) -0.048(16)
 C12 0.23(2) 0.110(18) 0.075(13) -0.019(13) 0.045(16) -0.053(17)
 N13 0.38(4) 0.18(3) 0.19(3) 0.01(3) 0.08(3) -0.11(3)
 C14 0.22(2) 0.16(2) 0.064(13) -0.024(14) 0.033(16) -0.051(18)
 C16 0.32(3) 0.14(2) 0.126(16) -0.018(17) 0.12(2) -0.04(2)
 C51 0.31(3) 0.14(2) 0.149(18) -0.031(19) 0.13(2) -0.05(2)
 C9 0.28(2) 0.165(19) 0.155(16) -0.021(17) 0.119(18) -0.050(19)
 C32 0.35(3) 0.15(2) 0.123(16) -0.039(16) 0.14(2) -0.08(2)
 C28 0.34(3) 0.14(2) 0.104(15) -0.038(16) 0.115(19) -0.05(2)
 C17 0.23(2) 0.128(18) 0.098(14) -0.033(14) 0.085(14) -0.055(17)
 C19 0.21(2) 0.13(2) 0.128(16) -0.039(15) 0.088(16) -0.030(17)
 N20 0.26(2) 0.155(16) 0.078(11) -0.013(11) 0.055(14) -0.083(16)
 C21 0.23(2) 0.111(17) 0.067(12) -0.027(13) 0.025(14) -0.035(18)
 N22 0.24(2) 0.139(18) 0.141(14) -0.033(14) 0.093(15) -0.065(17)
 C23 0.32(4) 0.17(3) 0.20(2) -0.07(2) 0.18(3) -0.11(3)
 C25 0.22(2) 0.112(17) 0.096(14) -0.022(14) 0.056(15) -0.066(17)
 C41 0.22(2) 0.104(17) 0.088(13) -0.026(14) 0.042(16) -0.036(17)
 C8 0.24(2) 0.111(18) 0.065(13) -0.014(15) 0.025(16) -0.017(19)
 C7 0.23(2) 0.112(18) 0.067(12) -0.028(14) 0.044(16) -0.022(18)
 C10 0.22(2) 0.115(17) 0.087(13) -0.027(14) 0.035(15) -0.041(19)
 C24 0.22(2) 0.125(19) 0.106(14) -0.029(15) 0.065(16) -0.053(19)
 C26 0.37(3) 0.16(2) 0.116(17) 0.008(17) 0.12(2) -0.04(2)
 C27 0.23(2) 0.122(17) 0.157(17) -0.048(15) 0.106(16) -0.047(18)
 C29 0.25(3) 0.15(2) 0.19(2) -0.041(18) 0.12(2) -0.059(19)
 C30 0.22(2) 0.138(19) 0.086(14) -0.001(14) 0.033(15) -0.055(19)
 C31 0.22(2) 0.141(18) 0.178(18) -0.041(15) 0.100(17) -0.051(19)
 C33 0.38(3) 0.15(2) 0.140(17) -0.053(17) 0.16(2) -0.11(2)
 C34 0.39(4) 0.13(3) 0.11(2) 0.00(3) 0.04(4) -0.12(3)
 O35 0.27(3) 0.21(2) 0.21(2) -0.034(18) 0.042(18) -0.054(19)
 C36 0.25(2) 0.18(2) 0.169(18) -0.032(17) 0.118(16) -0.028(18)
 C37 0.23(2) 0.118(19) 0.090(14) -0.018(13) 0.044(16) -0.031(16)
 C38 0.200(13) 0.175(13) 0.184(12) -0.005(10) 0.063(9) -0.016(10)
 C40 0.34(4) 0.070(18) 0.24(3) 0.001(18) 0.08(3) -0.07(2)
 C46 0.251(18) 0.26(2) 0.194(16) 0.010(16) 0.050(17) 0.001(16)
 C49 0.29(2) 0.32(2) 0.263(18) -0.008(17) 0.047(19) 0.006(17)
 C52 0.21(3) 0.10(2) 0.44(5) -0.07(2) 0.00(3) -0.07(2)
 N61 0.57(5) 0.17(3) 0.18(2) -0.03(2) 0.15(3) -0.17(3)
 C68 0.25(3) 0.24(3) 0.103(17) -0.01(2) 0.01(2) -0.05(3)
 C11 0.23(2) 0.28(3) 0.146(18) 0.00(2) 0.03(2) -0.05(3)
 C69 0.24(3) 0.29(2) 0.22(2) 0.00(2) 0.05(2) 0.01(2)
 C6 0.28(3) 0.31(3) 0.21(2) 0.03(3) 0.03(3) 0.06(3)
 C57 0.25(3) 0.29(3) 0.122(18) 0.04(2) 0.01(2) -0.03(3)
 C4 0.25(2) 0.31(2) 0.128(17) 0.021(19) 0.03(2) -0.04(2)
 C39 0.22(2) 0.28(3) 0.114(16) 0.00(2) 0.04(2) -0.06(2)
 C42 0.28(3) 0.23(3) 0.091(15) 0.00(2) 0.009(19) -0.09(2)
 C15 0.26(3) 0.17(2) 0.077(14) -0.004(17) 0.01(2) -0.08(2)
 C72 0.46(4) 0.19(3) 0.13(2) -0.04(2) 0.14(2) -0.15(3)
 C98 0.23(2) 0.15(2) 0.22(2) -0.006(18) 0.07(2) -0.06(2)
 C54 0.24(2) 0.18(2) 0.094(15) -0.021(17) 0.038(18) -0.04(2)
 Cl67 0.57(2) 0.147(7) 0.207(9) 0.006(6) 0.151(11) -0.015(9)
 C50 0.25(3) 0.20(2) 0.080(15) -0.007(15) 0.02(2) -0.05(2)
 C56 0.33(3) 0.18(3) 0.086(15) 0.00(2) 0.02(2) -0.12(2)
 C60 0.259(17) 0.284(19) 0.208(15) 0.012(15) 0.046(16) 0.007(14)
 C62 0.274(18) 0.302(19) 0.237(16) 0.001(16) 0.047(17) 0.004(16)
 C35 0.32(2) 0.18(2) 0.135(18) -0.021(17) 0.11(2) -0.02(2)
 N71 0.31(4) 0.18(3) 0.32(3) -0.11(2) 0.15(3) -0.09(3)
 Cl5 0.228(11) 0.43(2) 0.329(15) 0.079(14) 0.073(10) 0.044(11)
 C3 0.33(2) 0.16(2) 0.150(17) -0.017(17) 0.119(19) -0.02(2)
 C1 0.30(3) 0.23(2) 0.28(3) -0.08(2) 0.15(3) -0.06(2)
 C5 0.36(4) 0.29(3) 0.27(4) -0.11(3) 0.16(3) -0.11(3)
 C20 0.35(4) 0.27(3) 0.35(3) -0.08(3) 0.16(3) -0.04(3)
 N1 0.40(4) 0.31(4) 0.22(3) 0.02(3) 0.05(3) -0.21(3)
 C2 0.39(3) 0.20(3) 0.114(17) 0.00(2) 0.12(2) -0.01(3)
 Cl7 0.199(9) 0.53(2) 0.177(8) 0.134(10) 0.003(7) -0.060(11)
 Br13 0.288(12) 0.47(2) 0.216(9) 0.053(10) 0.060(8) 0.035(12)
 Br1 0.332(13) 0.357(15) 0.281(12) 0.048(10) 0.068(10) 0.027(11)
 C13 0.13(4) 0.15(4) 0.19(5) 0.00(4) 0.04(3) 0.08(3)
 C47 0.44(5) 0.42(5) 0.48(5) -0.08(4) 0.26(3) -0.01(4)
 C45 0.40(4) 0.37(4) 0.41(4) -0.07(3) 0.21(3) -0.03(3)
 C48 0.55(7) 0.53(7) 0.56(7) -0.10(6) 0.36(5) -0.01(6)
 C58 0.49(6) 0.40(6) 0.37(6) -0.16(5) 0.18(5) -0.08(5)
 C22 0.35(4) 0.22(3) 0.12(2) 0.02(2) 0.03(3) -0.11(3)
 C18 0.256(18) 0.30(2) 0.201(17) 0.018(17) 0.043(17) 0.015(16)
 C43 0.26(2) 0.34(3) 0.22(2) 0.03(2) 0.02(2) 0.02(2)
 C44 0.31(2) 0.33(2) 0.284(19) -0.014(19) 0.05(2) 0.008(19)
 C53 0.33(3) 0.35(3) 0.32(3) -0.03(2) 0.05(3) 0.02(3)

_geom_special_details
;
 All esds (except the esd in the dihedral angle between two l.s. planes)
 are estimated using the full covariance matrix.  The cell esds are taken
 into account individually in the estimation of esds in distances, angles
 and torsion angles; correlations between esds in cell parameters are only
 used when they are defined by crystal symmetry.  An approximate (isotropic)
 treatment of cell esds is used for estimating esds involving l.s. planes.
;
loop_
  _geom_bond_atom_site_label_1
  _geom_bond_atom_site_label_2
  _geom_bond_distance
  _geom_bond_site_symmetry_2
  _geom_bond_publ_flag
 S1 C21 1.715(18) . ?
 S1 C37 1.717(16) . ?
 S2 C14 1.719(18) . ?
 S2 C30 1.720(17) . ?
 S3 N8 1.55(2) . ?
 S3 N9 1.65(2) . ?
 S4 C17 1.731(17) . ?
 S4 C31 1.736(17) . ?
 S5 C27 1.714(17) . ?
 S5 C38 1.715(18) . ?
 Cl4 C2 1.80(2) . ?
 N8 C7 1.38(3) . ?
 N9 C8 1.31(2) . ?
 O11 C51 1.24(2) . ?
 C12 N20 1.45(3) . ?
 C12 C30 1.418(18) . ?
 C12 C37 1.410(18) . ?
 N13 C34 1.15(3) . ?
 C14 C54 1.44(4) . ?
 C14 C50 1.47(4) . ?
 C16 C51 1.4200 . ?
 C16 C28 1.4200 . ?
 C16 C3 1.401(18) . ?
 C51 C9 1.4200 . ?
 C9 C32 1.4200 . ?
 C9 C36 1.393(18) . ?
 C32 C28 1.4200 . ?
 C32 C33 1.339(19) . ?
 C28 C35 1.422(18) . ?
 C17 C19 1.394(18) . ?
 C17 C10 1.414(16) . ?
 C19 N22 1.34(3) . ?
 C19 C27 1.420(19) . ?
 N20 C25 1.45(3) . ?
 N20 C46 1.60(4) . ?
 C21 C30 1.413(17) . ?
 C21 C54 1.49(3) . ?
 N22 C24 1.42(3) . ?
 N22 C29 1.43(4) . ?
 C23 C33 1.500(10) . ?
 C23 N71 1.196(17) . ?
 C25 C41 1.3900 . ?
 C25 C24 1.3900 . ?
 C41 C8 1.3900 . ?
 C41 C37 1.373(17) . ?
 C8 C7 1.3900 . ?
 C7 C10 1.3900 . ?
 C10 C24 1.3900 . ?
 C26 Cl67 1.79(2) . ?
 C26 C35 1.39(2) . ?
 C26 C2 1.381(19) . ?
 C27 C31 1.405(18) . ?
 C29 C1 1.55(2) . ?
 C31 C98 1.459(19) . ?
 C33 C72 1.50(2) . ?
 C34 C56 1.52(2) . ?
 O35 C68 1.30(4) . ?
 C36 H36 0.9500 . ?
 C36 C38 1.46(3) . ?
 C38 C98 1.408(19) . ?
 C40 C54 1.49(4) . ?
 C46 C60 1.57(2) . ?
 C49 C62 1.523(15) . ?
 C49 C44 1.53(2) . ?
 C52 C98 1.563(19) . ?
 N61 C72 1.10(3) . ?
 C68 C11 1.47(5) . ?
 C68 C15 1.45(5) . ?
 C11 C69 1.3900 . ?
 C11 C39 1.3900 . ?
 C69 H69 0.9500 . ?
 C69 C6 1.3900 . ?
 C6 C57 1.3900 . ?
 C6 Cl5 1.64(2) . ?
 C57 C4 1.3900 . ?
 C57 Cl7 1.69(2) . ?
 C4 H4 0.9500 . ?
 C4 C39 1.3900 . ?
 C39 C42 1.52(4) . ?
 C42 C15 1.49(4) . ?
 C42 C56 1.353(19) . ?
 C15 C50 1.42(2) . ?
 C50 H50 0.9500 . ?
 C56 C22 1.528(18) . ?
 C60 C62 1.537(15) . ?
 C60 C18 1.54(2) . ?
 C35 H35 0.9500 . ?
 C3 H3 0.9500 . ?
 C3 C2 1.391(19) . ?
 C1 C5 1.54(2) . ?
 C1 C20 1.56(2) . ?
 C5 C58 1.52(2) . ?
 C20 C45 1.55(2) . ?
 N1 C22 1.178(17) . ?
 Br13 C13 2.05(3) . ?
 Br1 C13 2.01(3) . ?
 C47 C45 1.54(2) . ?
 C47 C48 1.55(2) . ?
 C18 C43 1.53(2) . ?
 C44 C53 1.61(2) . ?

loop_
  _geom_angle_atom_site_label_1
  _geom_angle_atom_site_label_2
  _geom_angle_atom_site_label_3
  _geom_angle
  _geom_angle_site_symmetry_1
  _geom_angle_site_symmetry_3
  _geom_angle_publ_flag
 C21 S1 C37 91.6(13) . . ?
 C14 S2 C30 86.1(16) . . ?
 N8 S3 N9 96.1(13) . . ?
 C17 S4 C31 88.7(13) . . ?
 C27 S5 C38 90.0(15) . . ?
 C7 N8 S3 112.7(19) . . ?
 C8 N9 S3 108.1(17) . . ?
 C30 C12 N20 134(3) . . ?
 C37 C12 N20 109(2) . . ?
 C37 C12 C30 117(2) . . ?
 C54 C14 S2 122(3) . . ?
 C54 C14 C50 113(3) . . ?
 C50 C14 S2 125(3) . . ?
 C51 C16 C28 108.0 . . ?
 C3 C16 C51 126(2) . . ?
 C3 C16 C28 126(2) . . ?
 O11 C51 C16 125(3) . . ?
 O11 C51 C9 127(3) . . ?
 C16 C51 C9 108.0 . . ?
 C51 C9 C32 108.0 . . ?
 C36 C9 C51 128(3) . . ?
 C36 C9 C32 124(3) . . ?
 C28 C32 C9 108.0 . . ?
 C33 C32 C9 131(3) . . ?
 C33 C32 C28 121(3) . . ?
 C16 C28 C35 123(2) . . ?
 C32 C28 C16 108.0 . . ?
 C32 C28 C35 129(2) . . ?
 C19 C17 S4 116.1(19) . . ?
 C19 C17 C10 106(2) . . ?
 C10 C17 S4 138(2) . . ?
 C17 C19 C27 109(2) . . ?
 N22 C19 C17 109(2) . . ?
 N22 C19 C27 141(3) . . ?
 C12 N20 C46 118(2) . . ?
 C25 N20 C12 103(2) . . ?
 C25 N20 C46 137(2) . . ?
 C30 C21 S1 115.5(17) . . ?
 C30 C21 C54 113(2) . . ?
 C54 C21 S1 131(2) . . ?
 C19 N22 C24 110(3) . . ?
 C19 N22 C29 118(3) . . ?
 C24 N22 C29 131(3) . . ?
 N71 C23 C33 170(4) . . ?
 C41 C25 N20 110(2) . . ?
 C41 C25 C24 120.0 . . ?
 C24 C25 N20 130(2) . . ?
 C25 C41 C8 120.0 . . ?
 C37 C41 C25 109(2) . . ?
 C37 C41 C8 131(2) . . ?
 N9 C8 C41 124(2) . . ?
 N9 C8 C7 115(2) . . ?
 C41 C8 C7 120.0 . . ?
 N8 C7 C8 108(2) . . ?
 N8 C7 C10 132(2) . . ?
 C10 C7 C8 120.0 . . ?
 C7 C10 C17 130(2) . . ?
 C7 C10 C24 120.0 . . ?
 C24 C10 C17 110(2) . . ?
 C25 C24 N22 136(2) . . ?
 C10 C24 N22 104(2) . . ?
 C10 C24 C25 120.0 . . ?
 C35 C26 Cl67 118(2) . . ?
 C2 C26 Cl67 116(2) . . ?
 C2 C26 C35 126(2) . . ?
 C19 C27 S5 135(2) . . ?
 C31 C27 S5 112.4(17) . . ?
 C31 C27 C19 113(2) . . ?
 N22 C29 C1 110(3) . . ?
 C12 C30 S2 137(2) . . ?
 C21 C30 S2 116.6(18) . . ?
 C21 C30 C12 106(2) . . ?
 C27 C31 S4 113.2(16) . . ?
 C27 C31 C98 114(2) . . ?
 C98 C31 S4 132(2) . . ?
 C32 C33 C23 131(3) . . ?
 C32 C33 C72 131(3) . . ?
 C72 C33 C23 99(3) . . ?
 N13 C34 C56 175(6) . . ?
 C9 C36 H36 112.6 . . ?
 C9 C36 C38 135(3) . . ?
 C38 C36 H36 112.6 . . ?
 C12 C37 S1 109.3(18) . . ?
 C41 C37 S1 142(2) . . ?
 C41 C37 C12 108(2) . . ?
 C36 C38 S5 125(2) . . ?
 C98 C38 S5 117(2) . . ?
 C98 C38 C36 118(2) . . ?
 C60 C46 N20 102(3) . . ?
 C62 C49 C44 124(3) . . ?
 O35 C68 C11 117(5) . . ?
 O35 C68 C15 127(4) . . ?
 C15 C68 C11 116(4) . . ?
 C69 C11 C68 134(4) . . ?
 C69 C11 C39 120.0 . . ?
 C39 C11 C68 106(4) . . ?
 C11 C69 H69 120.0 . . ?
 C11 C69 C6 120.0 . . ?
 C6 C69 H69 120.0 . . ?
 C69 C6 C57 120.0 . . ?
 C69 C6 Cl5 119(3) . . ?
 C57 C6 Cl5 121(3) . . ?
 C6 C57 Cl7 123(3) . . ?
 C4 C57 C6 120.0 . . ?
 C4 C57 Cl7 117(3) . . ?
 C57 C4 H4 120.0 . . ?
 C57 C4 C39 120.0 . . ?
 C39 C4 H4 120.0 . . ?
 C11 C39 C42 107(3) . . ?
 C4 C39 C11 120.0 . . ?
 C4 C39 C42 132(3) . . ?
 C15 C42 C39 111(3) . . ?
 C56 C42 C39 130(4) . . ?
 C56 C42 C15 118(3) . . ?
 C68 C15 C42 99(4) . . ?
 C50 C15 C68 131(4) . . ?
 C50 C15 C42 129(4) . . ?
 N61 C72 C33 172(6) . . ?
 C31 C98 C52 123(2) . . ?
 C38 C98 C31 106(3) . . ?
 C38 C98 C52 130(2) . . ?
 C14 C54 C21 102(3) . . ?
 C14 C54 C40 133(3) . . ?
 C40 C54 C21 125(3) . . ?
 C14 C50 H50 114.5 . . ?
 C15 C50 C14 131(4) . . ?
 C15 C50 H50 114.5 . . ?
 C34 C56 C22 108(2) . . ?
 C42 C56 C34 134(3) . . ?
 C42 C56 C22 118(3) . . ?
 C62 C60 C46 94(3) . . ?
 C62 C60 C18 123(3) . . ?
 C18 C60 C46 112(3) . . ?
 C49 C62 C60 109(3) . . ?
 C28 C35 H35 125.0 . . ?
 C26 C35 C28 110(2) . . ?
 C26 C35 H35 125.0 . . ?
 C16 C3 H3 125.3 . . ?
 C2 C3 C16 109(2) . . ?
 C2 C3 H3 125.3 . . ?
 C29 C1 C20 106(3) . . ?
 C5 C1 C29 115(3) . . ?
 C5 C1 C20 127(3) . . ?
 C58 C5 C1 97(4) . . ?
 C45 C20 C1 121(3) . . ?
 C26 C2 Cl4 123(2) . . ?
 C26 C2 C3 125(2) . . ?
 C3 C2 Cl4 111(2) . . ?
 Br1 C13 Br13 104(2) . . ?
 C45 C47 C48 133(4) . . ?
 C47 C45 C20 120(4) . . ?
 N1 C22 C56 175(4) . . ?
 C43 C18 C60 116(3) . . ?
 C49 C44 C53 116(3) . . ?

loop_
  _geom_torsion_atom_site_label_1
  _geom_torsion_atom_site_label_2
  _geom_torsion_atom_site_label_3
  _geom_torsion_atom_site_label_4
  _geom_torsion
  _geom_torsion_site_symmetry_1
  _geom_torsion_site_symmetry_2
  _geom_torsion_site_symmetry_3
  _geom_torsion_site_symmetry_4
  _geom_torsion_publ_flag
 S1 C21 C30 S2 -178.8(11) . . . . ?
 S1 C21 C30 C12 5(2) . . . . ?
 S1 C21 C54 C14 177.5(17) . . . . ?
 S1 C21 C54 C40 -7(4) . . . . ?
 S2 C14 C54 C21 -2(3) . . . . ?
 S2 C14 C54 C40 -178(2) . . . . ?
 S2 C14 C50 C15 4(4) . . . . ?
 S3 N8 C7 C8 -3.2(17) . . . . ?
 S3 N8 C7 C10 177.9(9) . . . . ?
 S3 N9 C8 C41 -179.7(8) . . . . ?
 S3 N9 C8 C7 -2.9(15) . . . . ?
 S4 C17 C19 N22 -179.0(16) . . . . ?
 S4 C17 C19 C27 0(3) . . . . ?
 S4 C17 C10 C7 -1(3) . . . . ?
 S4 C17 C10 C24 177.7(18) . . . . ?
 S4 C31 C98 C38 180(2) . . . . ?
 S4 C31 C98 C52 9(5) . . . . ?
 S5 C27 C31 S4 -178.5(13) . . . . ?
 S5 C27 C31 C98 3(3) . . . . ?
 S5 C38 C98 C31 1(4) . . . . ?
 S5 C38 C98 C52 170(3) . . . . ?
 N8 S3 N9 C8 0.8(15) . . . . ?
 N8 C7 C10 C17 -3(2) . . . . ?
 N8 C7 C10 C24 179(2) . . . . ?
 N9 S3 N8 C7 1.5(17) . . . . ?
 N9 C8 C7 N8 3.9(15) . . . . ?
 N9 C8 C7 C10 -177.0(15) . . . . ?
 O11 C51 C9 C32 -177(2) . . . . ?
 O11 C51 C9 C36 2(3) . . . . ?
 C12 N20 C25 C41 3.8(16) . . . . ?
 C12 N20 C25 C24 179.8(12) . . . . ?
 C12 N20 C46 C60 -96(3) . . . . ?
 C14 S2 C30 C12 177(3) . . . . ?
 C14 S2 C30 C21 2.0(18) . . . . ?
 C16 C51 C9 C32 0.0 . . . . ?
 C16 C51 C9 C36 179(2) . . . . ?
 C16 C28 C35 C26 -3(3) . . . . ?
 C16 C3 C2 Cl4 179.7(19) . . . . ?
 C16 C3 C2 C26 6(4) . . . . ?
 C51 C16 C28 C32 0.0 . . . . ?
 C51 C16 C28 C35 -178(2) . . . . ?
 C51 C16 C3 C2 177.9(18) . . . . ?
 C51 C9 C32 C28 0.0 . . . . ?
 C51 C9 C32 C33 179(3) . . . . ?
 C51 C9 C36 C38 0(5) . . . . ?
 C9 C32 C28 C16 0.0 . . . . ?
 C9 C32 C28 C35 178(2) . . . . ?
 C9 C32 C33 C23 -1(4) . . . . ?
 C9 C32 C33 C72 179(2) . . . . ?
 C9 C36 C38 S5 -7(5) . . . . ?
 C9 C36 C38 C98 174(3) . . . . ?
 C32 C9 C36 C38 179(3) . . . . ?
 C32 C28 C35 C26 179(2) . . . . ?
 C28 C16 C51 O11 177(2) . . . . ?
 C28 C16 C51 C9 0.0 . . . . ?
 C28 C16 C3 C2 -5(3) . . . . ?
 C28 C32 C33 C23 178.3(16) . . . . ?
 C28 C32 C33 C72 -2(4) . . . . ?
 C17 S4 C31 C27 1(2) . . . . ?
 C17 S4 C31 C98 180(3) . . . . ?
 C17 C19 N22 C24 1(3) . . . . ?
 C17 C19 N22 C29 174(2) . . . . ?
 C17 C19 C27 S5 177(2) . . . . ?
 C17 C19 C27 C31 1(3) . . . . ?
 C17 C10 C24 N22 1.5(15) . . . . ?
 C17 C10 C24 C25 -178.7(14) . . . . ?
 C19 C17 C10 C7 -179.5(14) . . . . ?
 C19 C17 C10 C24 -1(2) . . . . ?
 C19 N22 C24 C25 178.7(15) . . . . ?
 C19 N22 C24 C10 -1(2) . . . . ?
 C19 N22 C29 C1 -93(3) . . . . ?
 C19 C27 C31 S4 -1(3) . . . . ?
 C19 C27 C31 C98 -180(2) . . . . ?
 N20 C12 C30 S2 4(4) . . . . ?
 N20 C12 C30 C21 179(2) . . . . ?
 N20 C12 C37 S1 -179.3(12) . . . . ?
 N20 C12 C37 C41 1(3) . . . . ?
 N20 C25 C41 C8 176.5(14) . . . . ?
 N20 C25 C41 C37 -3.6(15) . . . . ?
 N20 C25 C24 N22 4(2) . . . . ?
 N20 C25 C24 C10 -175.6(17) . . . . ?
 N20 C46 C60 C62 -163(3) . . . . ?
 N20 C46 C60 C18 69(4) . . . . ?
 C21 S1 C37 C12 -1.3(18) . . . . ?
 C21 S1 C37 C41 179(3) . . . . ?
 N22 C19 C27 S5 -4(5) . . . . ?
 N22 C19 C27 C31 180(3) . . . . ?
 N22 C29 C1 C5 40(4) . . . . ?
 N22 C29 C1 C20 -175(3) . . . . ?
 C25 N20 C46 C60 68(4) . . . . ?
 C25 C41 C8 N9 176.7(16) . . . . ?
 C25 C41 C8 C7 0.0 . . . . ?
 C25 C41 C37 S1 -178(2) . . . . ?
 C25 C41 C37 C12 2(2) . . . . ?
 C41 C25 C24 N22 179.8(19) . . . . ?
 C41 C25 C24 C10 0.0 . . . . ?
 C41 C8 C7 N8 -179.1(15) . . . . ?
 C41 C8 C7 C10 0.0 . . . . ?
 C8 C41 C37 S1 2(4) . . . . ?
 C8 C41 C37 C12 -178.3(14) . . . . ?
 C8 C7 C10 C17 178.4(17) . . . . ?
 C8 C7 C10 C24 0.0 . . . . ?
 C7 C10 C24 N22 -179.9(14) . . . . ?
 C7 C10 C24 C25 0.0 . . . . ?
 C10 C17 C19 N22 0(3) . . . . ?
 C10 C17 C19 C27 179.5(18) . . . . ?
 C24 N22 C29 C1 78(3) . . . . ?
 C24 C25 C41 C8 0.0 . . . . ?
 C24 C25 C41 C37 179.9(15) . . . . ?
 C27 S5 C38 C36 -178(3) . . . . ?
 C27 S5 C38 C98 1(3) . . . . ?
 C27 C19 N22 C24 -178(3) . . . . ?
 C27 C19 N22 C29 -5(5) . . . . ?
 C27 C31 C98 C38 -2(4) . . . . ?
 C27 C31 C98 C52 -172(3) . . . . ?
 C29 N22 C24 C25 6(4) . . . . ?
 C29 N22 C24 C10 -174(3) . . . . ?
 C29 C1 C5 C58 178(4) . . . . ?
 C29 C1 C20 C45 156(4) . . . . ?
 C30 S2 C14 C54 0(2) . . . . ?
 C30 S2 C14 C50 178(2) . . . . ?
 C30 C12 N20 C25 172(2) . . . . ?
 C30 C12 N20 C46 -19(3) . . . . ?
 C30 C12 C37 S1 5(3) . . . . ?
 C30 C12 C37 C41 -175.4(17) . . . . ?
 C30 C21 C54 C14 4(3) . . . . ?
 C30 C21 C54 C40 179(2) . . . . ?
 C31 S4 C17 C19 -1(2) . . . . ?
 C31 S4 C17 C10 -180(2) . . . . ?
 C33 C32 C28 C16 -179(2) . . . . ?
 C33 C32 C28 C35 -1(3) . . . . ?
 O35 C68 C11 C69 1(4) . . . . ?
 O35 C68 C11 C39 -178(2) . . . . ?
 O35 C68 C15 C42 175(3) . . . . ?
 O35 C68 C15 C50 0(6) . . . . ?
 C36 C9 C32 C28 -179(2) . . . . ?
 C36 C9 C32 C33 0(3) . . . . ?
 C36 C38 C98 C31 180(2) . . . . ?
 C36 C38 C98 C52 -11(5) . . . . ?
 C37 S1 C21 C30 -2.1(18) . . . . ?
 C37 S1 C21 C54 -176(2) . . . . ?
 C37 C12 N20 C25 -3(2) . . . . ?
 C37 C12 N20 C46 166(2) . . . . ?
 C37 C12 C30 S2 179(2) . . . . ?
 C37 C12 C30 C21 -6(3) . . . . ?
 C37 C41 C8 N9 -3(2) . . . . ?
 C37 C41 C8 C7 -179.9(19) . . . . ?
 C38 S5 C27 C19 -178(3) . . . . ?
 C38 S5 C27 C31 -2(2) . . . . ?
 C46 N20 C25 C41 -162(2) . . . . ?
 C46 N20 C25 C24 14(3) . . . . ?
 C46 C60 C62 C49 -66(3) . . . . ?
 C46 C60 C18 C43 165(3) . . . . ?
 C68 C11 C69 C6 -179(3) . . . . ?
 C68 C11 C39 C4 179(2) . . . . ?
 C68 C11 C39 C42 4(2) . . . . ?
 C68 C15 C50 C14 -5(5) . . . . ?
 C11 C68 C15 C42 -1(3) . . . . ?
 C11 C68 C15 C50 -175(3) . . . . ?
 C11 C69 C6 C57 0.0 . . . . ?
 C11 C69 C6 Cl5 -178.7(18) . . . . ?
 C11 C39 C42 C15 -5(3) . . . . ?
 C11 C39 C42 C56 180(3) . . . . ?
 C69 C11 C39 C4 0.0 . . . . ?
 C69 C11 C39 C42 -175(2) . . . . ?
 C69 C6 C57 C4 0.0 . . . . ?
 C69 C6 C57 Cl7 -176.2(16) . . . . ?
 C6 C57 C4 C39 0.0 . . . . ?
 C57 C4 C39 C11 0.0 . . . . ?
 C57 C4 C39 C42 173(3) . . . . ?
 C4 C39 C42 C15 -179.0(17) . . . . ?
 C4 C39 C42 C56 6(5) . . . . ?
 C39 C11 C69 C6 0.0 . . . . ?
 C39 C42 C15 C68 4(3) . . . . ?
 C39 C42 C15 C50 178(3) . . . . ?
 C39 C42 C56 C34 -176(3) . . . . ?
 C39 C42 C56 C22 0(5) . . . . ?
 C42 C15 C50 C14 -178(2) . . . . ?
 C15 C68 C11 C69 176.5(19) . . . . ?
 C15 C68 C11 C39 -2(3) . . . . ?
 C15 C42 C56 C34 9(5) . . . . ?
 C15 C42 C56 C22 -174(2) . . . . ?
 C54 C14 C50 C15 -179(3) . . . . ?
 C54 C21 C30 S2 -4(3) . . . . ?
 C54 C21 C30 C12 179.8(18) . . . . ?
 Cl67 C26 C35 C28 -177.9(16) . . . . ?
 Cl67 C26 C2 Cl4 3(4) . . . . ?
 Cl67 C26 C2 C3 176(2) . . . . ?
 C50 C14 C54 C21 179.9(18) . . . . ?
 C50 C14 C54 C40 5(4) . . . . ?
 C56 C42 C15 C68 179(3) . . . . ?
 C56 C42 C15 C50 -6(5) . . . . ?
 C62 C49 C44 C53 149(4) . . . . ?
 C62 C60 C18 C43 55(5) . . . . ?
 C35 C26 C2 Cl4 -180(3) . . . . ?
 C35 C26 C2 C3 -7(6) . . . . ?
 N71 C23 C33 C32 0.0(19) . . . . ?
 N71 C23 C33 C72 -180(100) . . . . ?
 Cl5 C6 C57 C4 178.6(19) . . . . ?
 Cl5 C6 C57 Cl7 2.4(18) . . . . ?
 C3 C16 C51 O11 -5(3) . . . . ?
 C3 C16 C51 C9 178(3) . . . . ?
 C3 C16 C28 C32 -178(3) . . . . ?
 C3 C16 C28 C35 4(3) . . . . ?
 C1 C20 C45 C47 167(5) . . . . ?
 C5 C1 C20 C45 -65(6) . . . . ?
 C20 C1 C5 C58 42(5) . . . . ?
 C2 C26 C35 C28 5(5) . . . . ?
 Cl7 C57 C4 C39 176.4(15) . . . . ?
 C48 C47 C45 C20 -154(7) . . . . ?
 C18 C60 C62 C49 54(4) . . . . ?
 C44 C49 C62 C60 99(5) . . . . ?

_shelx_res_file
;
TITL Y7-2 in C2/c #15
    y7-2_sq.res
    created by SHELXL-2017/1 at 17:35:44 on 19-Apr-2022
REM reset to C2/c #15
CELL 1.54178 24.0816 57.8549 13.8091 90 104.745 90
ZERR 8 0.0021 0.0056 0.0011 0 0.004 0
LATT 7
SYMM -X,+Y,0.5-Z
SFAC C H Br Cl N O S
UNIT 500 48 8 32 64 24 40
DFIX 1.4 C17 C10 C19 C17 C27 C19 C31 C27 C41 C25 C41 C37 C37 C12 C30 C12 =
 C30 C21
DFIX 1.7 S4 C17 S4 C31 S5 C27 S5 C38 S1 C37 S1 C21 S2 C30 S2 C14
DFIX 1.42 C69 C6 C69 C11 C4 C39 C57 C4 C6 C57 C35 C28 C35 C26 C3 C16
DFIX 1.39 C26 C2 C3 C2
DFIX 1.5 C56 C34
DFIX 1.35 C56 C42 C33 C32
DFIX 1.54 C62 C60 C62 C49 C60 C46
DFIX 1.54 C29 C1 C5 C1 C20 C1 C45 C20 C47 C45 C48 C47
DFIX 1.54 C58 C5
DFIX 1.5 C72 C33
DFIX 1.54 C98 C52
DFIX 1.54 C56 C22
DFIX 1.2 N1 C22
DFIX 1.54 C43 C18 C60 C18
DFIX 1.54 C62 C60 C62 C49 C49 C44 C53 C44
DFIX 1.4 C50 C15 C9 C36
DFIX 1.2 N71 C23
DFIX 1.5 0.01 C33 C23
DFIX 1.41 C98 C31 C98 C38
SADI Br13 C13 Br1 C13
SADI Cl67 C26 Cl4 C2
DANG 2.5 C35 C16
DANG 2.5 C28 C3
DANG 2.5 C26 C3
DANG 2.8 C1 C45
DANG 2.8 C45 C48
DANG 2.5 C44 C62
DANG 2.7 C53 C49
DANG 2.5 C11 C4
DANG 2.8 C39 C6
DANG 2.6 C60 C43
DANG 2.7 N71 C33
DANG 2.75 C33 N71
DANG 2.8 N13 C56
DANG 3.3 N13 C22
DANG 3.7 C42 N13
DANG 2.8 N1 C56
DANG 3.4 C34 N1
DANG 2.6 C34 C22
FLAT 0.01 C33 C23 N71 C32
DELU C20 C45 C47 C48
SIMU S1 C21 C37 C30 C54 C41 C12 S2 C40 C14 C8 C25 N20 C50 C7 N9 C24 C46 C15 =
 N8 C10 S3 N22 C60 C68 C17 C19 C29 C62 O35 C39 S4 C27 C49 C57 C56 C31 S5 C34 =
 C98 C38 C69 N13 C52 C36 C9 C32 C51 C33 C28 O11 C16 C72 C23 C26 N61 CL67
SIMU S1 C21 C37 C30 C54 C41 C12 S2 C40 C14 C8 C25 N20 C50 C7 N9 C24 C46 C15 =
 N8 C10 S3 C19 N22 C60 C68 C17 C27 C29 C62 O35 C11 S4 S5 C31 C49 C39 C57 C69 =
 C38 C98 C56 C36 C52 C34 C9 N13 C32 C51 C33 C28 O11 C16 C72 C23 C35 N61 N71 =
 C26 CL4 CL67
SIMU C48 S1 C21 C37 C30 C54 C12 C41 S2 C14 C40 N20 C25 C8 C50 C46 C24 N9 C7 =
 C15 C60 N22 C10 S3 N8 C68 C42 C62 C19 C29 C17 O35 C11 C39 C56 C49 C27 C1 S4 =
 C69 C4 C22 C34 S5 C31 C5 C20 C6 C57 N1 N13 C38 C98 C58 C45 CL5 CL7 C36 C52 =
 C47 C9 C51 C32 O11 C16 C28 C33 C3 C35 C23 C72 C2 C26 N71 N61 CL4 CL67
SIMU C57 S1 C21 C37 C30 C54 C12 C41 S2 C14 C40 N20 C25 C8 C50 C46 C24 N9 C7 =
 C15 C60 N22 C10 S3 N8 C68 C42 C62 C18 C19 C29 C17 O35 C11 C39 C56 C49 C43 =
 C27 C1 S4 C69 C4 C34 C22 C44 S5 C31 C5 C20 H69 C6 H4 N13 N1 C53 C38 C98 C58 =
 C45 CL5 CL7 C36 C52 C47 C9 H36 C48 C51 C32 O11 C16 C28 C33 C3 C35 C23 C72 =
 H3 C2 C26 H35 N71 N61 CL4 CL67
SIMU 0.01 0.02 2 C53 C44 C49 C62 C60 C46 C18 C43
ISOR 0.01 0.02 C38

L.S. 5 0 139
PLAN  108
TEMP -170.15
CONF
MORE -1
BOND $H
ABIN
fmap 2 53
acta
OMIT -3 74
REM <olex2.extras>
REM <HklSrc "%.\\Y7-2_sq.hkl">
REM </olex2.extras>

WGHT    0.200000  600.000000
FVAR       0.10477
S1    7    0.391398    0.250160    0.370841    11.00000    0.23186    0.11831 =
         0.11762   -0.01463    0.03899   -0.03606
S2    7    0.229058    0.279488    0.367030    11.00000    0.20951    0.15408 =
         0.12087   -0.00572    0.03504   -0.05911
S3    7    0.594111    0.281226    0.382700    11.00000    0.22353    0.15159 =
         0.12136    0.00595    0.05410   -0.00034
S4    7    0.597468    0.370649    0.388945    11.00000    0.23982    0.15264 =
         0.15954   -0.03844    0.08840   -0.06180
S5    7    0.477487    0.423844    0.378577    11.00000    0.28168    0.13296 =
         0.18547   -0.04096    0.12891   -0.06142
CL4   4    0.319234    0.550524    0.320323    11.00000    0.51347    0.19737 =
         0.28549    0.01825    0.18618    0.03331
N8    5    0.586560    0.307820    0.378216    11.00000    0.24271    0.14571 =
         0.09967   -0.03102    0.06007   -0.03514
N9    5    0.527024    0.275159    0.380490    11.00000    0.21670    0.12141 =
         0.05934    0.00609    0.02925   -0.01747
O11   6    0.426215    0.465463    0.353144    11.00000    0.35431    0.13467 =
         0.24460   -0.04927    0.19440   -0.04801
C12   1    0.347029    0.290462    0.363958    11.00000    0.22760    0.11041 =
         0.07548   -0.01889    0.04505   -0.05329
N13   5    0.163320    0.177573    0.401932    11.00000    0.38060    0.17821 =
         0.18625    0.01005    0.07503   -0.11146
C14   1    0.225928    0.249812    0.369385    11.00000    0.22156    0.16421 =
         0.06426   -0.02437    0.03321   -0.05083
AFIX  56
C16   1    0.444362    0.505629    0.358494    11.00000    0.32361    0.14108 =
         0.12566   -0.01842    0.11683   -0.04059
C51   1    0.460012    0.481929    0.361190    11.00000    0.31077    0.13606 =
         0.14942   -0.03087    0.13321   -0.05170
C9    1    0.520723    0.480651    0.380251    11.00000    0.28299    0.16547 =
         0.15539   -0.02137    0.11856   -0.05041
C32   1    0.542595    0.503561    0.389335    11.00000    0.35130    0.15421 =
         0.12300   -0.03896    0.14155   -0.08200
C28   1    0.495401    0.518999    0.375889    11.00000    0.34064    0.13775 =
         0.10406   -0.03768    0.11492   -0.05262
AFIX   0
C17   1    0.530682    0.358503    0.380401    11.00000    0.22738    0.12817 =
         0.09817   -0.03346    0.08454   -0.05502
C19   1    0.486008    0.373967    0.378224    11.00000    0.21424    0.12692 =
         0.12772   -0.03859    0.08813   -0.02979
N20   5    0.354451    0.315341    0.361661    11.00000    0.25602    0.15527 =
         0.07789   -0.01314    0.05511   -0.08313
C21   1    0.320008    0.253054    0.367119    11.00000    0.22611    0.11117 =
         0.06698   -0.02729    0.02467   -0.03459
N22   5    0.437378    0.362145    0.373129    11.00000    0.24378    0.13928 =
         0.14061   -0.03325    0.09348   -0.06502
C23   1    0.652444    0.498488    0.427379    11.00000    0.31803    0.16963 =
         0.19758   -0.07026    0.17908   -0.10731
AFIX  66
C25   1    0.415313    0.318052    0.371114    11.00000    0.21548    0.11212 =
         0.09610   -0.02173    0.05581   -0.06616
C41   1    0.440652    0.296443    0.371888    11.00000    0.21520    0.10422 =
         0.08807   -0.02628    0.04246   -0.03551
C8    1    0.498635    0.294732    0.374851    11.00000    0.24278    0.11150 =
         0.06453   -0.01393    0.02450   -0.01704
C7    1    0.531279    0.314631    0.377040    11.00000    0.22778    0.11174 =
         0.06712   -0.02761    0.04377   -0.02234
C10   1    0.505940    0.336240    0.376266    11.00000    0.22058    0.11521 =
         0.08697   -0.02738    0.03465   -0.04059
C24   1    0.447957    0.337950    0.373303    11.00000    0.22468    0.12543 =
         0.10585   -0.02941    0.06502   -0.05350
AFIX   0
C26   1    0.439149    0.551683    0.360660    11.00000    0.37064    0.16135 =
         0.11646    0.00796    0.12118   -0.04494
C27   1    0.507554    0.396894    0.383074    11.00000    0.22706    0.12227 =
         0.15740   -0.04770    0.10562   -0.04694
C29   1    0.387451    0.374881    0.379596    11.00000    0.25397    0.15334 =
         0.18901   -0.04068    0.12295   -0.05889
C30   1    0.300173    0.276018    0.368304    11.00000    0.21669    0.13834 =
         0.08626   -0.00142    0.03292   -0.05476
C31   1    0.566439    0.397777    0.387520    11.00000    0.22314    0.14070 =
         0.17805   -0.04140    0.10029   -0.05097
C33   1    0.596636    0.511367    0.408331    11.00000    0.38128    0.14798 =
         0.14013   -0.05334    0.15761   -0.11275
C34   1    0.123649    0.189480    0.388074    11.00000    0.39378    0.13182 =
         0.11031    0.00112    0.03512   -0.12053
O35   6    0.118994    0.286053    0.371469    11.00000    0.27073    0.21360 =
         0.21169   -0.03409    0.04243   -0.05368
C36   1    0.554750    0.460878    0.390976    11.00000    0.24900    0.18494 =
         0.16920   -0.03223    0.11843   -0.02765
AFIX  43
H36   2    0.594518    0.464334    0.403621    11.00000   -1.20000
AFIX   0
C37   1    0.400147    0.279601    0.369552    11.00000    0.22794    0.11764 =
         0.08977   -0.01761    0.04447   -0.03137
C38   1    0.543398    0.436125    0.387267    11.00000    0.20032    0.17541 =
         0.18426   -0.00541    0.06281   -0.01554
C40   1    0.283813    0.210180    0.370661    11.00000    0.34129    0.06968 =
         0.24123    0.00057    0.08075   -0.07005
C46   1    0.297887    0.330961    0.330214    11.00000    0.25057    0.26232 =
         0.19447    0.00995    0.05023    0.00061
C49   1    0.194409    0.347059    0.227645    11.00000    0.29227    0.32053 =
         0.26263   -0.00800    0.04713    0.00632
C52   1    0.652545    0.426264    0.385030    11.00000    0.21248    0.09763 =
         0.44419   -0.07119   -0.00496   -0.06661
N61   5    0.630246    0.554014    0.418191    11.00000    0.56713    0.16958 =
         0.17971   -0.03072    0.15286   -0.16587
C68   1    0.092921    0.266418    0.369610    11.00000    0.25412    0.24104 =
         0.10337   -0.01172    0.00614   -0.05459
AFIX  66
C11   1    0.032849    0.267138    0.374561    11.00000    0.22882    0.28437 =
         0.14609   -0.00389    0.03220   -0.04532
C69   1   -0.005223    0.284831    0.380347    11.00000    0.24340    0.28531 =
         0.22040   -0.00041    0.04909    0.00912
AFIX  43
H69   2    0.006620    0.300494    0.380335    11.00000   -1.20000
AFIX  65
C6    1   -0.060623    0.279607    0.386150    11.00000    0.27961    0.31387 =
         0.20932    0.02513    0.03212    0.05546
C57   1   -0.077952    0.256690    0.386167    11.00000    0.25319    0.28582 =
         0.12177    0.03651    0.00711   -0.02687
C4    1   -0.039880    0.238997    0.380382    11.00000    0.24817    0.30759 =
         0.12789    0.02067    0.02553   -0.04050
AFIX  43
H4    2   -0.051724    0.223334    0.380394    11.00000   -1.20000
AFIX  65
C39   1    0.015520    0.244220    0.374579    11.00000    0.22214    0.27656 =
         0.11354   -0.00469    0.03843   -0.06113
AFIX   0
C42   1    0.067692    0.229207    0.377692    11.00000    0.27996    0.23060 =
         0.09068   -0.00200    0.00926   -0.08804
C15   1    0.117975    0.243579    0.370177    11.00000    0.25875    0.17112 =
         0.07679   -0.00402    0.01104   -0.07900
C72   1    0.619598    0.535558    0.416867    11.00000    0.45509    0.19253 =
         0.13059   -0.03643    0.13567   -0.15229
C98   1    0.590065    0.421095    0.392605    11.00000    0.22693    0.15213 =
         0.21546   -0.00613    0.07315   -0.05669
C54   1    0.275311    0.235596    0.371778    11.00000    0.23539    0.17800 =
         0.09439   -0.02086    0.03837   -0.03800
CL67  4    0.428336    0.582266    0.358277    11.00000    0.56509    0.14655 =
         0.20675    0.00577    0.15143   -0.01452
C50   1    0.174660    0.236415    0.373017    11.00000    0.25242    0.19536 =
         0.08012   -0.00717    0.02053   -0.04668
AFIX  43
H50   2    0.180500    0.220175    0.378145    11.00000   -1.20000
AFIX   0
C56   1    0.073353    0.205941    0.379142    11.00000    0.32841    0.17983 =
         0.08612    0.00448    0.01835   -0.12422
C60   1    0.292136    0.334980    0.215990    11.00000    0.25865    0.28378 =
         0.20825    0.01220    0.04577    0.00732
C62   1    0.250717    0.355490    0.209022    11.00000    0.27393    0.30177 =
         0.23699    0.00114    0.04696    0.00355
C35   1    0.495351    0.543549    0.380666    11.00000    0.31877    0.17677 =
         0.13514   -0.02106    0.11491   -0.02073
AFIX  43
H35   2    0.528709    0.553000    0.395330    11.00000   -1.20000
AFIX   0
N71   5    0.691657    0.485168    0.440633    11.00000    0.31474    0.17597 =
         0.32017   -0.10797    0.15335   -0.08962
CL5   4   -0.105019    0.300772    0.390375    11.00000    0.22838    0.43089 =
         0.32889    0.07874    0.07302    0.04355
C3    1    0.388308    0.514360    0.338449    11.00000    0.32760    0.16085 =
         0.14991   -0.01729    0.11908   -0.01703
AFIX  43
H3    2    0.354291    0.505301    0.322225    11.00000   -1.20000
AFIX   0
C1    1    0.383288    0.375563    0.489460    11.00000    0.30081    0.23169 =
         0.27750   -0.07955    0.15320   -0.05994
C5    1    0.440922    0.379130    0.567930    11.00000    0.35690    0.29255 =
         0.27093   -0.11454    0.15782   -0.11045
C20   1    0.325170    0.387836    0.486641    11.00000    0.34938    0.27440 =
         0.34991   -0.08197    0.15793   -0.04014
N1    5   -0.019491    0.179080    0.371828    11.00000    0.39872    0.31271 =
         0.22269    0.02491    0.04828   -0.20875
C2    1    0.390165    0.538338    0.345974    11.00000    0.39441    0.19654 =
         0.11361    0.00471    0.12062   -0.01332
CL7   4   -0.145787    0.249020    0.385988    11.00000    0.19900    0.52755 =
         0.17730    0.13440    0.00287   -0.05983
BR13  3    0.346372    0.314402    0.862297    10.50000    0.28756    0.47149 =
         0.21561    0.05264    0.06034    0.03499
BR1   3    0.303159    0.367035    0.838253    10.50000    0.33181    0.35730 =
         0.28089    0.04842    0.06760    0.02715

O2    6    0.457762    0.211198    0.168974    11.00000    0.25093
C13   1    0.373869    0.347526    0.850532    10.50000    0.12561    0.15017 =
         0.18902    0.00412    0.03884    0.08104
C47   1    0.244253    0.399356    0.578686    11.00000    0.44313    0.42175 =
         0.47670   -0.08339    0.25993   -0.00849
C45   1    0.294250    0.383615    0.570331    11.00000    0.40217    0.36895 =
         0.41162   -0.06908    0.21321   -0.03201
C48   1    0.219376    0.406120    0.667904    11.00000    0.54503    0.53466 =
         0.56380   -0.10254    0.35678   -0.00867
C58   1    0.416609    0.379665    0.659000    11.00000    0.48559    0.40031 =
         0.36735   -0.15575    0.18273   -0.08307
C22   1    0.019901    0.191503    0.376700    11.00000    0.35046    0.21704 =
         0.12105    0.02015    0.02832   -0.11185
C18   1    0.275793    0.312671    0.154664    11.00000    0.25650    0.29706 =
         0.20128    0.01781    0.04346    0.01459
C43   1    0.254234    0.315535    0.040805    11.00000    0.25836    0.34300 =
         0.21901    0.03089    0.02453    0.02253
C44   1    0.179111    0.349199    0.328433    11.00000    0.30653    0.33350 =
         0.28367   -0.01443    0.04825    0.00756
C53   1    0.111906    0.352062    0.323333    11.00000    0.33011    0.35156 =
         0.32140   -0.02834    0.05379    0.02004
HKLF 4


REM  Y7-2 in C2/c #15
REM R1 =  0.1843 for    3689 Fo > 4sig(Fo)  and  0.2084 for all    4629 data
REM    728 parameters refined using    676 restraints

END

WGHT      0.2000      0.0000

REM Highest difference peak  1.164,  deepest hole -0.377,  1-sigma level  0.102
Q1    1   0.4192  0.2200  0.1497  11.00000  0.05    1.16
Q2    1   0.4939  0.2031  0.1667  11.00000  0.05    0.87
Q3    1   0.5000  0.2175  0.2500  10.50000  0.05    0.79
Q4    1  -0.1258  0.2196  0.3654  11.00000  0.05    0.54
Q5    1  -0.1987  0.2636  0.4023  11.00000  0.05    0.41
Q6    1   0.2429  0.1998  0.2545  11.00000  0.05    0.39
Q7    1   0.6624  0.4260  0.2952  11.00000  0.05    0.39
Q8    1   0.0611  0.3442  0.3098  11.00000  0.05    0.37
Q9    1   0.6750  0.4308  0.3244  11.00000  0.05    0.36
Q10   1   0.3882  0.3606  0.8385  11.00000  0.05    0.35
Q11   1   0.4606  0.3615  0.6131  11.00000  0.05    0.35
Q12   1   0.6770  0.4211  0.4454  11.00000  0.05    0.34
Q13   1   0.2272  0.3414  0.4062  11.00000  0.05    0.33
Q14   1   0.3010  0.3862  0.4528  11.00000  0.05    0.33
Q15   1   0.3220  0.3955  0.4759  11.00000  0.05    0.31
Q16   1   0.5000  0.3736  0.7500  10.50000  0.05    0.30
Q17   1   0.0954  0.1766  0.3796  11.00000  0.05    0.30
Q18   1   0.2528  0.2983 -0.0036  11.00000  0.05    0.30
Q19   1   0.3395  0.1990  0.3852  11.00000  0.05    0.30
Q20   1   0.5000  0.5578  0.2500  10.50000  0.05    0.29
Q21   1   0.3836  0.3580  0.7208  11.00000  0.05    0.29
Q22   1   0.0777  0.3563  0.2609  11.00000  0.05    0.28
Q23   1   0.5000  0.2789  0.2500  10.50000  0.05    0.28
Q24   1   0.5375  0.2814  0.3780  11.00000  0.05    0.28
Q25   1   0.6385  0.2764  0.4963  11.00000  0.05    0.27
Q26   1   0.0653  0.1983  0.3763  11.00000  0.05    0.26
Q27   1   0.3669  0.3815  0.6156  11.00000  0.05    0.25
Q28   1   0.3125  0.3350  0.3662  11.00000  0.05    0.25
Q29   1   0.5562  0.4427  0.5044  11.00000  0.05    0.25
Q30   1   0.4618  0.2792  0.3700  11.00000  0.05    0.24
Q31   1   0.2978  0.3404  0.2222  11.00000  0.05    0.24
Q32   1   0.2319  0.3587  0.1134  11.00000  0.05    0.23
Q33   1   0.2810  0.3164  0.1289  11.00000  0.05    0.23
Q34   1  -0.1259  0.2598  0.3839  11.00000  0.05    0.23
Q35   1   0.2135  0.2597  0.2357  11.00000  0.05    0.22
Q36   1   0.0117  0.1771  0.3792  11.00000  0.05    0.22
Q37   1   0.2567  0.2029  0.3866  11.00000  0.05    0.22
Q38   1   0.1561  0.1727  0.2942  11.00000  0.05    0.22
Q39   1   0.3141  0.2974 -0.0057  11.00000  0.05    0.21
Q40   1   0.2461  0.1737  0.5192  11.00000  0.05    0.21
Q41   1   0.6151  0.4845  0.2821  11.00000  0.05    0.20
Q42   1   0.3556  0.5788  0.3295  11.00000  0.05    0.20
Q43   1   0.5000  0.4581  0.2500  10.50000  0.05    0.20
Q44   1   0.2953  0.3552  0.5693  11.00000  0.05    0.20
Q45   1  -0.0454  0.1766  0.2469  11.00000  0.05    0.20
Q46   1   0.2467  0.3455  0.0538  11.00000  0.05    0.20
Q47   1   0.2753  0.2232  0.1396  11.00000  0.05    0.20
Q48   1   0.5095  0.4473  0.3592  11.00000  0.05    0.19
Q49   1   0.2791  0.3535  0.5244  11.00000  0.05    0.19
Q50   1   0.5025  0.5787  0.3701  11.00000  0.05    0.19
Q51   1   0.3151  0.2824  0.1140  11.00000  0.05    0.19
Q52   1   0.4452  0.5246  0.3572  11.00000  0.05    0.19
Q53   1   0.0212  0.1973  0.4959  11.00000  0.05    0.19
Q54   1   0.1293  0.3450  0.4134  11.00000  0.05    0.19
Q55   1   0.4641  0.5320  0.3616  11.00000  0.05    0.19
Q56   1   0.5056  0.4533  0.3454  11.00000  0.05    0.18
Q57   1   0.2222  0.2020  0.4767  11.00000  0.05    0.18
Q58   1   0.6403  0.4949  0.3001  11.00000  0.05    0.18
Q59   1   0.1739  0.1766  0.3737  11.00000  0.05    0.18
Q60   1   0.3988  0.3336  0.3777  11.00000  0.05    0.18
Q61   1   0.2504  0.2843  0.3789  11.00000  0.05    0.18
Q62   1   0.2892  0.3811  0.7150  11.00000  0.05    0.18
Q63   1   0.0999  0.3771  0.8513  11.00000  0.05    0.17
Q64   1   0.4302  0.4251  0.3572  11.00000  0.05    0.17
Q65   1   0.3879  0.2584  0.2468  11.00000  0.05    0.17
Q66   1   0.2840  0.2617  0.3628  11.00000  0.05    0.17
Q67   1   0.0331  0.2369  0.3789  11.00000  0.05    0.17
Q68   1   0.4633  0.4596  0.4794  11.00000  0.05    0.17
Q69   1   0.2215  0.3766  0.4753  11.00000  0.05    0.17
Q70   1   0.7138  0.5003  0.4444  11.00000  0.05    0.16
Q71   1   0.5788  0.4439  0.4261  11.00000  0.05    0.16
Q72   1   0.3356  0.2606  0.3656  11.00000  0.05    0.16
Q73   1   0.1980  0.4182  0.7257  11.00000  0.05    0.16
Q74   1   0.0127  0.2644  0.5258  11.00000  0.05    0.16
Q75   1   0.5000  0.5000  0.5000  10.50000  0.05    0.16
Q76   1   0.4038  0.2537  0.3768  11.00000  0.05    0.16
Q77   1   0.1853  0.3066  0.3646  11.00000  0.05    0.15
Q78   1   0.4553  0.3513  0.3769  11.00000  0.05    0.15
Q79   1   0.8414  0.4993  0.5782  11.00000  0.05    0.15
Q80   1   0.6044  0.5043  0.4064  11.00000  0.05    0.15
Q81   1   0.2953  0.2059  0.5058  11.00000  0.05    0.14
Q82   1   0.5963  0.5053  0.5373  11.00000  0.05    0.14
Q83   1   0.5038  0.4214  0.4761  11.00000  0.05    0.14
Q84   1   0.4464  0.5880  0.3772  11.00000  0.05    0.14
Q85   1   0.6467  0.5456  0.5146  11.00000  0.05    0.14
Q86   1   0.8041  0.5347  0.5955  11.00000  0.05    0.14
Q87   1   0.6629  0.4840  0.4153  11.00000  0.05    0.13
Q88   1   0.8121  0.5184  0.6498  11.00000  0.05    0.13
Q89   1   0.2987  0.3572  0.8340  11.00000  0.05    0.13
Q90   1   0.6664  0.5057  0.4808  11.00000  0.05    0.13
Q91   1   0.8743  0.5228  0.4815  11.00000  0.05    0.12
Q92   1   0.2275  0.2322  0.3732  11.00000  0.05    0.12
Q93   1   0.1051  0.4409  0.8644  11.00000  0.05    0.12
Q94   1   0.3352  0.2196  0.0789  11.00000  0.05    0.12
Q95   1   0.3707  0.3397  0.2637  11.00000  0.05    0.11
Q96   1   0.8052  0.5231  0.4562  11.00000  0.05    0.11
Q97   1   0.8073  0.4839  0.5930  11.00000  0.05    0.11
Q98   1   0.3785  0.4448  0.3143  11.00000  0.05    0.11
Q99   1   0.1559  0.3838  0.2176  11.00000  0.05    0.11
Q100  1   0.2141  0.3454  0.5427  11.00000  0.05    0.11
Q101  1   0.2206  0.4594  0.6262  11.00000  0.05    0.11
Q102  1   0.0821  0.3795 -0.0215  11.00000  0.05    0.10
Q103  1   0.0237  0.3385  0.4625  11.00000  0.05    0.10
Q104  1   0.8798  0.5002  0.3751  11.00000  0.05    0.10
Q105  1   0.1614  0.4207  0.1130  11.00000  0.05    0.10
Q106  1   0.1438  0.3994  0.7313  11.00000  0.05    0.10
Q107  1   0.0965  0.2346  0.3818  11.00000  0.05    0.10
Q108  1   0.1419  0.3785 -0.0088  11.00000  0.05    0.10
;
_shelx_res_checksum                90893
_shelx_hkl_file
;
   0   0  -1    0.90    0.10
   0   0  -1    0.50    0.10
   0   0  -1    1.20    0.20
   0   0  -1    0.50    0.10
   0   0  -1    0.40    0.10
   0   0  -1    0.90    0.20
   0   0   1    0.90    0.10
   0   0   1    0.90    0.10
   0   0   1    0.50    0.10
   0   0   1    1.20    0.20
   0   0   1    0.70    0.10
   0   0   1    0.50    0.10
   0   0  -2  201.88   10.40
   0   0  -2  202.08   10.40
   0   0  -2  214.78   10.40
   0   0  -2  208.28   10.50
   0   0  -2  200.68   10.40
   0   0   2  203.08   10.40
   0   0   2  205.88   10.40
   0   0   2  201.28   10.50
   0   0   2  211.18   10.40
   0   0   2  171.48   10.40
   0   0   2  176.08   10.40
   0   0   2  208.38   10.40
   0   0  -3    6.70    0.80
   0   0  -3    8.90    1.00
   0   0   3    5.50    0.70
   0   0   3    8.20    0.70
   0   0  -5    1.50    0.80
   0   0  -5    1.50    0.50
   0   0  -5    3.00    0.50
   0   0   5    1.70    1.20
   0   0   5    0.20    0.70
   0   0  -6   48.30    2.70
   0   0  -6   48.10    3.00
   0   0   6   45.80    3.00
   0   0   6   46.10    3.50
   0   0   6   46.80    2.70
   0   0   7   67.99    5.20
   0   0  -8 5049.69  255.67
   0   0   8 4679.93  256.17
   0   0   8 5246.38  255.67
   0   0   8 4754.92  255.77
   0   0  -9    2.40    1.00
   0   0   9    1.90    1.80
   0   0   9    3.40    2.70
   0   0 -10    0.40    0.90
   0   0  10    0.80    1.40
   0   0  10    1.50    1.90
   0   0  11   17.50    2.90
   1  -1  11   12.90    2.30
   1  -1  10   -0.60    1.90
   1  -1  10    0.80    1.50
  -1   1 -10   -0.30    1.00
   1  -1   9   33.20    3.00
   1  -1   9   27.50    4.30
   1  -1   9   41.60    2.60
  -1   1  -9   34.90    2.30
   1  -1   8  161.58    9.00
   1  -1   7   71.19    5.30
  -1   1  -7   67.69    4.00
   1  -1   6   20.80    2.90
   1  -1   6   24.80    2.10
   1  -1   6   28.40    1.70
  -1   1  -6   32.30    1.70
  -1   1  -6   21.40    2.20
  -1   1  -6   27.60    1.70
   1  -1   5  413.56   22.30
   1  -1   5  437.16   22.40
   1  -1   5  428.06   22.60
  -1   1  -5  433.76   22.30
  -1   1  -5  413.26   22.30
  -1   1  -5  426.06   22.30
  -1   1  -5  455.35   22.50
   1  -1   4 2250.07  113.59
   1  -1   4 2122.09  113.39
   1  -1   4 2208.98  113.39
   1  -1   4 2136.39  113.39
  -1   1  -4 2232.98  113.39
  -1   1  -4 2277.57  113.49
  -1   1  -4 2083.69  113.39
   1  -1   3   58.69    2.70
   1  -1   3   51.19    2.80
   1  -1   3   48.80    2.70
   1  -1   3   43.70    2.80
  -1   1  -3   49.80    2.70
  -1   1  -3   56.09    2.80
  -1   1  -3   47.90    2.80
  -1   1  -3   48.40    2.70
   1  -1   2   44.90    2.30
   1  -1   2   43.40    2.30
   1  -1   2   45.70    2.30
   1  -1   2   40.60    2.40
   1  -1   2   39.50    2.30
   1  -1   2   44.80    2.30
   1  -1   2   45.30    2.50
  -1   1  -2   45.70    2.40
  -1   1  -2   46.80    2.30
  -1   1  -2   39.20    2.30
  -1   1  -2   37.40    2.30
  -1   1  -2   46.30    2.40
   1  -1   1 1065.99   55.59
  -1   1  -1 1078.79   55.59
   1  -1  -1   48.20    2.50
   1  -1  -1   47.40    2.50
   1  -1  -1   47.90    2.50
  -1   1   1   47.70    2.50
  -1   1   1   52.19    2.50
  -1   1   1   44.10    2.50
   1  -1  -2  139.89    7.10
   1  -1  -2  134.29    7.00
   1  -1  -2  145.09    7.00
   1  -1  -2  136.09    7.00
  -1   1   2  122.39    7.00
  -1   1   2  140.39    7.00
  -1   1   2  133.79    7.00
  -1   1   2  132.29    7.00
  -1   1   2  133.19    7.10
   1  -1  -3  242.48   12.60
   1  -1  -3  243.18   12.50
   1  -1  -3  227.28   12.50
  -1   1   3  250.17   12.50
  -1   1   3  230.78   12.50
  -1   1   3  249.88   12.60
  -1   1   3  232.98   12.50
  -1   1   3  249.38   12.50
   1  -1  -5   29.00    2.10
  -1   1   5   30.20    1.70
  -1   1   5   28.10    1.80
  -1   1   5   26.00    1.70
  -1   1   5   31.90    2.40
   1  -1  -6   25.10    1.70
   1  -1  -6   28.00    2.10
  -1   1   6   35.70    2.60
  -1   1   6   25.90    2.00
  -1   1   6   30.90    1.70
   1  -1  -7  356.26   17.90
  -1   1   7  335.07   18.60
  -1   1   7  335.87   17.90
  -1   1   7  348.97   18.00
  -1   1   8 1536.75   81.39
  -1   1   8 1691.63   81.39
  -1   1   8 1472.45   81.79
   1  -1  -9    5.90    1.00
  -1   1   9    7.50    2.10
  -1   1   9    7.30    1.30
   1  -1 -10    0.40    0.80
  -1   1  10    2.10    1.40
  -1   1  10    1.10    1.70
  -1   1  11   83.09    6.10
  -1   1  11   74.39    5.50
   2  -2  11    5.70    2.60
   2  -2  10    0.00    1.90
   2  -2  10    0.20    1.50
  -2   2 -10   -0.20    1.00
   2  -2   9    0.60    1.70
   2  -2   9    1.60    1.40
  -2   2  -9    1.10    1.10
  -2   2  -9    0.60    0.90
   2  -2   8    1.30    1.50
   2  -2   8   -1.50    2.50
  -2   2  -8    0.20    0.90
   2  -2   7  202.38    9.80
   2  -2   7  171.08   10.70
   2  -2   7  182.98    9.90
  -2   2  -7  183.08    9.80
  -2   2  -7  182.58    9.80
   2  -2   6    3.60    0.70
  -2   2  -6    1.90    0.60
  -2   2  -6    2.70    0.80
  -2   2  -6    1.90    0.70
   2  -2   5  202.08   10.30
   2  -2   5  192.98   10.80
   2  -2   5  199.78   10.50
  -2   2  -5  191.18   10.40
  -2   2  -5  196.88   10.40
  -2   2  -5  201.28   10.40
  -2   2  -5  202.68   10.50
   2  -2   4  140.39    7.60
   2  -2   4  151.38    7.70
   2  -2   4  151.68    8.00
   2  -2   4  142.69    7.60
  -2   2  -4  141.99    7.70
  -2   2  -4  139.19    7.60
  -2   2  -4  139.89    7.60
  -2   2  -4  152.88    7.80
  -2   2  -4  152.68    7.70
   2  -2   3 1691.63   89.39
   2  -2   3 1685.23   89.39
   2  -2   3 1789.72   89.49
   2  -2   3 1727.83   89.39
  -2   2  -3 1695.53   89.49
  -2   2  -3 1855.21   89.39
  -2   2  -3 1623.44   89.39
   2  -2   2  212.18   10.90
   2  -2   2  182.08   10.90
   2  -2   2  211.18   10.90
   2  -2   2  215.58   10.90
   2  -2   2  212.18   11.10
   2  -2   2  210.98   10.90
  -2   2  -2  199.88   10.90
  -2   2  -2  211.38   10.90
  -2   2  -2  207.78   10.90
  -2   2  -2  209.18   11.00
  -2   2  -2  229.28   10.90
   2  -2   1  355.16   18.20
   2  -2   1  352.36   18.20
   2  -2   1  356.36   18.30
   2  -2   1  340.47   18.20
   2  -2   1  351.66   18.20
  -2   2  -1  373.06   18.20
  -2   2  -1  325.97   18.20
  -2   2  -1  342.27   18.20
  -2   2  -1  364.36   18.30
  -2   2  -1  338.67   18.20
  -2   2  -1  358.86   18.20
   2  -2   0  238.28   12.40
  -2   2   0  233.98   12.40
  -2   2   0  246.08   12.40
   2  -2  -1   23.90    2.10
   2  -2  -2  173.98    9.30
   2  -2  -2  173.58    9.30
   2  -2  -2  187.18    9.30
  -2   2   2  178.78    9.30
  -2   2   2  188.48    9.30
  -2   2   2  168.78    9.30
   2  -2  -3   56.39    2.90
   2  -2  -3   51.59    3.00
   2  -2  -3   49.99    2.90
  -2   2   3   57.69    2.90
  -2   2   3   51.49    2.90
  -2   2   3   45.10    2.90
  -2   2   3   59.19    3.00
  -2   2   3   59.69    2.90
   2  -2  -4 1543.55   78.49
   2  -2  -4 1506.75   78.49
   2  -2  -4 1579.94   78.59
  -2   2   4 1385.06   78.59
  -2   2   4 1491.25   78.49
  -2   2   4 1544.95   78.49
  -2   2   4 1552.84   78.49
   2  -2  -5  209.58   10.60
   2  -2  -5  211.18   10.50
  -2   2   5  206.68   10.50
  -2   2   5  184.38   10.50
  -2   2   5  195.68   10.50
  -2   2   5  199.98   10.70
   2  -2  -6   90.99    4.60
  -2   2   6   87.59    4.70
  -2   2   6   79.19    4.60
  -2   2   6   86.59    5.10
   2  -2  -7  155.28    7.80
  -2   2   7  146.29    7.80
  -2   2   7  145.39    8.30
  -2   2   7  141.39    7.80
   2  -2  -9    7.30    1.00
  -2   2   9    7.50    1.60
  -2   2   9    4.40    2.50
  -2   2   9    8.80    1.30
   2  -2 -10   19.40    1.50
  -2   2  10   19.50    2.10
  -2   2  10   17.20    2.10
  -2   2  11   14.70    3.70
   3  -3  10   10.00    1.80
   3  -3  10    5.60    2.50
  -3   3 -10    8.50    1.30
   3  -3   9   -0.50    1.70
  -3   3  -9   -1.00    1.20
   3  -3   8    1.30    1.50
   3  -3   8    1.90    2.40
   3  -3   8    3.90    1.20
  -3   3  -8    2.70    0.90
  -3   3  -8    3.10    0.90
   3  -3   7    5.40    1.40
   3  -3   7    2.90    2.40
  -3   3  -7    3.50    0.80
   3  -3   6  247.28   13.20
   3  -3   6  258.17   13.00
   3  -3   6  231.98   13.60
  -3   3  -6  257.97   13.00
  -3   3  -6  247.88   13.00
  -3   3  -6  251.97   13.10
   3  -3   5   64.79    3.80
   3  -3   5   66.49    4.40
   3  -3   5   69.89    3.50
  -3   3  -5   64.49    3.60
  -3   3  -5   63.99    3.50
  -3   3  -5   61.39    4.10
  -3   3  -5   63.09    3.50
   3  -3   4   45.00    2.80
   3  -3   4   42.10    3.40
   3  -3   4   49.30    2.60
  -3   3  -4   47.80    2.60
  -3   3  -4   49.00    2.90
  -3   3  -4   46.80    2.70
  -3   3  -4   49.20    2.60
   3  -3   3    8.60    0.80
   3  -3   3    3.30    2.50
   3  -3   3   11.60    0.90
   3  -3   2  105.49    5.80
   3  -3   2  112.19    6.20
   3  -3   2  114.19    5.90
   3  -3   2  106.69    5.80
   3  -3   2  112.19    5.80
  -3   3  -2  109.69    5.80
  -3   3  -2  114.39    5.80
  -3   3  -2  113.99    5.80
  -3   3  -2  104.19    5.80
  -3   3  -2  106.69    5.80
  -3   3  -2  111.39    6.00
   3  -3   1  100.29    5.50
   3  -3   1  103.29    5.40
   3  -3   1  109.09    5.40
  -3   3  -1  105.49    5.40
  -3   3  -1   95.19    5.50
  -3   3  -1  104.49    5.50
  -3   3  -1  108.49    5.40
  -3   3  -1   97.49    5.40
  -3   3  -1  105.19    5.40
   3  -3   0  333.77   17.20
  -3   3   0  333.37   17.20
  -3   3   0  326.67   17.20
   3  -3  -2   23.40    1.30
  -3   3   2   23.60    1.30
  -3   3   2   22.80    1.30
   3  -3  -3   58.59    3.20
   3  -3  -3   55.89    3.10
  -3   3   3   59.09    3.20
  -3   3   3   59.09    3.10
  -3   3   3   52.09    3.10
  -3   3   3   64.49    3.10
   3  -3  -4  194.78    9.60
   3  -3  -4  194.08    9.70
  -3   3   4  186.28    9.70
  -3   3   4  194.38    9.70
  -3   3   4  181.58    9.60
  -3   3   4  164.88    9.70
  -3   3   4  180.48    9.80
   3  -3  -5  233.08   12.60
   3  -3  -5  251.77   12.70
  -3   3   5  247.98   12.50
  -3   3   5  225.18   12.50
  -3   3   5  245.18   12.50
  -3   3   5  239.28   12.70
   3  -3  -6   14.60    1.00
   3  -3  -6    9.80    1.60
  -3   3   6   15.50    1.20
  -3   3   6    9.50    1.50
  -3   3   6   13.20    1.20
  -3   3   6   15.10    1.20
   3  -3  -7   10.90    1.10
  -3   3   7   10.90    1.70
  -3   3   7   13.00    1.20
  -3   3   9    4.10    2.30
  -3   3   9    7.50    1.30
  -3   3   9    7.60    1.50
  -3   3  10    3.10    1.60
  -3   3  10    1.40    1.30
   4  -4  10    1.00    2.20
   4  -4  10    1.30    1.80
  -4   4 -10    0.00    1.40
  -4   4 -10    1.90    1.10
   4  -4   9    1.20    1.80
  -4   4  -9    0.40    0.90
  -4   4  -9    3.20    1.20
   4  -4   8    3.30    1.20
   4  -4   8    3.00    2.80
  -4   4  -8    2.20    0.90
  -4   4  -8    2.90    0.90
   4  -4   7   27.40    2.70
   4  -4   7   33.80    2.30
   4  -4   7   27.90    3.90
  -4   4  -7   31.90    2.20
  -4   4  -7   33.00    2.00
  -4   4  -7   31.50    2.10
   4  -4   6    3.30    0.80
   4  -4   6    1.70    1.20
   4  -4   6    0.80    2.20
  -4   4  -6    1.50    0.70
  -4   4  -6    1.20    0.60
  -4   4  -6    1.20    0.50
   4  -4   5    0.30    1.90
   4  -4   5    1.00    0.60
   4  -4   5    1.20    1.30
  -4   4  -5    0.40    0.60
  -4   4  -5    1.10    1.00
  -4   4  -5    1.40    0.70
  -4   4  -5    1.20    0.60
   4  -4   4   46.90    3.70
   4  -4   4   50.39    3.00
  -4   4  -4   48.20    2.70
  -4   4  -4   47.70    3.00
  -4   4  -4   47.50    2.70
  -4   4  -4   54.09    2.80
   4  -4   3  219.98   11.70
   4  -4   3  221.68   11.40
  -4   4  -3  226.08   11.30
  -4   4  -3  211.08   11.30
  -4   4  -3  213.88   11.30
  -4   4  -3  190.28   11.40
  -4   4  -3  236.98   11.50
   4  -4   2   63.09    3.50
   4  -4   2   58.09    4.10
   4  -4   2   64.09    3.50
   4  -4   2   60.79    3.60
   4  -4   2   60.29    3.40
  -4   4  -2   63.69    3.40
  -4   4  -2   63.89    3.40
  -4   4  -2   74.69    3.60
  -4   4  -2   64.69    3.40
  -4   4  -2   65.29    3.70
  -4   4  -2   63.09    3.40
   4  -4   1  176.08    9.10
   4  -4   1  169.58    9.20
   4  -4   1  171.58    9.10
  -4   4  -1  188.98    9.30
  -4   4  -1  182.38    9.10
  -4   4  -1  171.98    9.10
  -4   4  -1  172.58    9.10
  -4   4  -1  163.08    9.10
   4  -4   0   85.49    4.50
   4  -4  -3    4.00    0.60
  -4   4   3    6.50    0.60
  -4   4   3    4.30    0.50
  -4   4   3    5.60    0.60
   4  -4  -4   57.49    3.60
   4  -4  -4   59.99    3.20
  -4   4   4   61.79    3.30
  -4   4   4   53.99    3.20
  -4   4   4   64.19    3.20
  -4   4   4   62.49    3.20
   4  -4  -5  177.68    9.40
   4  -4  -5  190.28    9.30
  -4   4   5  163.58    9.30
  -4   4   5  171.98    9.30
  -4   4   5  178.28    9.40
  -4   4   5  185.68    9.30
   4  -4  -6   26.70    2.00
   4  -4  -6   26.10    1.60
  -4   4   6   25.40    2.20
  -4   4   6   26.90    1.70
  -4   4   6   25.70    1.70
   4  -4  -7   13.10    1.00
  -4   4   7   13.70    1.20
  -4   4   7    9.80    1.30
  -4   4   7   11.60    1.60
  -4   4   8   83.69    4.80
  -4   4   8   91.09    4.70
  -4   4   8   81.19    5.50
  -4   4   9    1.80    2.10
  -4   4   9    4.00    1.10
  -4   4   9    2.00    1.20
  -4   4  10    1.50    1.50
  -4   4  10    3.20    1.30
  -4   4  11    1.80    2.00
   5  -5  10    2.30    2.60
  -5   5 -10    2.70    1.10
  -5   5 -10    1.80    1.50
   5  -5   9   -1.00    1.60
   5  -5   9    0.40    1.90
  -5   5  -9    1.20    1.00
  -5   5  -9    1.30    1.10
   5  -5   8    1.20    1.60
  -5   5  -8   -1.50    1.30
  -5   5  -8   -0.20    0.90
   5  -5   7    0.90    1.40
   5  -5   7    2.10    2.30
  -5   5  -7    2.40    0.80
  -5   5  -7    2.20    0.80
  -5   5  -7    2.20    0.90
   5  -5   6   31.40    3.80
   5  -5   6   29.30    2.60
  -5   5  -6   30.30    2.00
  -5   5  -6   33.40    1.90
  -5   5  -6   29.30    2.00
  -5   5  -6   31.20    2.10
   5  -5   5    0.80    1.20
   5  -5   5    1.50    2.00
  -5   5  -5    1.80    0.60
  -5   5  -5    3.40    0.60
  -5   5  -5    2.90    0.70
   5  -5   4    3.50    1.10
   5  -5   4    2.80    1.80
  -5   5  -4    3.90    0.60
  -5   5  -4    4.80    0.60
  -5   5  -4    5.20    0.60
  -5   5  -4    5.10    1.00
   5  -5   3   62.59    4.50
   5  -5   3   62.19    3.90
  -5   5  -3   68.39    3.60
  -5   5  -3   71.99    3.90
  -5   5  -3   66.19    3.60
  -5   5  -3   70.19    3.60
   5  -5   2  123.59    6.30
   5  -5   2  130.09    6.30
   5  -5   2  114.39    6.40
  -5   5  -2  109.89    6.90
  -5   5  -2  121.99    6.30
  -5   5  -2  120.09    6.30
  -5   5  -2  106.69    6.40
  -5   5  -2  121.69    6.30
  -5   5  -2  127.49    6.30
   5  -5   1   80.89    4.10
   5  -5   1   78.09    4.10
   5  -5   1   70.89    4.30
  -5   5  -1   79.79    4.40
  -5   5  -1   76.99    4.10
  -5   5  -1   85.09    4.20
  -5   5  -1   81.89    4.20
  -5   5  -1   74.59    4.10
   5  -5   0   14.70    0.90
  -5   5   0   13.80    1.00
  -5   5   0   15.00    0.90
  -5   5   0   14.90    0.90
  -5   5   1   19.70    1.10
  -5   5   3  323.07   18.00
  -5   5   3  370.16   18.00
   5  -5  -4   39.30    2.30
  -5   5   4   38.90    2.30
  -5   5   4   40.10    2.10
  -5   5   4   37.90    2.10
   5  -5  -5   66.69    3.70
  -5   5   5   65.19    3.70
  -5   5   5   65.49    3.50
  -5   5   5   65.19    3.50
  -5   5   5   63.39    3.50
   5  -5  -6   90.79    4.90
  -5   5   6   83.39    4.60
  -5   5   6   82.59    4.90
  -5   5   6   88.79    4.60
  -5   5   6   85.99    4.60
  -5   5   7    1.20    0.70
  -5   5   7    1.60    0.60
  -5   5   7    0.90    1.20
  -5   5   7    1.10    0.60
  -5   5   8    8.60    1.80
  -5   5   8   13.70    1.50
  -5   5   8   12.80    1.40
  -5   5   9    1.50    1.10
  -5   5   9    2.10    1.80
  -5   5   9    1.90    1.10
  -5   5  10   12.80    1.80
  -5   5  10   13.00    1.60
   5  -5 -11    4.80    7.80
  -5   5  11    1.90    1.80
   6  -6   9    5.00    1.90
  -6   6  -9    8.00    1.30
  -6   6  -9    5.60    1.10
   6  -6   8    7.60    1.70
  -6   6  -8   11.70    1.40
  -6   6  -8    8.80    1.20
   6  -6   7    3.20    1.60
  -6   6  -7    4.10    1.00
  -6   6  -7    4.10    0.90
  -6   6  -7    4.40    0.90
  -6   6  -7    5.80    0.80
   6  -6   6   33.20    3.00
  -6   6  -6   32.70    2.30
  -6   6  -6   42.20    2.30
  -6   6  -6   42.40    2.50
  -6   6  -6   40.70    2.40
   6  -6   5   94.29    5.80
  -6   6  -5  103.09    5.50
  -6   6  -5  105.69    5.50
  -6   6  -5  104.59    5.50
   6  -6   4   80.09    4.90
  -6   6  -4   90.09    5.20
  -6   6  -4   89.39    4.60
  -6   6  -4   79.99    4.70
   6  -6   3   30.70    2.60
  -6   6  -3   35.10    2.10
  -6   6  -3   37.00    2.10
  -6   6  -3   39.60    2.10
  -6   6  -3   34.50    2.60
   6  -6   2   18.40    1.80
  -6   6  -2   20.10    1.50
  -6   6  -2   21.10    2.00
  -6   6  -2   25.30    1.50
  -6   6  -2   26.40    1.40
  -6   6  -2   27.80    1.40
   6  -6   1  677.83   35.60
   6  -6   1  698.63   35.60
  -6   6  -1  698.93   35.60
  -6   6  -1  667.43   35.60
  -6   6  -1  686.93   35.60
  -6   6  -1  707.03   35.70
  -6   6  -1  691.13   35.60
  -6   6  -1  661.33   35.60
  -6   6   0  219.78   11.80
  -6   6   0  226.68   11.80
  -6   6   0  237.88   11.80
  -6   6   0  221.38   11.80
  -6   6   1   43.30    2.30
  -6   6   2    5.60    0.50
  -6   6   3  153.28    8.00
  -6   6   4  180.48    9.20
  -6   6   4  177.18    9.20
  -6   6   4  173.68    9.30
   6  -6  -5   28.80    1.90
  -6   6   5   26.50    1.70
  -6   6   5   27.50    1.60
  -6   6   5   27.40    1.60
  -6   6   5   28.80    1.90
   6  -6  -6   -0.40    0.80
  -6   6   6    1.00    0.50
  -6   6   6    0.90    0.50
  -6   6   6    0.50    0.50
  -6   6   6    0.30    0.90
  -6   6   7    3.40    0.80
  -6   6   7    6.10    0.70
  -6   6   7    4.60    0.70
  -6   6   7    4.50    1.30
  -6   6   8   22.20    1.80
  -6   6   8   23.80    2.60
  -6   6   8   25.20    1.70
  -6   6   9    0.70    1.10
  -6   6   9    0.60    1.70
   6  -6 -10    0.10    6.50
  -6   6  10    1.40    1.50
  -6   6  10    1.40    1.20
   6  -6 -11    2.10    7.20
  -6   6  11    1.70    1.70
  -6   6  11    0.60    1.70
   7  -7   9    2.90    1.90
  -7   7  -9   -0.40    1.30
   7  -7   8    0.70    1.50
  -7   7  -8    0.40    1.00
  -7   7  -8    0.00    1.00
  -7   7  -8   -1.50    1.10
  -7   7  -7    1.20    1.20
  -7   7  -7    2.10    1.00
  -7   7  -7    0.80    0.80
  -7   7  -7    1.60    1.10
  -7   7  -6   17.00    1.70
  -7   7  -6   16.80    1.50
  -7   7  -6   16.50    1.60
  -7   7  -6   18.80    1.40
   7  -7   5    2.20    1.20
  -7   7  -5    6.10    0.80
  -7   7  -5    2.60    0.80
  -7   7  -5    3.90    0.70
  -7   7  -4   33.30    2.00
  -7   7  -4   33.10    2.00
  -7   7  -4   34.30    2.60
  -7   7  -4   32.10    2.10
   7  -7   3   14.50    2.00
  -7   7  -3   18.50    1.40
  -7   7  -3   20.70    2.10
  -7   7  -3   20.90    1.40
  -7   7  -3   21.50    1.40
  -7   7  -2   67.39    3.60
  -7   7  -2   66.89    3.60
  -7   7  -2   65.09    3.60
  -7   7  -2   68.79    4.00
   7  -7   1   50.99    3.00
   7  -7   1   49.99    3.00
  -7   7  -1   58.49    2.90
  -7   7  -1   51.79    3.00
  -7   7  -1   55.19    3.00
  -7   7  -1   63.29    3.40
  -7   7   0   79.59    4.30
  -7   7   0   84.09    4.30
  -7   7   1  280.17   14.60
  -7   7   3   35.40    1.90
  -7   7   4    6.40    0.70
  -7   7   4    6.10    0.60
  -7   7   5   31.10    1.70
  -7   7   5   28.40    2.00
  -7   7   5   31.60    1.80
   7  -7  -6   -1.30    4.60
  -7   7   6    2.70    0.90
  -7   7   6    2.60    0.50
  -7   7   6    3.10    0.50
  -7   7   6    1.80    0.50
  -7   7   7   22.10    1.50
  -7   7   7   20.40    2.10
  -7   7   7   19.00    1.50
  -7   7   7   19.50    1.40
   7  -7  -8   -1.10    5.00
  -7   7   8    0.80    0.80
  -7   7   8    0.70    1.30
  -7   7   8   -0.50    0.70
  -7   7   9    1.60    1.10
  -7   7   9    2.10    1.10
  -7   7   9   -0.80    1.50
   7  -7 -10   -1.60    6.20
  -7   7  10    1.70    1.20
  -7   7  10    1.00    1.30
   7  -7 -11    4.20    6.90
  -7   7  11    1.70    1.70
  -7   7  11    4.60    1.60
  -8   8  -9    2.30    1.40
  -8   8  -9    2.60    1.80
   8  -8   8    7.60    1.90
  -8   8  -8   10.00    1.30
  -8   8  -8    7.00    1.20
  -8   8  -8   11.00    1.30
   8  -8   7    1.30    1.50
  -8   8  -7    0.20    1.00
  -8   8  -7    1.00    0.90
  -8   8  -7   -0.70    1.00
  -8   8  -7    0.40    0.90
   8  -8   6    1.50    1.30
  -8   8  -6    3.80    0.80
  -8   8  -6    3.00    0.90
  -8   8  -6    2.10    0.90
  -8   8  -6    3.90    0.80
  -8   8  -5   68.49    3.70
  -8   8  -5   68.99    3.70
  -8   8  -5   57.89    3.60
   8  -8   4   27.50    2.60
  -8   8  -4   33.80    2.00
  -8   8  -4   31.20    2.00
  -8   8  -4   36.10    2.10
  -8   8  -3   10.90    1.10
  -8   8  -3    7.40    1.60
  -8   8  -3   13.00    1.10
  -8   8  -2    3.70    0.60
  -8   8  -2    3.90    0.60
  -8   8  -2    3.20    0.60
  -8   8  -2    3.30    1.20
  -8   8  -1  385.06   20.20
  -8   8  -1  382.96   20.40
  -8   8  -1  396.26   20.20
  -8   8  -1  392.96   20.20
  -8   8   0    2.00    0.40
  -8   8   0    1.90    0.40
  -8   8   0    3.30    0.40
  -8   8   1   45.50    2.50
  -8   8   2   66.29    3.50
  -8   8   3  599.24   31.10
  -8   8   4    9.50    0.80
  -8   8   5    6.60    0.80
  -8   8   6   25.70    1.60
  -8   8   6   27.70    2.00
  -8   8   6   24.80    1.70
  -8   8   7  134.39    6.80
  -8   8   7  121.99    7.00
  -8   8   7  124.39    6.70
   8  -8  -8   -1.70    4.60
  -8   8   8    3.10    1.30
  -8   8   8    2.20    0.80
  -8   8   8    3.40    0.80
   8  -8  -9   -2.50    5.80
  -8   8   9    0.50    1.00
  -8   8   9    1.00    1.50
  -8   8   9    1.00    1.00
   8  -8 -10    2.70    6.10
  -8   8  10   -0.70    1.30
  -8   8  10    0.80    1.20
   8  -8 -11   13.50    7.80
  -8   8  11    8.10    1.60
  -9   9  -8   -0.30    0.90
  -9   9  -8    1.40    1.40
  -9   9  -7    3.80    1.00
  -9   9  -7    2.70    1.00
  -9   9  -7    2.10    1.10
  -9   9  -7    3.90    1.10
   9  -9   6    0.20    1.50
  -9   9  -6   -0.40    0.80
  -9   9  -6    0.60    0.80
  -9   9  -6    0.00    1.00
  -9   9  -5    4.10    0.90
  -9   9  -5    5.20    1.00
  -9   9  -5    4.90    1.00
  -9   9  -4    2.80    0.70
  -9   9  -4    0.10    0.70
  -9   9  -4    1.80    0.70
  -9   9  -3   32.40    2.70
  -9   9  -3   30.70    2.00
  -9   9  -3   34.40    2.10
  -9   9  -3   34.50    2.10
  -9   9  -2   29.60    2.50
  -9   9  -2   27.90    1.80
  -9   9  -2   28.40    1.80
  -9   9  -2   29.30    1.90
  -9   9  -1   -0.90    1.20
  -9   9   0   20.90    1.40
  -9   9   0   22.90    1.50
  -9   9   0   24.40    1.50
  -9   9   1   42.50    2.30
  -9   9   1   40.10    2.30
  -9   9   2  181.28    9.50
  -9   9   4    3.90    0.50
  -9   9   5   40.10    2.30
  -9   9   6   23.70    1.60
  -9   9   6   27.10    1.70
  -9   9   7    0.90    1.10
  -9   9   7    2.80    0.70
  -9   9   7    2.00    0.70
   9  -9  -8   -1.60    2.60
  -9   9   8    2.10    0.80
  -9   9   8    0.30    1.30
  -9   9   8    1.70    0.80
   9  -9  -9    2.70    4.50
  -9   9   9    5.20    1.10
  -9   9   9    4.00    1.70
  -9   9   9    6.00    1.10
   9  -9 -10    0.60    3.50
  -9   9  10    5.40    1.40
  -9   9  10    7.20    1.40
  -9   9  11    2.00    1.60
 -10  10  -8    1.10    1.60
 -10  10  -8   -0.70    1.00
 -10  10  -7    6.70    1.10
 -10  10  -7    5.50    1.30
 -10  10  -7    4.40    1.10
 -10  10  -7    6.70    1.20
 -10  10  -6    0.90    0.90
 -10  10  -6    0.10    1.00
 -10  10  -6   -0.70    0.90
 -10  10  -6    1.10    1.00
 -10  10  -5    6.60    1.00
 -10  10  -5    6.50    1.10
 -10  10  -5    3.70    1.20
 -10  10  -4    6.30    0.90
 -10  10  -4    6.80    0.90
 -10  10  -4    6.10    0.90
 -10  10  -3   74.79    4.20
 -10  10  -3   79.09    4.20
 -10  10  -3   72.99    4.20
 -10  10  -2    3.40    1.60
 -10  10  -2    5.80    0.70
 -10  10  -2    5.70    0.70
 -10  10  -2    4.60    0.70
 -10  10  -1   44.00    2.50
 -10  10  -1   40.70    2.40
 -10  10  -1   44.00    2.50
 -10  10   0    5.10    0.60
 -10  10   0    3.70    0.60
 -10  10   0    4.60    0.70
 -10  10   1   93.49    4.80
 -10  10   1   86.49    4.80
 -10  10   2  123.69    6.50
 -10  10   3   34.90    2.00
 -10  10   4    7.00    0.80
 -10  10   5   43.00    2.60
 -10  10   6   28.70    1.80
 -10  10   7    4.20    0.70
 -10  10   7    5.80    0.80
 -10  10   8    0.80    0.90
 -10  10   8    2.00    0.80
 -10  10   8    0.70    1.30
 -10  10   9    7.40    1.20
 -10  10   9    3.60    1.60
 -10  10   9    5.90    1.10
 -10  10  10    4.10    1.30
 -10  10  10    6.20    1.40
 -10  10  11    1.40    1.50
 -11  11  -7    0.00    1.20
 -11  11  -7   -0.30    1.00
 -11  11  -7   -0.10    1.30
 -11  11  -6    2.10    1.00
 -11  11  -6    1.70    1.00
 -11  11  -6    0.80    0.90
 -11  11  -6   -0.10    1.00
 -11  11  -5   11.40    1.30
 -11  11  -5    9.50    1.20
 -11  11  -5   11.60    1.40
 -11  11  -5    7.50    1.10
 -11  11  -4    2.90    0.80
 -11  11  -4    0.20    0.90
 -11  11  -4    1.70    0.80
 -11  11  -3   10.50    1.30
 -11  11  -3   14.00    1.50
 -11  11  -3   14.20    1.50
 -11  11  -2   12.50    1.20
 -11  11  -2   14.40    1.40
 -11  11  -2   12.80    1.40
 -11  11  -1   30.30    1.90
 -11  11  -1   31.90    2.00
 -11  11  -1   31.50    2.00
 -11  11   0   38.30    2.50
 -11  11   0   44.50    2.50
 -11  11   1   69.19    4.00
 -11  11   1   78.49    4.00
 -11  11   2   -1.30    0.70
 -11  11   2    0.00    0.50
 -11  11   3   71.59    3.90
 -11  11   5   13.10    1.20
 -11  11   6   -0.20    0.60
 -11  11   7   15.70    1.50
 -11  11   8   31.10    2.60
 -11  11   9    1.70    1.10
 -11  11  10   -0.10    1.40
 -12  12  -6   -1.50    1.00
 -12  12  -6   -1.30    1.10
 -12  12  -6   -0.30    1.20
 -12  12  -6   -0.70    1.00
 -12  12  -5    0.20    1.00
 -12  12  -5   -0.60    0.80
 -12  12  -5    0.20    0.90
 -12  12  -5   -0.90    1.10
 -12  12  -4   -1.20    0.90
 -12  12  -4   -0.10    0.80
 -12  12  -4   -0.10    0.90
 -12  12  -3    0.80    0.80
 -12  12  -3    1.00    0.80
 -12  12  -3    0.00    0.90
 -12  12  -2    0.10    0.70
 -12  12  -2   -0.70    0.70
 -12  12  -2   -1.20    0.60
 -12  12  -1   -0.50    0.60
 -12  12  -1    0.50    0.60
 -12  12  -1    0.70    0.70
 -12  12   0    3.30    0.70
 -12  12   1    8.00    0.80
 -12  12   2    3.60    0.70
 -12  12   2    2.70    0.60
 -12  12   3    1.10    0.60
 -12  12   3   -0.10    0.50
 -12  12   4   21.80    1.50
 -12  12   5   -1.10    0.60
 -12  12   6    5.30    0.80
 -12  12   7    0.80    0.80
 -12  12   8   17.20    1.70
 -12  12   9    0.30    1.10
 -12  12  10    0.10    1.30
 -13  13  -6   -0.30    1.10
 -13  13  -6    2.20    1.30
 -13  13  -6    1.60    1.10
 -13  13  -6    2.50    1.10
 -13  13  -5    1.80    1.00
 -13  13  -5    0.60    1.10
 -13  13  -5    1.10    1.10
 -13  13  -5    0.00    0.90
 -13  13  -4    8.10    1.10
 -13  13  -4    7.40    1.20
 -13  13  -4    5.80    1.00
 -13  13  -4    7.20    1.20
 -13  13  -3   21.90    1.90
 -13  13  -3   22.50    1.90
 -13  13  -2    1.10    0.90
 -13  13  -2    0.10    0.70
 -13  13  -2    1.00    0.80
 -13  13  -1    5.50    0.90
 -13  13  -1    3.90    0.70
 -13  13  -1    5.10    0.80
 -13  13   0   66.49    3.70
 -13  13   0   65.79    3.70
 -13  13   1  154.58    8.10
 -13  13   1  150.58    8.10
 -13  13   2    1.60    0.70
 -13  13   2    1.70    0.60
 -13  13   3   22.30    1.60
 -13  13   3   21.20    1.60
 -13  13   4   72.79    4.10
 -13  13   4   75.89    4.10
 -13  13   5   74.09    4.10
 -13  13   6    4.70    0.90
 -13  13   7    9.00    1.10
 -13  13   8   21.10    1.90
 -13  13   9   15.90    1.90
 -13  13  10    2.60    1.70
 -14  14  -5    0.40    1.00
 -14  14  -5    1.30    1.20
 -14  14  -5    0.30    1.20
 -14  14  -4   -0.80    1.10
 -14  14  -4    0.70    0.90
 -14  14  -4    0.00    1.10
 -14  14  -4   -0.20    1.00
 -14  14  -3    0.10    1.00
 -14  14  -3    0.60    0.90
 -14  14  -3   -0.20    0.80
 -14  14  -2    7.60    1.00
 -14  14  -2    5.00    0.80
 -14  14  -2    6.90    1.10
 -14  14  -1    2.70    0.80
 -14  14   0    2.10    0.70
 -14  14   0    2.00    0.80
 -14  14   1   -0.60    0.70
 -14  14   1    0.30    0.80
 -14  14   2   24.10    1.80
 -14  14   2   26.30    1.80
 -14  14   3    4.50    0.80
 -14  14   3    3.20    0.70
 -14  14   4   14.10    1.40
 -14  14   4   14.50    1.30
 -14  14   5    2.10    0.70
 -14  14   6    9.00    0.90
 -14  14   7    1.60    1.00
 -14  14   8    3.20    1.10
 -14  14   9    1.30    1.50
 -15  15  -4    3.70    1.70
 -15  15  -4   -0.50    1.20
 -15  15  -4    0.40    0.90
 -15  15  -4    0.90    1.20
 -15  15  -3    2.40    1.00
 -15  15  -3    0.90    1.10
 -15  15  -3    1.00    1.20
 -15  15  -3    0.50    0.80
 -15  15  -2    0.10    0.70
 -15  15  -2    1.40    1.00
 -15  15  -2    1.50    1.00
 -15  15  -1    3.30    1.00
 -15  15  -1    2.40    0.90
 -15  15   0    3.60    0.80
 -15  15   0    3.00    1.00
 -15  15   1    6.80    0.90
 -15  15   2    1.10    0.80
 -15  15   2    1.30    0.70
 -15  15   3    6.20    1.00
 -15  15   3    4.20    0.80
 -15  15   4    4.20    0.80
 -15  15   4    5.00    0.80
 -15  15   4    5.10    0.90
 -15  15   5    4.50    0.90
 -15  15   7    1.40    0.80
 -15  15   7    1.00    1.00
 -15  15   8    1.70    0.80
 -15  15   8    1.80    1.10
 -15  15   9    0.50    1.10
 -15  15   9    1.50    0.80
 -16  16  -3   -0.20    1.20
 -16  16  -3   -0.60    1.80
 -16  16  -3   -0.40    0.90
 -16  16  -3   -0.90    1.20
 -16  16  -2   -3.00    1.20
 -16  16  -2   -0.80    1.00
 -16  16  -2   -0.20    0.80
 -16  16  -2    0.90    1.20
 -16  16  -1    0.20    1.00
 -16  16  -1    0.60    1.10
 -16  16   0    2.50    1.10
 -16  16   0    3.80    1.20
 -16  16   1    0.70    0.90
 -16  16   1    1.00    0.90
 -16  16   2    0.80    0.90
 -16  16   2   -1.10    0.80
 -16  16   3    0.20    0.90
 -16  16   3    1.30    0.90
 -16  16   4    6.00    1.00
 -16  16   4    5.50    1.20
 -16  16   7    0.90    0.80
 -17  17  -2    1.00    1.90
 -17  17  -2    0.00    0.90
 -17  17  -2    1.30    1.60
 -17  17  -1    4.10    2.20
 -17  17  -1    3.70    1.20
 -17  17  -1    3.70    1.60
 -17  17   0    0.50    1.20
 -17  17   0   -1.00    1.10
 -17  17   0    1.20    1.20
 -17  17   1    1.10    0.90
 -17  17   1    0.90    1.10
 -17  17   1    2.50    1.20
 -17  17   2    0.00    1.00
 -17  17   2    0.30    1.10
 -17  17   2    0.80    0.90
 -17  17   3    1.20    1.00
 -17  17   3    0.10    1.00
 -17  17   4   -0.10    0.90
 -17  17   4   -1.20    1.00
 -18  18   0    1.10    1.30
 -18  18   0   -0.60    1.30
 -18  18   1    0.30    1.20
 -18  18   1    2.00    1.50
 -18  18   2   -1.60    1.70
 -18  18   2   -0.50    1.30
 -18  18   3   -1.20    1.00
 -18  18   3    1.60    1.10
 -18  18   4   -0.80    0.90
 -18  18   4   -0.40    1.10
 -18  20   5    5.80    1.30
 -18  20   4    6.40    1.70
 -18  20   2    0.00    1.20
 -18  20   2    0.30    1.20
 -18  20   1    4.00    1.40
 -18  20   1    4.30    1.40
 -18  20   0   -0.30    1.20
 -17  19   6    4.60    1.10
 -17  19   5    2.20    1.10
 -17  19   4    1.50    0.90
 -17  19   4    1.50    1.00
 -17  19   4    0.70    1.10
 -17  19   3    4.00    1.10
 -17  19   3    4.70    1.10
 -17  19   3    4.80    1.10
 -17  19   2    4.10    1.10
 -17  19   2    4.20    1.10
 -17  19   1    3.50    1.00
 -17  19   1    4.60    1.30
 -17  19   0    0.80    1.20
 -17  19   0    1.50    1.50
 -17  19  -1    4.50    1.30
 -17  19  -1    2.00    1.40
 -17  19  -1    2.20    1.30
 -17  19  -2    1.90    1.30
 -16  18   8    0.20    0.80
 -16  18   7    0.70    0.90
 -16  18   6   -1.10    0.80
 -16  18   5    2.80    0.90
 -16  18   4    0.10    0.90
 -16  18   4   -0.70    0.80
 -16  18   4    0.20    0.90
 -16  18   3   -0.80    0.90
 -16  18   2    1.60    1.00
 -16  18   1    1.90    0.90
 -16  18   1    0.90    1.00
 -16  18   0    0.80    1.10
 -16  18   0   -0.10    0.90
 -16  18  -1    0.60    1.20
 -16  18  -1   -1.30    1.00
 -16  18  -2   -0.10    1.10
 -16  18  -2   -1.00    0.80
 -16  18  -3    0.00    1.10
 -16  18  -3    2.10    1.00
 -15  17   8   -0.30    0.70
 -15  17   8    1.00    1.00
 -15  17   7    1.90    0.80
 -15  17   6    0.30    0.70
 -15  17   5    6.10    0.90
 -15  17   5    7.30    1.00
 -15  17   4    2.70    0.80
 -15  17   4    2.20    0.80
 -15  17   3    1.50    0.90
 -15  17   3    1.70    0.70
 -15  17   2   -0.30    0.70
 -15  17   1    4.10    1.00
 -15  17   1    3.50    0.90
 -15  17   0    0.50    0.80
 -15  17   0    0.60    0.90
 -15  17  -1    4.40    1.10
 -15  17  -1    5.20    1.00
 -15  17  -2   -0.70    1.10
 -15  17  -2   -0.30    0.80
 -15  17  -2   -0.40    0.90
 -15  17  -3   -1.10    1.00
 -15  17  -3   -1.20    1.20
 -15  17  -3   -0.60    0.80
 -15  17  -4    0.40    1.30
 -15  17  -4    0.30    1.30
 -15  17  -4   -1.40    1.10
 -15  17  -4    0.60    0.90
 -14  16   9   -1.30    1.80
 -14  16   8    2.60    1.10
 -14  16   7    0.20    0.70
 -14  16   7    1.10    1.50
 -14  16   6    9.30    0.90
 -14  16   5    2.10    0.70
 -14  16   5    3.80    0.80
 -14  16   4    2.60    0.80
 -14  16   4    3.70    0.70
 -14  16   3    6.90    0.90
 -14  16   3    6.40    0.80
 -14  16   2    5.60    0.80
 -14  16   2    7.00    1.00
 -14  16   1   12.90    1.50
 -14  16   1   14.10    1.50
 -14  16   0    3.90    0.80
 -14  16   0    3.50    0.90
 -14  16  -1    3.50    0.90
 -14  16  -1    2.60    0.90
 -14  16  -1    3.20    0.80
 -14  16  -2    4.10    1.60
 -14  16  -2    1.90    0.80
 -14  16  -2    2.70    1.00
 -14  16  -3    2.60    1.00
 -14  16  -3    3.00    1.10
 -14  16  -3    1.90    0.90
 -14  16  -4   -0.30    0.90
 -14  16  -4    0.10    1.20
 -14  16  -4   -0.80    1.00
 -14  16  -4   -0.30    1.10
 -14  16  -5    0.90    1.20
 -14  16  -5   -0.30    1.00
 -14  16  -5    0.70    1.00
 -14  16  -5    0.40    1.40
 -13  15   9    2.40    1.20
 -13  15   8    0.60    1.00
 -13  15   7    2.80    0.90
 -13  15   6    0.00    0.60
 -13  15   6    0.90    0.80
 -13  15   5    7.50    0.80
 -13  15   4    1.40    0.60
 -13  15   3    3.70    0.80
 -13  15   3    2.90    0.70
 -13  15   2    6.20    0.80
 -13  15   2    5.10    0.70
 -13  15   1   26.20    1.80
 -13  15   1   22.90    1.70
 -13  15   0    2.90    0.70
 -13  15   0    4.00    0.80
 -13  15  -1    0.30    0.60
 -13  15  -1    0.60    0.70
 -13  15  -1    0.90    0.80
 -13  15  -2    1.50    0.80
 -13  15  -2    1.50    0.70
 -13  15  -3    2.10    0.90
 -13  15  -3    5.00    1.00
 -13  15  -4    1.90    1.00
 -13  15  -4    2.10    0.90
 -13  15  -4    0.60    1.00
 -13  15  -5    0.50    1.10
 -13  15  -5    1.40    1.00
 -13  15  -5   -0.50    1.30
 -13  15  -5    0.70    1.00
 -13  15  -6   -2.20    1.30
 -12  14  10    0.20    1.30
 -12  14   9    1.80    1.10
 -12  14   8    0.80    1.00
 -12  14   7    0.40    0.80
 -12  14   6    6.30    0.90
 -12  14   5    0.00    0.50
 -12  14   4    2.20    0.60
 -12  14   3   32.60    2.00
 -12  14   2    1.30    0.60
 -12  14   2    2.30    0.70
 -12  14   1    9.60    0.80
 -12  14   1   10.10    1.20
 -12  14   0    3.00    0.80
 -12  14   0    3.60    0.60
 -12  14   0    3.00    0.70
 -12  14  -1    1.10    0.70
 -12  14  -1    1.60    0.70
 -12  14  -1    1.60    0.60
 -12  14  -2    0.20    0.70
 -12  14  -2   -0.60    0.80
 -12  14  -2   -0.60    0.70
 -12  14  -3    1.10    0.80
 -12  14  -3    1.60    0.80
 -12  14  -3    1.00    1.00
 -12  14  -4    2.40    1.00
 -12  14  -4    1.20    1.00
 -12  14  -4    2.50    0.90
 -12  14  -5    0.00    0.90
 -12  14  -5   -0.80    1.00
 -12  14  -5   -0.60    1.00
 -12  14  -5    0.10    1.00
 -12  14  -6    0.50    1.20
 -12  14  -6   -1.60    1.10
 -12  14  -6    0.90    1.20
 -11  13   9    2.90    1.20
 -11  13   7    1.10    0.80
 -11  13   6   17.90    1.50
 -11  13   5   26.60    1.80
 -11  13   4    0.50    0.50
 -11  13   3   63.19    3.50
 -11  13   2   69.89    3.80
 -11  13   1   23.50    1.60
 -11  13   0   -0.40    0.60
 -11  13   0    1.80    0.60
 -11  13   0   -0.50    0.50
 -11  13  -1   48.70    2.70
 -11  13  -1   43.40    2.70
 -11  13  -1   48.20    2.70
 -11  13  -2   18.40    1.50
 -11  13  -2   20.30    1.60
 -11  13  -2   20.10    1.60
 -11  13  -3   31.60    2.30
 -11  13  -3   39.50    2.40
 -11  13  -3   37.60    2.30
 -11  13  -4    0.60    0.90
 -11  13  -4    0.70    0.80
 -11  13  -4    0.00    1.00
 -11  13  -5    6.60    1.10
 -11  13  -5   11.60    1.20
 -11  13  -5   10.30    1.20
 -11  13  -6    2.10    1.00
 -11  13  -6    2.50    1.00
 -11  13  -6    0.70    1.10
 -11  13  -6    3.00    1.10
 -11  13  -7    2.20    1.20
 -11  13  -7    4.00    1.20
 -11  13  -7    0.90    1.10
 -10  12  10    1.50    1.40
 -10  12  10    3.40    1.30
 -10  12   9    6.80    1.20
 -10  12   8    6.00    1.10
 -10  12   7    0.20    0.80
 -10  12   6    8.60    1.10
 -10  12   4   97.39    5.20
 -10  12   3   22.40    1.40
 -10  12   2    1.60    0.50
 -10  12   1    5.50    0.60
 -10  12   0  121.99    6.60
 -10  12   0  129.39    6.70
 -10  12  -1   44.30    2.60
 -10  12  -1   51.79    2.70
 -10  12  -1   44.60    2.70
 -10  12  -2    1.80    0.60
 -10  12  -2    0.90    0.60
 -10  12  -2    0.40    0.60
 -10  12  -2    0.00    1.10
 -10  12  -3   30.50    1.90
 -10  12  -3   27.30    1.90
 -10  12  -3   24.80    1.80
 -10  12  -4   22.30    1.90
 -10  12  -4   21.70    1.70
 -10  12  -4   26.30    1.80
 -10  12  -5    9.70    1.10
 -10  12  -5    8.40    1.10
 -10  12  -6    0.60    1.00
 -10  12  -6   -1.00    0.90
 -10  12  -6   -1.30    0.90
 -10  12  -6   -1.30    0.90
 -10  12  -7    4.20    1.20
 -10  12  -7    3.70    1.10
 -10  12  -7    5.70    1.10
 -10  12  -7    4.70    1.20
 -10  12  -8    0.70    1.00
  -9  11  11   -0.40    1.80
  -9  11  10    3.50    1.40
  -9  11  10    3.20    1.30
   9 -11 -10    1.80    2.80
  -9  11   9    8.90    1.20
  -9  11   9   10.30    1.20
  -9  11   9    5.90    1.80
  -9  11   8    0.60    1.30
  -9  11   8    1.70    0.80
  -9  11   8    2.50    0.90
  -9  11   7    1.00    0.80
  -9  11   6   13.40    1.20
  -9  11   5   69.89    3.80
  -9  11   4   25.50    1.50
  -9  11   2   11.10    0.90
  -9  11   1  173.68    9.10
  -9  11   0    9.30    0.90
  -9  11   0    7.50    0.80
  -9  11  -1    6.00    0.80
  -9  11  -1    9.20    1.10
  -9  11  -1    7.80    1.00
  -9  11  -2   18.40    1.60
  -9  11  -2   21.40    1.50
  -9  11  -2   18.50    2.10
  -9  11  -2   19.60    1.40
  -9  11  -3   41.30    2.90
  -9  11  -3   39.10    2.40
  -9  11  -3   38.70    2.40
  -9  11  -3   41.40    2.40
  -9  11  -4    6.30    0.90
  -9  11  -4    6.80    0.80
  -9  11  -4    6.80    0.90
  -9  11  -5    1.70    0.90
  -9  11  -5    1.70    0.80
  -9  11  -5    0.80    0.90
   9 -11   5   -1.00    1.30
  -9  11  -6    0.60    0.80
  -9  11  -6    0.10    0.80
  -9  11  -6    0.10    0.90
  -9  11  -6   -0.20    0.90
   9 -11   6    0.00    1.40
  -9  11  -7    3.60    1.00
  -9  11  -7    5.30    1.20
  -9  11  -7    3.40    1.10
  -9  11  -7    5.20    1.10
   9 -11   7    2.40    1.60
  -9  11  -8   -0.30    1.00
  -9  11  -8    1.30    0.90
  -9  11  -8   -0.10    1.10
  -9  11  -8   -1.80    1.60
  -8  10  11    3.80    1.50
   8 -10 -11    2.40    6.30
  -8  10  10    1.70    1.40
  -8  10  10    2.50    1.30
   8 -10 -10   -3.60    6.30
  -8  10   9    3.90    1.10
  -8  10   9    1.10    1.60
  -8  10   9    3.90    1.10
   8 -10  -9    0.70    6.30
  -8  10   8    4.20    1.40
  -8  10   8    4.10    0.90
  -8  10   8    4.30    0.90
   8 -10  -8   -2.90    5.20
  -8  10   7   17.20    1.40
  -8  10   7   14.30    1.30
  -8  10   7   14.20    2.00
  -8  10   6    8.10    1.00
   8 -10  -6    4.60    2.10
  -8  10   5    2.10    0.50
  -8  10   4   22.20    1.40
  -8  10   2    0.30    0.30
  -8  10   1    0.40    0.40
  -8  10   0    5.70    0.70
  -8  10   0    6.40    0.80
  -8  10   0    6.80    0.80
  -8  10  -1  138.89    7.40
  -8  10  -1  145.69    7.40
  -8  10  -1  139.99    7.40
  -8  10  -2   46.90    2.90
  -8  10  -2   57.09    2.90
  -8  10  -2   52.79    3.30
  -8  10  -3    8.10    0.80
  -8  10  -3    7.50    0.80
  -8  10  -3    8.40    0.80
  -8  10  -3    6.70    1.20
   8 -10   3    4.00    1.30
  -8  10  -4    7.80    0.90
  -8  10  -4    8.50    1.10
  -8  10  -4    8.30    0.90
  -8  10  -5   50.39    3.10
  -8  10  -5   50.99    3.00
  -8  10  -5   52.89    3.00
  -8  10  -6    6.10    0.90
  -8  10  -6    7.00    1.00
  -8  10  -6    6.70    1.00
   8 -10   6    3.60    1.30
  -8  10  -7    2.60    1.50
  -8  10  -7   -0.10    0.90
  -8  10  -7   -1.00    1.00
  -8  10  -7   -0.10    0.90
   8 -10   7    2.90    1.40
  -8  10  -8    5.40    1.00
  -8  10  -8    4.60    1.10
  -8  10  -8    5.70    1.20
  -8  10  -8    2.50    1.10
   8 -10   8    3.00    1.70
  -7   9  11    8.80    2.30
  -7   9  11    7.40    1.70
   7  -9 -11   -3.70    7.10
  -7   9  10    0.40    1.40
  -7   9  10    1.20    1.20
   7  -9 -10    1.80    6.40
  -7   9   9   -0.30    1.60
  -7   9   9    1.80    1.00
  -7   9   9    1.40    1.00
  -7   9   8    1.40    1.30
  -7   9   8    3.20    0.90
  -7   9   8    3.40    0.90
   7  -9  -8    1.20    5.30
  -7   9   7   59.09    3.20
  -7   9   7   62.09    3.20
  -7   9   7   54.79    3.20
  -7   9   7   56.69    3.70
   7  -9  -7   54.89    3.90
  -7   9   6   25.10    2.00
  -7   9   6   25.20    1.60
  -7   9   6   26.20    1.60
  -7   9   5    0.60    0.50
  -7   9   5    1.20    0.40
   7  -9  -5   -1.00    2.60
  -7   9   4    8.00    0.80
  -7   9   3  207.08   10.80
  -7   9   1   57.09    3.00
  -7   9   0    2.00    0.50
  -7   9   0    1.70    0.40
  -7   9   0    1.30    0.40
  -7   9   0    1.90    0.40
  -7   9  -1  183.68    9.50
  -7   9  -1  176.58    9.70
  -7   9  -1  184.78    9.50
  -7   9  -1  182.68    9.50
  -7   9  -2    1.50    0.50
  -7   9  -2    1.30    0.90
  -7   9  -2    0.70    0.50
  -7   9  -2    0.90    0.50
   7  -9   2   -0.20    1.00
  -7   9  -3    3.10    1.10
  -7   9  -3    4.70    0.80
  -7   9  -3    3.20    0.60
   7  -9   3    1.70    1.10
  -7   9  -4    1.90    0.70
  -7   9  -4    1.80    0.60
  -7   9  -4    3.10    1.10
  -7   9  -4    1.50    0.60
   7  -9   4    1.50    1.10
  -7   9  -5    5.40    0.90
  -7   9  -5    4.30    0.80
  -7   9  -5    4.30    0.80
   7  -9   5    2.80    1.20
  -7   9  -6    4.30    0.90
  -7   9  -6    4.60    0.90
  -7   9  -6    4.70    0.90
   7  -9   6    3.30    1.20
  -7   9  -7    2.70    1.00
  -7   9  -7    2.40    0.80
  -7   9  -7    0.70    0.90
   7  -9   7    3.00    2.40
  -7   9  -8    0.50    1.00
  -7   9  -8    0.40    1.20
  -7   9  -8    1.90    1.00
   7  -9   8    0.80    1.40
  -7   9  -9   -0.50    1.00
   7  -9   9   -1.00    1.70
  -6   8  11    1.70    1.80
  -6   8  11    1.00    1.50
   6  -8 -11   -2.20    6.70
  -6   8  10    5.50    1.30
  -6   8  10    4.00    1.50
   6  -8 -10   -3.90    6.60
  -6   8   9   -0.20    1.10
  -6   8   9    0.70    1.70
  -6   8   9    1.50    1.10
  -6   8   8    0.40    1.40
  -6   8   8    0.50    0.90
  -6   8   8    0.60    0.80
   6  -8  -8    1.40    5.60
  -6   8   7   47.50    3.10
  -6   8   7   52.99    3.50
  -6   8   7   53.39    3.00
  -6   8   7   59.79    3.00
   6  -8  -7   48.30    4.20
  -6   8   6   10.10    1.60
  -6   8   6   11.00    1.10
  -6   8   6   11.30    1.10
  -6   8   6   11.40    1.00
   6  -8  -6   11.70    1.40
  -6   8   5   14.50    1.00
  -6   8   5   14.30    1.00
  -6   8   5   14.00    1.40
   6  -8  -5   13.40    1.30
  -6   8   3   18.80    1.10
  -6   8   1   33.20    1.80
  -6   8   0  196.48    9.80
  -6   8   0  178.78    9.80
  -6   8  -1   66.99    3.70
  -6   8  -1   69.29    3.70
  -6   8  -1   68.59    3.70
   6  -8   1   70.99    3.70
   6  -8   1   67.49    3.70
  -6   8  -2  129.69    6.70
  -6   8  -2  139.29    6.90
  -6   8  -2  131.29    6.70
  -6   8  -2  121.89    6.70
  -6   8  -2  134.29    6.70
   6  -8   2  111.79    6.90
  -6   8  -3    9.10    1.20
  -6   8  -3   12.40    1.00
  -6   8  -3   11.70    1.10
  -6   8  -3   13.00    1.00
  -6   8  -4  131.49    6.90
  -6   8  -4  124.89    6.90
  -6   8  -4  143.39    7.40
  -6   8  -4  133.79    6.90
   6  -8   4  116.79    7.10
  -6   8  -5   17.90    1.40
  -6   8  -5   20.10    1.60
  -6   8  -5   18.30    1.50
   6  -8   5   16.70    2.20
  -6   8  -6   15.00    1.40
  -6   8  -6   14.90    1.40
  -6   8  -6   17.10    1.50
   6  -8   6   10.90    1.70
  -6   8  -7    0.50    0.90
  -6   8  -7    0.40    0.90
  -6   8  -7    0.50    0.80
  -6   8  -7    0.90    0.70
   6  -8   7    0.00    1.50
  -6   8  -8    9.80    1.20
  -6   8  -8   12.40    1.40
   6  -8   8   11.20    2.00
  -6   8  -9    3.00    1.20
  -6   8  -9    1.20    1.10
   6  -8   9    1.10    1.70
  -5   7  11    1.00    1.80
  -5   7  11    1.10    1.80
   5  -7 -11   -4.00    7.50
  -5   7  10    1.90    1.40
  -5   7  10    0.90    1.20
   5  -7 -10   -2.80    7.00
  -5   7   9    0.70    1.10
  -5   7   9   -0.50    1.80
  -5   7   8   13.30    1.40
  -5   7   8   10.60    1.30
  -5   7   8   10.40    1.80
  -5   7   7   36.90    2.20
  -5   7   7   39.00    2.80
  -5   7   7   33.90    2.20
  -5   7   7   35.90    2.20
  -5   7   6    1.60    0.50
  -5   7   6    0.80    0.60
  -5   7   6    1.80    1.00
  -5   7   6    1.30    0.50
   5  -7  -6    1.00    0.80
  -5   7   5   75.09    3.80
  -5   7   5   71.39    3.90
  -5   7   5   71.09    3.90
  -5   7   5   71.09    4.00
   5  -7  -5   72.89    4.00
  -5   7   4    8.20    0.60
  -5   7   4    7.70    0.70
   5  -7  -4    7.80    0.90
   5  -7  -4   -0.10    3.70
  -5   7   2    8.90    0.60
  -5   7   1  167.18    8.70
  -5   7   0   80.39    4.00
  -5   7   0   73.09    4.00
  -5   7   0   72.29    3.90
  -5   7  -1    6.00    0.70
  -5   7  -1    3.60    0.80
  -5   7  -1    3.60    0.50
  -5   7  -1    2.80    0.40
  -5   7  -1    3.20    0.70
   5  -7   1    5.10    0.60
   5  -7   1    3.20    0.70
  -5   7  -2    1.50    0.40
  -5   7  -2    2.70    0.40
  -5   7  -2    1.30    0.40
  -5   7  -2    1.20    0.80
   5  -7   2    1.50    0.40
   5  -7   2    2.10    0.80
   5  -7   3    3.30    1.70
   5  -7   3    6.40    1.00
  -5   7  -4   47.30    2.50
  -5   7  -4   46.60    2.60
  -5   7  -4   46.20    2.90
  -5   7  -4   46.90    2.50
   5  -7   4   37.80    3.80
   5  -7   4   38.70    2.90
  -5   7  -5    2.80    0.70
  -5   7  -5    3.10    0.70
  -5   7  -5    3.50    0.60
   5  -7   5    1.70    2.10
   5  -7   5    2.60    1.20
  -5   7  -6   12.70    1.40
  -5   7  -6   10.70    1.20
  -5   7  -6   11.90    1.30
   5  -7   6    7.30    1.50
   5  -7   6    9.50    2.40
  -5   7  -7    4.00    1.00
  -5   7  -7    2.60    0.90
  -5   7  -7    4.60    0.70
  -5   7  -7    4.50    0.80
   5  -7   7    3.40    1.50
   5  -7   7    4.80    2.50
  -5   7  -8    2.50    1.10
  -5   7  -8    2.30    1.00
   5  -7   8    1.40    1.30
  -5   7  -9    0.60    1.10
  -5   7  -9    0.30    1.00
   5  -7   9    0.90    1.90
  -5   7 -10    2.10    1.20
  -4   6  11    0.10    2.40
  -4   6  11   -1.80    2.20
   4  -6 -11   -1.40    7.70
  -4   6  10   -0.20    1.50
  -4   6  10    1.40    1.30
  -4   6   9    1.20    2.00
  -4   6   9    1.80    1.30
  -4   6   9    0.60    1.30
  -4   6   8    3.70    1.10
  -4   6   8    3.60    1.70
   4  -6  -8    2.80    0.60
  -4   6   7    5.90    1.50
  -4   6   7    4.50    0.90
  -4   6   7    5.50    0.70
   4  -6  -7    4.70    0.60
  -4   6   6   26.50    2.30
  -4   6   6   27.00    1.70
  -4   6   6   28.90    1.70
  -4   6   6   26.30    1.80
   4  -6  -6   28.80    1.60
   4  -6  -6   27.80    2.10
  -4   6   5    9.40    0.90
  -4   6   5    8.20    1.00
  -4   6   5    8.70    0.80
  -4   6   5    6.60    0.80
   4  -6  -5    7.00    1.10
  -4   6   4   46.90    2.60
  -4   6   4   49.20    2.80
  -4   6   4   49.99    2.60
  -4   6   4   47.90    2.60
  -4   6   4   46.80    2.60
   4  -6  -4   48.90    2.60
   4  -6  -4   49.30    2.70
  -4   6   3  223.28   12.70
  -4   6   3  232.58   12.60
  -4   6   3  263.77   12.70
   4  -6  -3  255.17   12.70
  -4   6   2  248.28   13.40
   4  -6  -2  270.07   13.90
  -4   6   0   13.50    0.80
  -4   6   0   13.60    0.90
  -4   6  -1  282.17   14.70
  -4   6  -1  264.07   14.70
  -4   6  -1  297.77   14.80
  -4   6  -1  293.27   14.80
  -4   6  -1  284.47   14.70
   4  -6   1  282.37   14.70
   4  -6   1  280.87   14.80
   4  -6   1  285.17   14.70
  -4   6  -2    9.90    0.90
  -4   6  -2   10.90    1.40
  -4   6  -2   12.70    0.90
  -4   6  -2    9.60    0.90
  -4   6  -2   12.70    1.10
  -4   6  -2   13.40    0.90
   4  -6   2   10.20    1.60
   4  -6   2    8.80    0.90
   4  -6   2   11.10    0.90
   4  -6   2    9.30    1.00
  -4   6  -3    1.80    0.40
  -4   6  -3    3.00    0.50
  -4   6  -3    1.10    0.70
  -4   6  -3    1.90    0.40
  -4   6  -3    0.90    0.40
   4  -6   3    1.90    0.80
   4  -6   3    2.50    1.40
  -4   6  -4   23.10    1.50
  -4   6  -4   25.80    1.90
  -4   6  -4   22.70    1.50
  -4   6  -4   26.40    1.60
   4  -6   4   21.40    1.90
   4  -6   4   21.10    2.80
  -4   6  -5    0.30    0.80
  -4   6  -5   -0.10    0.60
  -4   6  -5    1.50    0.60
  -4   6  -5    0.80    0.90
   4  -6   5    0.50    1.20
   4  -6   5   -2.60    1.80
  -4   6  -6    3.40    0.80
  -4   6  -6    4.50    0.80
  -4   6  -6    5.80    0.70
   4  -6   6    5.00    0.90
   4  -6   6    6.80    1.30
   4  -6   6    2.60    2.20
  -4   6  -7    6.80    0.90
  -4   6  -7    5.70    0.90
  -4   6  -7    5.90    1.00
   4  -6   7    7.40    1.10
   4  -6   7    3.50    1.40
   4  -6   7    6.70    2.50
  -4   6  -8    2.70    0.90
  -4   6  -8    1.80    0.90
   4  -6   8    1.20    2.20
   4  -6   8    3.30    2.60
   4  -6   8    3.50    1.20
  -4   6  -9    0.10    0.90
  -4   6  -9    0.50    1.10
   4  -6   9    1.10    1.80
  -4   6 -10   -2.10    1.10
   4  -6  10    1.60    1.70
   4  -6  10   -2.20    2.10
   3  -5 -11   -0.60    8.10
  -3   5  10    1.30    1.60
  -3   5  10    1.40    1.30
  -3   5   9   27.60    3.50
  -3   5   9   29.50    2.10
  -3   5   9   30.00    2.40
   3  -5  -9   26.60    1.80
  -3   5   8  105.59    5.00
  -3   5   8   90.79    5.10
  -3   5   8   77.19    5.80
   3  -5  -8   87.29    4.90
  -3   5   7   97.79    5.30
  -3   5   7   94.29    5.90
  -3   5   7  104.69    5.40
   3  -5  -7  102.29    5.30
  -3   5   6   59.99    3.10
  -3   5   6   54.09    3.60
  -3   5   6   54.09    3.10
   3  -5  -6   54.59    3.00
   3  -5  -6   53.79    3.40
  -3   5   5   58.69    3.30
  -3   5   5   60.39    3.60
  -3   5   5   61.39    3.20
  -3   5   5   57.99    3.30
   3  -5  -5   64.19    3.50
   3  -5  -5   60.39    3.30
  -3   5   4   46.50    2.70
  -3   5   4   42.50    2.60
  -3   5   4   54.49    2.70
  -3   5   4   47.80    2.90
  -3   5   4   48.90    2.70
   3  -5  -4   54.39    2.60
   3  -5  -4   49.00    2.90
  -3   5   3 1572.64   78.39
  -3   5   3 1458.15   78.39
  -3   5   3 1498.75   78.39
   3  -5  -3 1529.45   78.49
   3  -5  -3 1504.85   78.39
  -3   5   2   11.20    0.70
  -3   5   0   21.20    1.20
  -3   5   0   23.70    1.20
   3  -5   0   24.40    1.20
   3  -5   0   22.10    1.20
  -3   5  -1  925.81   48.00
  -3   5  -1  946.21   48.00
  -3   5  -1  913.81   48.00
  -3   5  -1  896.01   48.00
   3  -5   1  926.01   48.10
   3  -5   1  951.60   48.00
   3  -5   1  920.01   48.00
   3  -5   1  927.71   48.00
  -3   5  -2  245.38   13.20
  -3   5  -2  245.98   13.20
  -3   5  -2  261.77   13.30
  -3   5  -2  253.57   13.20
  -3   5  -2  261.87   13.20
  -3   5  -2  246.38   13.20
   3  -5   2  247.58   13.20
   3  -5   2  252.47   13.20
   3  -5   2  255.27   13.20
   3  -5   2  262.67   13.40
  -3   5  -3   89.49    4.80
  -3   5  -3   93.39    4.80
  -3   5  -3   88.79    4.80
  -3   5  -3   91.39    4.80
  -3   5  -3   87.59    5.00
  -3   5  -3   95.69    4.90
   3  -5   3   92.89    4.80
   3  -5   3   89.29    6.00
   3  -5   3   89.99    4.90
   3  -5   3   93.69    4.80
   3  -5   3   90.39    4.80
  -3   5  -4  174.38    8.60
  -3   5  -4  165.58    8.40
  -3   5  -4  157.98    8.40
  -3   5  -4  150.18    8.40
   3  -5   4  159.58    8.80
   3  -5   4  158.88    8.50
   3  -5   4  155.58    8.40
  -3   5  -5   13.80    1.80
  -3   5  -5   14.80    1.30
  -3   5  -5   15.50    1.20
  -3   5  -5   14.80    1.20
   3  -5   5   12.60    2.00
   3  -5   5   16.00    1.10
   3  -5   5   13.80    1.40
  -3   5  -6  102.39    5.20
  -3   5  -6   92.89    5.20
  -3   5  -6   97.59    5.30
   3  -5   6  106.59    5.20
   3  -5   6   84.99    6.10
   3  -5   6   96.59    5.50
  -3   5  -7    1.90    0.80
  -3   5  -7    1.00    0.80
  -3   5  -7    1.50    0.70
   3  -5   7    1.30    1.30
   3  -5   7    1.20    2.20
   3  -5   7    2.20    0.90
  -3   5  -8   10.60    1.10
  -3   5  -8    9.60    1.20
   3  -5   8   10.20    1.70
   3  -5   8   12.80    1.40
   3  -5   8    7.60    2.70
  -3   5  -9    1.40    1.00
  -3   5  -9    1.30    2.10
   3  -5   9    2.00    1.50
   3  -5   9    3.70    1.70
  -3   5 -10   14.20    1.70
   3  -5  10    8.20    3.00
   3  -5  10   18.10    2.40
  -2   4  11    2.40    2.50
  -2   4  11    7.70    2.80
  -2   4  10    4.30    1.40
  -2   4  10    7.10    1.80
   2  -4 -10   10.10    1.00
  -2   4   9    4.30    1.50
  -2   4   9    7.40    2.50
  -2   4   9    4.40    1.20
   2  -4  -9    4.20    1.00
  -2   4   8   88.49    5.20
  -2   4   7   98.69    5.30
  -2   4   7   93.89    5.20
  -2   4   7   89.19    5.80
   2  -4  -7  102.39    5.20
  -2   4   6    3.40    0.70
  -2   4   6    4.20    1.30
  -2   4   6    3.90    0.80
   2  -4  -6    3.20    0.60
   2  -4  -6    3.70    1.60
  -2   4   5    7.80    0.90
  -2   4   5   13.30    1.80
   2  -4  -5   10.10    1.40
   2  -4  -5    9.30    0.90
  -2   4   4   78.09    4.80
  -2   4   4   95.59    4.60
  -2   4   4   82.89    4.60
  -2   4   4   82.69    4.60
  -2   4   4   82.99    4.60
   2  -4  -4   99.79    4.60
   2  -4  -4   89.89    4.60
   2  -4  -4   86.99    4.90
   2  -4  -4   79.19    4.60
  -2   4   3  978.40   49.80
  -2   4   3  944.51   49.80
  -2   4   3  981.10   49.80
  -2   4   3  917.61   49.80
   2  -4  -3  982.50   49.80
   2  -4  -3  992.20   49.80
   2  -4  -3  923.01   49.80
  -2   4   2   12.60    0.80
  -2   4   2   10.60    0.70
  -2   4   2   12.70    0.70
  -2   4   2    9.40    0.70
  -2   4   2   10.90    0.80
   2  -4  -2   11.60    0.60
   2  -4  -2   11.20    0.70
   2  -4  -2   11.10    0.80
   2  -4  -1  510.25   26.70
  -2   4   0   25.50    1.40
  -2   4   0   24.60    1.30
  -2   4   0   24.70    1.30
   2  -4   0   25.80    1.30
   2  -4   0   25.60    1.40
  -2   4  -1  160.08    8.40
  -2   4  -1  154.88    8.40
  -2   4  -1  142.49    8.40
  -2   4  -1  171.58    8.40
  -2   4  -1  156.28    8.40
  -2   4  -1  170.68    8.50
   2  -4   1  169.38    8.50
   2  -4   1  165.48    8.40
   2  -4   1  169.98    8.40
   2  -4   1  160.38    8.40
  -2   4  -2  591.44   32.30
  -2   4  -2  657.03   32.30
  -2   4  -2  645.44   32.30
  -2   4  -2  613.84   32.30
  -2   4  -2  619.34   32.30
  -2   4  -2  606.94   32.30
   2  -4   2  611.34   32.30
   2  -4   2  601.84   32.30
   2  -4   2  630.84   32.40
   2  -4   2  627.94   32.30
   2  -4   2  632.24   32.30
   2  -4   2  626.44   32.30
  -2   4  -3  302.47   15.20
  -2   4  -3  301.57   15.40
  -2   4  -3  268.07   15.30
  -2   4  -3  312.47   15.30
  -2   4  -3  295.37   15.20
   2  -4   3  262.47   15.20
   2  -4   3  321.97   15.50
   2  -4   3  287.97   15.20
   2  -4   3  273.27   15.30
   2  -4   3  310.17   15.30
   2  -4   3  289.67   15.30
  -2   4  -4   33.00    1.80
  -2   4  -4   30.70    1.70
  -2   4  -4   26.50    1.70
  -2   4  -4   29.60    2.00
   2  -4   4   28.20    1.90
   2  -4   4   25.10    2.50
   2  -4   4   27.00    1.60
   2  -4   4   26.80    1.60
  -2   4  -5   14.60    1.60
  -2   4  -5   16.40    1.20
  -2   4  -5   15.40    1.30
  -2   4  -5   15.00    1.20
   2  -4   5   18.70    1.20
   2  -4   5   17.10    1.60
   2  -4   5   15.40    2.40
  -2   4  -6   31.80    2.10
  -2   4  -6   35.40    2.30
  -2   4  -6   35.80    2.10
   2  -4   6   34.30    2.50
   2  -4   6   36.50    2.10
   2  -4   6   37.10    3.40
   2  -4   7   41.80    3.00
  -2   4  -8   -0.30    0.90
  -2   4  -8   -1.50    0.80
   2  -4   8    0.20    1.00
   2  -4   8   -1.30    1.50
   2  -4   8   -0.40    2.40
  -2   4  -9    0.50    1.20
  -2   4  -9    0.40    0.90
   2  -4   9    1.10    1.30
   2  -4   9    2.50    1.70
  -2   4 -10    1.50    1.10
   2  -4  10    1.60    1.90
   2  -4  10    3.10    1.50
   2  -4  11    3.20    2.30
  -1   3  11   11.10    2.40
  -1   3  11   10.30    2.50
  -1   3  10    1.10    1.40
  -1   3  10    1.70    1.70
   1  -3 -10    0.70    0.80
  -1   3   9    1.50    1.90
  -1   3   9    2.00    1.20
   1  -3  -9    0.00    0.80
  -1   3   8  834.12   44.90
  -1   3   8  888.11   44.50
  -1   3   8  965.40   44.40
   1  -3  -8  727.93   44.40
  -1   3   7   45.50    3.80
   1  -3  -7   40.10    2.50
   1  -3  -7   42.50    2.70
  -1   3   6   58.89    3.60
  -1   3   6   64.09    3.50
  -1   3   6   67.09    4.10
   1  -3  -6   61.59    3.60
   1  -3  -6   71.09    3.80
   1  -3  -6   65.59    3.50
  -1   3   5  121.79    6.20
  -1   3   5  107.39    5.90
  -1   3   5  117.29    5.90
  -1   3   5  104.79    5.80
   1  -3  -5  104.29    5.90
   1  -3  -5  101.09    5.80
   1  -3  -5  122.49    6.10
  -1   3   4  915.21   48.00
  -1   3   4  888.51   48.00
  -1   3   4  877.91   48.00
  -1   3   4  965.60   48.00
  -1   3   4  844.52   48.00
   1  -3  -4  939.21   48.00
   1  -3  -4  955.60   48.00
   1  -3  -4  945.91   48.00
   1  -3  -4  994.10   48.10
  -1   3   3  165.58    8.60
  -1   3   3  145.89    8.60
  -1   3   3  166.48    8.60
  -1   3   3  173.18    8.60
  -1   3   3  172.88    8.70
  -1   3   3  164.28    8.60
   1  -3  -3  164.08    8.60
   1  -3  -3  171.28    8.70
   1  -3  -3  160.68    8.60
   1  -3  -3  165.28    8.60
  -1   3   2  106.59    5.60
  -1   3   2  104.59    5.60
  -1   3   2  102.99    5.60
  -1   3   2  109.19    5.60
   1  -3  -2  108.29    5.60
   1  -3  -2  102.09    5.60
   1  -3  -2  114.19    5.60
   1  -3  -2  108.49    5.60
   1  -3  -1    0.80    1.80
  -1   3   0  212.98   11.20
  -1   3   0  220.58   11.20
   1  -3   0  211.18   11.20
   1  -3   0  217.28   11.20
  -1   3  -1   56.79    3.20
  -1   3  -1   62.09    3.20
  -1   3  -1   62.59    3.20
  -1   3  -1   63.09    3.20
  -1   3  -1   63.09    3.20
  -1   3  -1   57.29    3.20
   1  -3   1   63.79    3.20
   1  -3   1   61.29    3.20
   1  -3   1   61.29    3.30
   1  -3   1   61.89    3.20
   1  -3   1   61.79    3.20
  -1   3  -2   14.20    1.00
  -1   3  -2   14.30    0.90
  -1   3  -2   11.20    0.80
  -1   3  -2    9.10    0.80
  -1   3  -2   12.50    0.80
  -1   3  -2   12.60    0.80
   1  -3   2   12.50    0.80
   1  -3   2   11.60    0.80
   1  -3   2   10.60    0.90
   1  -3   2   10.50    0.80
   1  -3   2   12.40    1.20
   1  -3   2   11.60    0.70
  -1   3  -4  543.25   28.10
  -1   3  -4  524.65   28.00
  -1   3  -4  550.34   28.00
  -1   3  -4  491.35   28.00
  -1   3  -4  572.84   28.10
   1  -3   4  563.64   28.10
   1  -3   4  498.05   28.00
   1  -3   4  582.04   28.20
   1  -3   4  533.75   28.00
  -1   3  -5   15.80    1.30
  -1   3  -5   16.90    1.60
  -1   3  -5   16.70    1.30
   1  -3   5   24.50    1.60
   1  -3   5   22.50    1.20
   1  -3   5   19.90    2.30
  -1   3  -6   35.90    2.30
  -1   3  -6   40.40    2.20
  -1   3  -6   36.00    2.20
  -1   3  -6   35.10    2.70
   1  -3   6   40.90    2.20
   1  -3   6   33.00    2.40
   1  -3   6   32.20    3.20
  -1   3  -7  699.43   37.70
  -1   3  -7  710.53   37.70
   1  -3   7  734.33   38.20
   1  -3   7  759.42   37.70
   1  -3   7  723.43   37.80
   1  -3   8  100.49    7.00
   1  -3   8  106.29    6.10
  -1   3  -9    1.10    0.90
   1  -3   9    4.60    2.70
   1  -3   9    3.70    1.70
   1  -3   9    6.70    1.30
  -1   3 -10    1.20    1.00
   1  -3  10    0.20    1.90
   1  -3  10    0.70    1.50
   1  -3  11   40.80    3.50
   0   2  11   47.20    3.80
   0   2  10    2.90    1.80
   0   2  10    3.40    1.50
   0  -2 -10    1.00    0.80
   0   2   9   23.90    3.20
   0   2   9   20.10    3.40
   0   2   9   31.90    2.30
   0  -2  -9   28.00    2.00
   0   2   8 2291.57  120.99
   0   2   8 2377.66  120.89
   0   2   8 2240.38  121.49
   0  -2  -8 2415.26  120.99
   0   2   7  484.75   25.10
   0   2   7  488.25   25.80
   0   2   7  467.95   25.10
   0  -2  -7  484.95   25.00
   0   2   6    9.10    1.00
   0   2   6    7.10    1.50
   0   2   6    6.00    1.70
   0  -2  -6    6.10    1.10
   0  -2  -6    6.50    0.70
   0  -2  -6    9.80    1.10
   0   2   5  119.69    6.80
   0   2   5  133.59    7.20
   0   2   5  136.79    6.90
   0  -2  -5  131.89    6.80
   0  -2  -5  123.59    6.80
   0  -2  -5  133.59    7.00
   0   2   4 9575.84  496.15
   0   2   3 1313.67   68.59
   0   2   3 1294.67   68.59
   0   2   3 1309.97   68.59
   0   2   3 1326.67   68.59
   0   2   3 1374.76   68.69
   0  -2  -3 1397.46   68.69
   0  -2  -3 1266.27   68.59
   0  -2  -3 1324.87   68.59
   0  -2  -3 1303.27   68.59
   0   2   2   52.49    2.70
   0   2   2   50.99    2.80
   0   2   2   49.90    2.70
   0   2   2   52.59    2.70
   0  -2  -2   51.19    2.70
   0  -2  -2   53.59    2.80
   0  -2  -2   45.60    2.60
   0  -2  -2   50.29    2.60
   0  -2  -2   47.00    2.70
   0   2   1  900.01   46.70
   0  -2   1  821.22   42.60
   0   2  -2   49.50    2.70
   0   2  -2   50.29    2.70
   0   2  -2   50.39    2.70
   0   2  -2   53.09    2.70
   0  -2   2   53.19    2.70
   0  -2   2   47.40    2.70
   0  -2   2   49.10    2.80
   0  -2   2   54.69    2.70
   0   2  -3 1271.27   67.49
   0   2  -3 1337.07   67.59
   0   2  -3 1207.08   67.49
   0   2  -3 1401.86   67.49
   0   2  -3 1281.37   67.49
   0  -2   3 1277.77   67.49
   0  -2   3 1289.07   67.49
   0  -2   3 1323.57   67.49
   0  -2   3 1304.57   67.59
   0  -2   3 1326.87   67.49
   0  -2   3 1311.37   67.49
   0  -2   4 9999.00  518.05
   0   2  -5  129.49    7.10
   0   2  -5  129.49    7.10
   0   2  -5  135.99    7.20
   0   2  -5  134.89    7.20
   0  -2   5  145.39    7.40
   0  -2   5  136.99    7.10
   0  -2   5  132.09    7.10
   0   2  -6    5.60    0.70
   0   2  -6    4.10    1.00
   0  -2   6    4.20    1.50
   0  -2   6    7.40    0.90
   0  -2   6    4.80    0.90
   0   2  -7  481.45   23.70
   0  -2   7  454.85   23.70
   0  -2   7  436.46   23.80
   0  -2   7  448.16   24.20
   0   2  -8 2037.10  115.89
   0  -2   8 2220.58  116.39
   0  -2   8 2443.26  115.89
   0   2  -9   27.40    2.00
   0  -2   9   25.50    3.60
   0  -2   9   28.10    2.30
   0  -2   9   28.70    2.80
   0   2 -10    1.10    0.90
   0  -2  10    2.30    1.40
   0  -2  10   -1.00    1.80
   0  -2  11   30.00    4.10
   0  -2  11   45.00    3.70
   1   1  11   14.50    2.30
   1   1  10   -1.00    1.80
   1   1  10   -2.00    1.40
  -1  -1 -10   -1.10    0.90
   1   1   9   33.10    4.30
   1   1   9   37.80    2.80
   1   1   9   32.00    3.10
  -1  -1  -9   36.80    2.30
  -1  -1  -9   33.50    2.60
   1   1   8   88.89    5.60
   1   1   7   97.89    5.40
   1   1   7   85.69    6.30
   1   1   6   21.10    2.90
   1   1   6   26.00    1.60
   1   1   6   21.50    2.00
  -1  -1  -6   22.80    1.60
  -1  -1  -6   18.50    2.10
  -1  -1  -6   26.60    1.50
   1   1   5  437.06   23.00
   1   1   5  411.96   22.70
   1   1   5  440.86   22.80
  -1  -1  -5  439.76   22.70
  -1  -1  -5  442.96   22.70
  -1  -1  -5  462.85   22.90
  -1  -1  -5  422.96   22.70
   1   1   4 2049.29  107.79
   1   1   4 2047.60  107.69
   1   1   4 2120.39  107.59
   1   1   4 2023.80  107.59
  -1  -1  -4 2082.99  107.59
  -1  -1  -4 2156.98  107.69
  -1  -1  -4 2054.29  107.69
   1   1   3   60.19    3.10
   1   1   3   60.99    3.20
   1   1   3   63.89    3.70
   1   1   3   55.89    3.10
   1   1   3   57.19    3.10
  -1  -1  -3   47.90    3.10
  -1  -1  -3   55.39    3.40
  -1  -1  -3   51.69    3.10
  -1  -1  -3   65.89    3.10
  -1  -1  -3   56.29    3.20
   1   1   2   42.00    2.40
   1   1   2   45.00    2.30
   1   1   2   41.40    2.30
   1   1   2   44.30    2.40
   1   1   2   46.40    2.40
   1   1   2   45.90    2.70
  -1  -1  -2   46.50    2.30
  -1  -1  -2   46.40    2.40
  -1  -1  -2   46.60    2.50
  -1  -1  -2   37.60    2.40
  -1  -1  -2   50.49    2.40
  -1  -1  -2   37.70    2.40
   1   1   1 1071.99   55.59
   1   1  -1   46.50    2.50
   1   1  -1   46.80    2.50
   1   1  -1   47.60    2.50
   1   1  -1   48.70    2.50
  -1  -1   1   47.70    2.50
  -1  -1   1   48.00    2.50
  -1  -1   1   49.80    2.50
  -1  -1   1   45.70    2.50
  -1  -1   1   49.60    2.50
   1   1  -2  137.19    7.20
   1   1  -2  140.19    7.20
   1   1  -2  141.29    7.20
   1   1  -2  128.99    7.20
   1   1  -2  140.89    7.20
  -1  -1   2  140.79    7.20
  -1  -1   2  140.79    7.20
  -1  -1   2  142.39    7.20
  -1  -1   2  131.99    7.20
  -1  -1   2  133.69    7.20
   1   1  -3  247.58   12.40
   1   1  -3  222.08   12.40
   1   1  -3  241.48   12.30
   1   1  -3  220.68   12.30
   1   1  -3  254.47   12.40
  -1  -1   3  232.58   12.30
  -1  -1   3  247.38   12.40
  -1  -1   3  229.38   12.40
  -1  -1   3  233.78   12.40
  -1  -1   3  245.88   12.40
   1   1  -5   28.50    2.10
  -1  -1   5   33.50    1.90
  -1  -1   5   33.30    1.80
  -1  -1   5   27.70    1.80
   1   1  -6   25.40    1.80
   1   1  -6   30.80    2.20
  -1  -1   6   33.80    2.70
  -1  -1   6   30.60    1.80
  -1  -1   6   31.70    2.20
   1   1  -7  352.26   18.10
  -1  -1   7  346.47   18.10
  -1  -1   7  359.96   18.20
  -1  -1   7  328.77   19.20
   1   1  -8 1247.88   75.19
  -1  -1   8 1610.34   75.19
  -1  -1   8 1455.15   75.69
  -1  -1   8 1476.55   75.19
   1   1  -9    5.80    1.00
  -1  -1   9    8.70    1.30
  -1  -1   9    2.10    2.50
  -1  -1   9    6.40    4.00
   1   1 -10    1.40    0.90
  -1  -1  10    1.10    1.30
  -1  -1  10    1.30    1.70
  -1  -1  11   60.79    4.70
   2   0  11    8.20    3.10
   2   0  10    0.70    1.90
   2   0  10    2.00    1.50
  -2   0 -10    2.50    1.10
   2   0   9    0.30    2.20
   2   0   9   -0.40    1.60
  -2   0  -9   -1.00    1.20
  -2   0  -9   -1.30    0.90
   2   0   8   31.20    2.20
   2   0   8   19.10    3.20
   2   0   8   19.50    2.70
  -2   0  -8   28.50    1.90
  -2   0  -8   26.90    2.20
   2   0   7   58.99    3.90
   2   0   6    2.80    1.10
   2   0   6    3.20    0.80
   2   0   6    1.80    1.90
   2   0   5    2.70    1.60
   2   0   5    4.90    1.00
   2   0   4 1173.68   62.29
   2   0   4 1108.59   62.29
   2   0   4 1222.68   62.49
   2   0   4 1201.38   62.29
  -2   0  -4 1180.88   62.29
  -2   0  -4 1180.48   62.29
  -2   0  -4 1160.38   62.29
  -2   0  -4 1256.57   62.39
  -2   0  -4 1329.47   62.29
   2   0   2    9.00    0.70
   2   0   2   11.00    1.20
   2   0   2   10.10    0.80
   2   0   2    8.90    0.70
   2   0   2    9.90    1.10
   2   0   2    9.00    0.70
  -2   0  -2    9.50    0.70
  -2   0  -2   10.70    0.90
  -2   0  -2   11.50    0.80
  -2   0  -2   11.60    0.90
  -2   0  -2    8.10    0.60
  -2   0  -2    8.90    0.70
  -2   0  -2    9.20    1.30
   2   0   1    0.30    0.40
   2   0   1    0.80    0.20
   2   0   1    1.40    0.60
  -2   0  -1    0.70    0.10
  -2   0  -1    0.70    0.30
  -2   0  -1    0.50    0.20
  -2   0  -1    0.50    0.50
  -2   0   1   -0.10    0.20
  -2   0   1    0.10    0.10
   2   0  -2 1114.79   55.99
  -2   0   2 1043.50   55.89
   2   0  -3    0.50    0.30
   2   0  -3    1.00    0.50
   2   0  -3    0.20    0.30
  -2   0   3    1.00    0.30
  -2   0   3    1.70    0.40
  -2   0   3    0.90    0.30
  -2   0   3    0.80    0.60
   2   0  -5    0.90    0.70
  -2   0   5    1.60    0.50
  -2   0   5    1.20    1.00
   2   0  -6  578.24   28.20
   2   0  -6  558.64   28.00
  -2   0   6  521.45   28.00
  -2   0   6  538.35   28.20
  -2   0   6  496.35   28.00
   2   0  -8 3149.78  154.48
  -2   0   8 2863.71  154.88
  -2   0   8 2889.31  154.48
  -2   0   8 3014.60  154.48
   2   0  -9    1.20    0.90
  -2   0   9    0.50    1.50
  -2   0   9    1.90    1.10
  -2   0   9    1.00    2.60
   2   0 -10   35.00    2.30
  -2   0  10   38.60    2.70
  -2   0  10   36.30    3.10
   3  -1  10    0.50    2.30
   3  -1  10    4.00    1.70
  -3   1 -10    0.90    1.50
  -3   1 -10    0.90    1.10
   3  -1   9    2.30    1.70
  -3   1  -9    1.40    1.30
  -3   1  -9    0.30    1.70
   3  -1   8   -1.40    2.30
   3  -1   8    0.90    1.50
   3  -1   8    2.00    1.20
  -3   1  -8    0.10    0.80
  -3   1  -8   -0.40    1.00
   3  -1   7   28.20    3.90
   3  -1   7   29.90    2.70
   3  -1   7   37.90    2.30
  -3   1  -7   28.20    2.20
  -3   1  -7   36.30    2.10
   3  -1   6   46.20    4.40
   3  -1   6   50.39    3.50
   3  -1   6   53.39    3.20
  -3   1  -6   59.89    3.10
  -3   1  -6   58.59    3.10
   3  -1   5   38.20    3.30
   3  -1   5   34.00    2.20
   3  -1   5   36.40    2.50
  -3   1  -5   36.80    3.00
  -3   1  -5   41.10    2.30
  -3   1  -5   37.00    2.20
  -3   1  -5   38.70    2.20
   3  -1   4    8.60    1.00
   3  -1   4    5.90    1.60
   3  -1   4    8.00    0.90
  -3   1  -4    7.10    0.80
  -3   1  -4    5.60    0.60
  -3   1  -4    9.50    1.40
   3  -1   3  536.45   26.90
   3  -1   3  517.25   27.30
   3  -1   3  486.85   26.90
   3  -1   3  534.65   26.90
   3  -1   3  518.55   26.90
   3  -1   3  508.95   27.00
  -3   1  -3  560.34   27.10
  -3   1  -3  509.65   26.90
  -3   1  -3  523.95   26.90
  -3   1  -3  511.05   26.90
  -3   1  -3  497.65   26.90
   3  -1   2   34.40    2.10
   3  -1   2   40.40    2.90
   3  -1   2   35.40    2.10
   3  -1   2   39.60    2.40
   3  -1   2   36.90    2.10
  -3   1  -2   37.80    2.10
  -3   1  -2   37.50    2.10
  -3   1  -2   37.40    2.20
  -3   1  -2   39.30    2.60
  -3   1  -2   39.30    2.10
  -3   1  -2   39.80    2.20
   3  -1   1   71.39    3.50
   3  -1   1   67.29    3.50
   3  -1   1   68.29    3.50
  -3   1  -1   64.59    3.50
  -3   1  -1   62.09    3.50
  -3   1  -1   63.89    3.50
  -3   1  -1   73.09    3.60
  -3   1  -1   68.79    3.80
  -3   1   0   94.59    5.20
  -3   1   0  106.09    5.20
  -3   1   0   99.59    5.20
   3  -1  -2   15.00    0.90
  -3   1   2   14.80    0.80
  -3   1   2   13.90    0.90
   3  -1  -3   87.99    4.30
   3  -1  -3   78.89    4.30
   3  -1  -3   84.39    4.40
  -3   1   3   79.89    4.40
  -3   1   3   80.99    4.40
  -3   1   3   88.29    4.30
  -3   1   3   78.99    4.30
   3  -1  -4 2539.45  133.79
   3  -1  -4 2618.54  133.89
  -3   1   4 2744.63  133.79
  -3   1   4 2434.96  133.89
  -3   1   4 2569.24  133.79
   3  -1  -5  644.44   32.10
   3  -1  -5  613.44   32.00
  -3   1   5  603.84   32.00
  -3   1   5  622.64   32.10
  -3   1   5  566.34   32.00
  -3   1   5  649.74   32.00
   3  -1  -6   45.30    3.70
   3  -1  -6   55.79    2.80
  -3   1   6   50.59    2.90
  -3   1   6   49.80    3.30
  -3   1   6   52.79    2.80
  -3   1   6   51.09    2.90
   3  -1  -7    8.70    1.00
  -3   1   7   11.40    1.10
  -3   1   7    7.90    1.00
  -3   1   7    7.90    1.60
  -3   1   8 1063.29   57.99
  -3   1   8 1154.98   57.59
  -3   1   8 1109.59   57.69
   3  -1  -9   17.60    1.50
  -3   1   9   11.40    2.60
  -3   1   9   15.90    1.70
  -3   1   9   18.40    1.80
  -3   1  10    3.80    1.30
  -3   1  10    3.50    1.60
  -3   1  11    1.90    2.50
  -3   1  11    3.40    3.40
   4  -2  10    1.10    2.00
   4  -2  10    3.20    1.80
  -4   2 -10    1.30    1.40
  -4   2 -10    1.10    1.10
   4  -2   9    1.80    1.60
   4  -2   9    2.70    1.90
  -4   2  -9   -0.30    1.20
  -4   2  -9    1.50    1.00
   4  -2   8    3.70    2.70
   4  -2   8    4.90    1.20
  -4   2  -8    3.40    0.90
  -4   2  -8    3.90    1.00
   4  -2   7    4.30    1.00
   4  -2   7    3.70    1.40
   4  -2   7    2.20    2.30
  -4   2  -7    2.60    0.80
  -4   2  -7    3.20    0.80
   4  -2   6   35.70    4.00
   4  -2   6   38.10    2.50
   4  -2   6   25.80    2.10
  -4   2  -6   29.20    1.90
  -4   2  -6   26.90    2.00
  -4   2  -6   29.10    1.80
  -4   2  -6   33.80    2.00
   4  -2   5   10.60    1.20
   4  -2   5   11.70    2.10
  -4   2  -5   11.60    1.70
  -4   2  -5    8.80    1.10
  -4   2  -5    9.80    0.80
  -4   2  -5   10.50    1.00
   4  -2   4  109.19    6.10
   4  -2   4  114.09    6.80
   4  -2   4  114.49    6.30
  -4   2  -4  118.79    6.20
  -4   2  -4  124.99    6.40
  -4   2  -4  118.59    6.10
  -4   2  -4  116.59    6.20
   4  -2   3   40.10    3.30
   4  -2   3   42.80    2.40
   4  -2   3   42.50    2.70
  -4   2  -3   46.00    2.40
  -4   2  -3   47.60    2.50
  -4   2  -3   48.50    2.40
  -4   2  -3   45.20    2.80
  -4   2  -3   35.80    2.70
   4  -2   2  621.64   30.30
   4  -2   2  560.34   30.40
   4  -2   2  604.74   30.30
  -4   2  -2  561.44   30.30
  -4   2  -2  591.74   30.30
  -4   2  -2  630.64   30.40
  -4   2  -2  598.84   30.30
  -4   2  -2  505.25   30.40
  -4   2  -2  579.84   30.30
   4  -2   1  471.65   24.50
   4  -2   1  461.15   24.40
   4  -2   1  487.25   24.40
   4  -2   1  478.95   24.40
  -4   2  -1  468.95   24.40
  -4   2  -1  445.86   24.40
  -4   2  -1  445.16   24.40
  -4   2  -1  491.35   24.50
  -4   2  -1  487.05   24.60
   4  -2   0   33.80    1.70
  -4   2   0   30.20    1.70
  -4   2   0   31.60    1.80
  -4   2   0   32.00    1.70
  -4   2   0   33.20    1.70
  -4   2   2  629.84   32.70
   4  -2  -3  368.06   18.90
  -4   2   3  356.46   18.80
  -4   2   3  361.96   18.80
   4  -2  -4  783.62   38.90
  -4   2   4  749.73   38.90
  -4   2   4  683.83   38.80
  -4   2   4  742.43   38.80
  -4   2   4  806.62   38.80
  -4   2   4  724.03   38.80
   4  -2  -5  305.77   15.60
   4  -2  -5  320.87   15.50
  -4   2   5  288.67   15.60
  -4   2   5  267.17   15.50
  -4   2   5  313.07   15.50
  -4   2   5  288.97   15.50
   4  -2  -6  141.79    8.00
   4  -2  -6  158.08    8.20
  -4   2   6  150.68    8.00
  -4   2   6  156.58    8.00
   4  -2  -7    2.50    0.60
  -4   2   7    1.60    0.70
  -4   2   7    1.00    1.30
  -4   2   7    2.10    0.60
   4  -2  -8  433.86   21.60
  -4   2   8  429.96   21.60
  -4   2   8  394.96   22.00
  -4   2   8  395.86   21.60
   4  -2  -9   22.40    1.50
  -4   2   9   17.60    2.60
  -4   2   9   20.20    1.80
  -4   2   9   17.10    2.10
  -4   2  10    9.10    1.80
  -4   2  10   13.80    1.60
  -4   2  11   -0.40    2.00
  -4   2  11   -0.80    1.90
   5  -3  10   -0.40    2.00
  -5   3 -10   -1.30    1.00
  -5   3 -10   -1.90    1.50
   5  -3   9    4.10    1.70
   5  -3   9    2.40    1.80
  -5   3  -9    3.20    1.30
  -5   3  -9    2.50    1.00
   5  -3   8    0.10    1.60
   5  -3   8    0.30    1.30
  -5   3  -8   -0.10    1.00
  -5   3  -8   -0.50    0.90
   5  -3   7    2.60    1.10
   5  -3   7    0.80    1.40
  -5   3  -7    2.60    0.80
  -5   3  -7    2.30    0.80
   5  -3   6   -0.70    1.30
   5  -3   6   -1.70    2.10
   5  -3   6    0.40    0.90
  -5   3  -6   -0.90    0.70
  -5   3  -6    1.60    0.80
  -5   3  -6    1.70    1.00
  -5   3  -6    0.90    0.70
   5  -3   5    1.90    2.00
   5  -3   5   -1.40    1.10
  -5   3  -5    0.70    0.60
  -5   3  -5    0.50    0.60
  -5   3  -5    1.10    0.50
  -5   3  -5    0.40    0.60
   5  -3   4    0.90    1.70
   5  -3   4    0.20    1.00
  -5   3  -4    1.10    0.50
  -5   3  -4    1.40    0.50
  -5   3  -4    2.80    0.60
  -5   3  -4    1.40    1.00
   5  -3   3   11.00    1.50
  -5   3  -3   14.10    1.00
  -5   3  -3   10.70    0.90
  -5   3  -3   11.20    1.70
  -5   3  -3   10.10    0.90
   5  -3   2  252.07   12.30
   5  -3   2  215.78   12.40
   5  -3   2  230.38   12.30
   5  -3   2  254.47   12.40
  -5   3  -2  245.68   12.30
  -5   3  -2  241.08   12.30
  -5   3  -2  219.18   12.60
  -5   3  -2  238.68   12.40
  -5   3  -2  230.08   12.30
  -5   3  -2  233.08   12.30
   5  -3   1   16.10    1.00
  -5   3  -1   13.60    1.90
  -5   3  -1   14.80    1.00
  -5   3  -1   16.90    1.00
  -5   3  -1   18.20    1.30
   5  -3   0   61.49    3.00
  -5   3   0   60.89    3.20
  -5   3   0   51.69    3.10
  -5   3   0   56.39    3.10
  -5   3   0   58.29    3.00
  -5   3   2 1039.00   53.89
  -5   3   3  167.88    8.60
  -5   3   3  159.68    8.50
   5  -3  -4    4.70    0.60
  -5   3   4    6.30    0.60
  -5   3   4    6.80    0.60
  -5   3   4    5.10    0.70
   5  -3  -5  100.99    5.30
  -5   3   5  105.59    5.20
  -5   3   5   97.49    5.30
  -5   3   5   98.69    5.10
  -5   3   5   86.39    5.10
   5  -3  -6   74.39    4.20
  -5   3   6   71.89    4.00
  -5   3   6   73.89    4.00
  -5   3   6   70.29    4.30
  -5   3   6   79.59    4.00
  -5   3   7    2.50    0.60
  -5   3   7    2.00    0.70
  -5   3   7    1.10    1.20
  -5   3   7    2.70    0.60
  -5   3   8  122.59    6.00
  -5   3   8  109.99    6.10
  -5   3   8  103.29    6.60
  -5   3   9   26.40    1.90
  -5   3   9   20.70    2.10
  -5   3   9   21.70    3.10
  -5   3  10   19.30    2.10
  -5   3  11   -0.30    1.70
  -5   3  11    1.30    2.40
   6  -4   9    3.80    1.90
  -6   4  -9    6.10    1.30
  -6   4  -9    4.60    1.10
   6  -4   8    2.50    1.50
  -6   4  -8    3.20    0.90
  -6   4  -8    3.60    1.00
   6  -4   7    5.00    1.70
  -6   4  -7    7.70    0.80
  -6   4  -7    5.20    1.00
  -6   4  -7    5.70    0.90
  -6   4  -7    5.90    1.00
   6  -4   6  102.29    6.20
  -6   4  -6  108.19    5.90
  -6   4  -6  112.99    5.80
  -6   4  -6  113.29    5.90
  -6   4  -6  106.69    5.90
   6  -4   5   41.90    3.30
  -6   4  -5   49.30    2.70
  -6   4  -5   47.70    2.80
  -6   4  -5   50.39    2.80
   6  -4   4   10.20    1.40
  -6   4  -4   10.10    1.10
  -6   4  -4   10.20    1.20
  -6   4  -4    9.50    1.40
   6  -4   3  147.69    8.40
  -6   4  -3  161.38    8.30
  -6   4  -3  162.08    8.50
  -6   4  -3  157.18    8.30
  -6   4  -3  159.68    8.30
   6  -4   2  439.36   22.50
   6  -4   2  415.66   22.60
  -6   4  -2  429.56   22.50
  -6   4  -2  438.56   22.50
  -6   4  -2  438.76   22.50
  -6   4  -2  415.16   22.50
  -6   4  -2  451.65   22.70
   6  -4   1  228.18   12.00
   6  -4   1  242.78   12.10
  -6   4  -1  239.28   12.30
  -6   4  -1  228.68   12.10
  -6   4  -1  239.98   12.00
  -6   4  -1  221.68   12.00
  -6   4  -1  217.38   12.00
  -6   4   0   11.00    0.80
  -6   4   0   13.60    0.80
  -6   4   0   10.70    0.90
  -6   4   0   11.70    0.90
  -6   4   2  441.16   22.90
  -6   4   3  621.54   32.30
  -6   4   3  623.84   32.30
  -6   4   4  185.98    9.40
  -6   4   4  167.88    9.70
  -6   4   4  184.28    9.40
   6  -4  -5   85.19    4.40
  -6   4   5   79.49    4.20
  -6   4   5   75.29    4.40
  -6   4   5   81.29    4.20
  -6   4   5   76.69    4.40
   6  -4  -6   66.69    3.80
  -6   4   6   66.59    3.60
  -6   4   6   64.99    3.60
  -6   4   6   66.89    3.60
  -6   4   6   63.39    3.80
  -6   4   7   71.69    4.40
  -6   4   7   75.79    4.00
  -6   4   7   72.59    4.20
  -6   4   7   73.99    4.00
  -6   4   8   25.60    2.80
  -6   4   8   34.10    2.00
  -6   4   8   26.60    2.10
  -6   4   9    8.90    1.20
  -6   4   9   11.40    1.70
  -6   4   9    4.10    1.80
  -6   4  10   10.30    1.60
  -6   4  10   16.20    1.90
   6  -4 -11    2.70    7.10
  -6   4  11    3.60    1.70
   7  -5   9    1.70    2.00
  -7   5  -9   -0.40    1.60
  -7   5  -9   -1.20    1.50
   7  -5   8    2.00    1.50
  -7   5  -8    1.10    0.90
  -7   5  -8    1.10    1.00
   7  -5   7   -0.50    2.10
  -7   5  -7   -0.60    1.00
  -7   5  -7    0.90    0.90
  -7   5  -7    2.20    0.70
   7  -5   6    4.90    1.40
  -7   5  -6    9.20    1.10
  -7   5  -6    8.60    1.00
  -7   5  -6    6.90    1.00
  -7   5  -6    8.50    0.90
   7  -5   5   12.10    1.60
  -7   5  -5   16.80    1.40
  -7   5  -5   16.20    1.40
  -7   5  -5   20.20    1.50
   7  -5   4   37.80    3.10
  -7   5  -4   50.99    2.60
  -7   5  -4   48.70    2.60
  -7   5  -4   47.70    2.70
  -7   5  -4   42.00    3.20
   7  -5   3    2.90    1.10
  -7   5  -3    2.70    0.50
  -7   5  -3    3.20    1.20
  -7   5  -3    2.40    0.60
  -7   5  -3    3.50    0.60
  -7   5  -2   10.20    0.90
  -7   5  -2   10.40    0.90
  -7   5  -2    6.50    0.90
   7  -5   1  239.48   11.90
   7  -5   1  230.08   11.90
  -7   5  -1  225.78   11.90
  -7   5  -1  218.78   11.90
  -7   5  -1  228.58   11.90
  -7   5  -1  222.58   11.90
  -7   5  -1  233.48   12.20
  -7   5   0  128.79    6.90
  -7   5   0  131.39    6.90
  -7   5   0  138.69    6.90
  -7   5   1  180.78    9.50
  -7   5   1  183.28    9.50
  -7   5   4  128.79    6.70
  -7   5   4  132.59    6.80
  -7   5   4  120.99    6.70
  -7   5   5   52.29    3.00
  -7   5   5   51.59    2.80
  -7   5   5   50.79    2.80
  -7   5   6   11.80    1.00
  -7   5   6   10.10    1.00
  -7   5   6   10.20    1.50
  -7   5   6   12.10    1.00
  -7   5   7    2.30    1.10
  -7   5   7    2.90    0.70
  -7   5   7    3.20    0.70
  -7   5   8    7.20    1.50
  -7   5   8    6.90    0.90
  -7   5   8    9.00    1.20
  -7   5   9    7.70    1.80
  -7   5   9   11.10    1.20
  -7   5   9   11.10    1.70
   7  -5 -10   -2.80    6.30
  -7   5  10    8.40    1.50
  -7   5  10   11.10    1.40
   7  -5 -11    5.60    7.10
  -7   5  11   -0.80    1.70
  -7   5  11    0.90    1.60
  -8   6  -9    1.20    1.10
  -8   6  -9    2.00    1.30
   8  -6   8    4.40    1.90
  -8   6  -8    3.00    1.20
  -8   6  -8    2.70    1.00
  -8   6  -8    4.10    1.00
   8  -6   7   -0.20    1.50
  -8   6  -7    2.40    1.00
  -8   6  -7    1.90    1.00
  -8   6  -7    2.50    0.90
  -8   6  -7    1.70    0.80
   8  -6   6    1.70    1.40
  -8   6  -6    2.50    0.80
  -8   6  -6    1.80    0.70
  -8   6  -6    0.70    0.90
  -8   6  -6    0.60    0.90
   8  -6   5    0.70    1.40
  -8   6  -5    4.10    0.80
  -8   6  -5    3.50    0.80
   8  -6   4   12.60    1.70
  -8   6  -4   18.50    1.40
  -8   6  -4   17.00    1.50
  -8   6  -4   18.40    1.40
  -8   6  -3   10.50    1.10
  -8   6  -3    6.00    2.50
  -8   6  -3   10.20    1.10
  -8   6  -3   11.50    1.10
  -8   6  -2   45.00    3.20
  -8   6  -2   49.00    2.70
  -8   6  -2   45.40    2.60
  -8   6  -2   49.00    2.60
  -8   6  -1    4.20    0.50
  -8   6  -1    3.80    0.80
  -8   6  -1    4.90    0.50
  -8   6  -1    3.20    1.20
  -8   6  -1    5.00    0.50
  -8   6   0   14.50    1.00
  -8   6   0   16.10    1.00
  -8   6   0   12.80    1.00
  -8   6   0   15.60    1.50
  -8   6   0   16.20    1.70
  -8   6   1   12.30    0.90
  -8   6   1   13.30    0.90
  -8   6   3   47.80    2.60
  -8   6   4    7.30    0.70
  -8   6   4    6.70    0.70
  -8   6   5    3.20    0.50
  -8   6   5    3.40    0.70
  -8   6   5    3.70    0.50
  -8   6   6   14.90    1.60
  -8   6   6   16.40    1.10
  -8   6   6   15.30    1.20
   8  -6  -7   -0.10    4.30
  -8   6   7    1.20    0.60
  -8   6   7    0.90    1.00
  -8   6   7    1.60    0.60
  -8   6   7    0.90    0.50
   8  -6  -8   -2.40    4.70
  -8   6   8    0.20    0.70
  -8   6   8    0.50    1.20
  -8   6   8    0.30    0.70
  -8   6   9    3.10    0.90
  -8   6   9   -0.20    1.50
  -8   6   9    3.20    1.00
   8  -6 -10    4.80    6.10
  -8   6  10    1.30    1.20
  -8   6  10    1.20    1.20
   8  -6 -11   -1.30    6.10
  -8   6  11    1.90    1.50
  -8   6  11    0.60    2.20
  -9   7  -8    3.40    1.40
  -9   7  -8    2.70    1.60
  -9   7  -8    3.10    1.00
  -9   7  -7    2.20    1.10
  -9   7  -7    2.60    1.00
  -9   7  -7    2.80    0.90
  -9   7  -7    3.50    1.00
  -9   7  -6    2.90    0.90
  -9   7  -6    4.00    1.00
  -9   7  -6    5.10    0.90
  -9   7  -5    2.40    0.80
  -9   7  -5    3.10    0.80
  -9   7  -5    3.70    0.90
  -9   7  -5    1.40    0.80
  -9   7  -4   61.89    3.60
  -9   7  -4   65.19    3.60
  -9   7  -4   67.49    3.70
  -9   7  -3   23.80    2.70
  -9   7  -3   28.50    1.80
  -9   7  -3   28.20    1.80
  -9   7  -3   28.30    1.80
  -9   7  -2   65.99    4.30
  -9   7  -2   69.49    3.70
  -9   7  -2   69.99    3.70
  -9   7  -2   65.19    3.70
  -9   7  -1  162.08    8.40
  -9   7  -1  169.18    8.80
  -9   7  -1  158.18    8.40
  -9   7  -1  154.38    8.40
  -9   7   0  343.67   18.60
  -9   7   0  371.36   18.60
  -9   7   1   45.10    2.40
  -9   7   1   41.20    2.40
  -9   7   2  148.09    7.70
  -9   7   4   75.99    4.00
  -9   7   5   10.30    1.00
  -9   7   5   11.40    0.90
  -9   7   6  115.99    6.40
  -9   7   6  110.49    6.20
  -9   7   6  125.89    6.20
  -9   7   7  191.78   10.60
  -9   7   7  206.18   10.40
  -9   7   7  192.58   10.30
  -9   7   8   14.50    2.10
  -9   7   8   15.60    1.50
  -9   7   8   18.10    1.50
   9  -7  -9    2.10    5.60
  -9   7   9    0.60    0.90
  -9   7   9    1.00    1.50
  -9   7   9    1.90    1.00
   9  -7 -10    0.00    5.40
  -9   7  10    8.90    1.40
  -9   7  10   11.80    1.50
   9  -7 -11    0.50    5.40
 -10   8  -8    0.30    1.10
 -10   8  -8    0.10    1.10
 -10   8  -7    4.00    1.00
 -10   8  -7    4.50    1.10
 -10   8  -7    5.90    1.30
 -10   8  -7    2.20    1.00
 -10   8  -6   -0.20    0.90
 -10   8  -6    0.90    1.00
 -10   8  -6    1.40    0.90
 -10   8  -6    1.00    1.00
 -10   8  -5    5.20    0.90
 -10   8  -5    3.50    1.00
 -10   8  -5    6.00    1.00
 -10   8  -5    3.70    0.90
 -10   8  -4    3.90    0.80
 -10   8  -4    3.40    0.80
 -10   8  -4    2.90    0.80
 -10   8  -3   30.10    1.90
 -10   8  -3   27.70    1.80
 -10   8  -3   26.70    1.90
 -10   8  -2   -0.80    0.60
 -10   8  -2    0.20    1.60
 -10   8  -2   -1.10    1.00
 -10   8  -2    0.10    0.60
 -10   8  -1   17.40    1.40
 -10   8  -1   17.80    1.40
 -10   8   0  109.99    5.90
 -10   8   0  113.59    5.90
 -10   8   1   75.29    4.10
 -10   8   1   76.39    4.10
 -10   8   2    1.10    0.40
 -10   8   2    1.10    0.50
 -10   8   3  155.88    8.20
 -10   8   4   87.69    4.60
 -10   8   5   34.30    2.10
 -10   8   6   23.40    1.60
 -10   8   7   30.30    2.00
 -10   8   7   36.60    2.10
 -10   8   7   30.80    2.50
 -10   8   8   19.60    1.60
 -10   8   8   19.90    2.40
 -10   8   8   24.80    1.70
 -10   8   9    1.20    1.50
 -10   8   9    0.90    0.90
 -10   8   9    1.00    1.00
 -10   8  10    5.90    1.40
 -10   8  10    5.90    1.30
 -10   8  11    1.80    1.70
 -11   9  -7    1.30    1.40
 -11   9  -7    1.30    1.00
 -11   9  -7    0.60    1.10
 -11   9  -6   -0.80    1.00
 -11   9  -6   -0.90    1.00
 -11   9  -6    0.20    0.90
 -11   9  -6   -0.50    1.00
 -11   9  -5    6.20    1.00
 -11   9  -5   11.70    1.50
 -11   9  -5    9.80    1.20
 -11   9  -5    8.80    1.20
 -11   9  -4   22.50    1.80
 -11   9  -4   16.30    1.60
 -11   9  -4   22.50    1.80
 -11   9  -3   11.80    1.30
 -11   9  -3   15.90    1.50
 -11   9  -3   11.60    1.50
 -11   9  -2    1.50    0.60
 -11   9  -2    2.20    0.80
 -11   9  -2    1.50    0.70
 -11   9  -2    3.70    1.50
 -11   9   0  134.79    7.10
 -11   9   0  133.59    7.10
 -11   9   1    5.90    0.80
 -11   9   2   14.30    1.20
 -11   9   2   13.60    1.20
 -11   9   3    9.30    1.00
 -11   9   4   84.59    4.50
 -11   9   5   -0.30    0.60
 -11   9   6    2.80    0.70
 -11   9   7    3.20    0.70
 -11   9   7    4.90    0.80
 -11   9   8   34.20    2.20
 -11   9   8   30.20    2.70
 -11   9   9   -0.60    1.00
 -11   9   9    0.30    1.10
 -11   9  10   -2.00    1.20
 -11   9  10    3.20    1.20
 -11   9  11   -2.00    1.50
 -12  10  -7   -0.50    1.00
 -12  10  -7   -0.90    1.20
 -12  10  -6    1.40    1.00
 -12  10  -6   -0.40    1.10
 -12  10  -6   -0.50    0.90
 -12  10  -6    1.70    1.10
 -12  10  -5    1.00    1.00
 -12  10  -5    0.40    0.80
 -12  10  -5   -0.60    0.90
 -12  10  -5    1.60    1.00
 -12  10  -4   11.90    1.50
 -12  10  -4   13.30    1.50
 -12  10  -4   14.90    1.70
 -12  10  -4   15.60    1.60
 -12  10  -3   13.40    1.50
 -12  10  -3   14.50    1.60
 -12  10  -2    0.10    0.80
 -12  10  -2    0.70    0.70
 -12  10  -2    0.80    0.70
 -12  10   0   38.70    2.30
 -12  10   0   34.60    2.10
 -12  10   0   38.60    2.30
 -12  10   1   85.49    4.70
 -12  10   1   88.39    4.70
 -12  10   2    2.40    0.60
 -12  10   2    0.90    0.50
 -12  10   3   20.00    1.40
 -12  10   3   16.40    1.40
 -12  10   5   42.90    2.40
 -12  10   6    2.20    0.70
 -12  10   7    2.20    0.80
 -12  10   8    0.50    1.00
 -12  10   9    5.90    1.20
 -12  10  10   -0.90    1.10
 -12  10  10   -2.10    2.00
 -13  11  -6    1.50    1.00
 -13  11  -6    0.80    1.20
 -13  11  -6   -1.90    1.20
 -13  11  -6    1.90    1.20
 -13  11  -5   -0.20    1.10
 -13  11  -5    1.40    1.00
 -13  11  -5    1.50    1.10
 -13  11  -5    1.80    0.90
 -13  11  -4   16.50    1.70
 -13  11  -4   14.50    1.80
 -13  11  -4   16.50    1.70
 -13  11  -3   35.10    2.40
 -13  11  -3   34.90    2.40
 -13  11  -2    7.40    1.00
 -13  11  -2    9.60    1.10
 -13  11  -2    6.40    0.90
 -13  11  -1   14.80    1.50
 -13  11  -1   14.60    1.50
 -13  11   0   93.39    5.10
 -13  11   0   96.59    5.20
 -13  11   1  153.68    8.20
 -13  11   1  155.88    8.20
 -13  11   2   16.70    1.50
 -13  11   3   16.00    1.40
 -13  11   4   58.89    3.30
 -13  11   5  161.38    8.90
 -13  11   5  177.28    8.90
 -13  11   6    4.90    0.80
 -13  11   7    5.00    0.90
 -13  11   8    5.30    1.10
 -13  11   9   35.20    2.60
 -13  11  10    2.50    1.30
 -14  12  -5    3.10    1.30
 -14  12  -5    3.30    1.20
 -14  12  -5    1.00    1.00
 -14  12  -5    2.40    1.20
 -14  12  -4    0.10    0.90
 -14  12  -4   -0.10    1.10
 -14  12  -4    0.40    1.00
 -14  12  -4    2.40    1.10
 -14  12  -3   -0.50    1.00
 -14  12  -3    0.60    0.80
 -14  12  -3   -1.40    1.00
 -14  12  -3    0.70    1.00
 -14  12  -2    1.30    0.90
 -14  12  -2    1.20    1.30
 -14  12  -2    0.60    0.90
 -14  12  -1    3.50    0.70
 -14  12  -1    5.60    1.00
 -14  12  -1    4.60    0.90
 -14  12   0    0.50    0.80
 -14  12   0    0.30    0.70
 -14  12   1    1.10    0.70
 -14  12   1    0.90    0.70
 -14  12   2    9.00    1.00
 -14  12   3    5.30    0.80
 -14  12   3    5.10    0.70
 -14  12   4   -0.90    0.60
 -14  12   4   -1.40    0.60
 -14  12   6    7.30    0.80
 -14  12   6    9.10    1.00
 -14  12   7    5.00    0.80
 -14  12   7    5.60    1.00
 -14  12   8   -0.50    1.00
 -14  12   9   -0.80    1.10
 -15  13  -4   -0.30    1.00
 -15  13  -4    0.00    1.20
 -15  13  -4   -0.60    1.10
 -15  13  -4   -1.10    1.40
 -15  13  -3    3.00    1.10
 -15  13  -3    0.70    1.10
 -15  13  -3    1.80    1.00
 -15  13  -3    1.90    0.90
 -15  13  -2    1.50    1.30
 -15  13  -2    0.30    1.00
 -15  13  -2   -0.10    1.00
 -15  13  -2   -0.50    0.70
 -15  13  -1    2.40    1.00
 -15  13  -1    4.90    0.90
 -15  13   0    0.90    0.70
 -15  13   1   10.30    1.40
 -15  13   2    1.00    0.80
 -15  13   3    6.60    0.90
 -15  13   3    4.80    0.90
 -15  13   4   -0.30    0.80
 -15  13   4   -0.10    0.70
 -15  13   6    2.10    0.70
 -15  13   7    0.00    1.40
 -15  13   7    0.20    0.70
 -15  13   8    0.50    1.00
 -15  13   9    0.30    1.10
 -16  14  -4    1.50    1.40
 -16  14  -3   -2.10    1.20
 -16  14  -3   -1.00    1.00
 -16  14  -3   -1.80    1.20
 -16  14  -3   -0.80    1.10
 -16  14  -2   -0.40    0.80
 -16  14  -2   -0.20    1.10
 -16  14  -2    0.00    1.00
 -16  14  -2    0.50    1.10
 -16  14  -1    1.10    1.00
 -16  14  -1    0.20    1.10
 -16  14  -1    0.40    1.10
 -16  14   0    2.00    1.00
 -16  14   0    0.90    1.00
 -16  14   1    0.10    0.90
 -16  14   1   -0.90    0.80
 -16  14   1   -0.30    0.90
 -16  14   2    0.30    0.90
 -16  14   2    0.20    1.00
 -16  14   3    0.50    1.10
 -16  14   3    0.30    1.00
 -16  14   4   -0.90    0.80
 -16  14   4    0.20    0.80
 -16  14   8   -1.20    1.10
 -17  15  -2    0.00    0.90
 -17  15  -2    2.90    1.10
 -17  15  -2    0.30    1.30
 -17  15  -2    0.40    1.20
 -17  15  -1   -1.10    1.50
 -17  15  -1    2.30    1.10
 -17  15  -1    0.80    1.30
 -17  15   0   -0.90    1.20
 -17  15   0    0.80    1.20
 -17  15   1    5.60    1.20
 -17  15   1    4.80    1.20
 -17  15   2    1.70    1.00
 -17  15   2    2.30    1.10
 -17  15   3    4.30    1.10
 -17  15   3    4.10    1.10
 -17  15   4    3.00    0.90
 -17  15   4    1.30    1.10
 -18  16   0    0.60    1.20
 -18  16   0    0.40    1.20
 -18  16   1   -1.20    1.30
 -18  16   2   -0.50    1.00
 -18  16   2    0.20    1.10
 -18  16   3    0.90    1.00
 -18  16   3   -1.40    1.00
 -18  16   4    0.50    1.00
 -18  16   4    1.70    0.90
 -19  17   2    1.80    1.40
 -19  17   2    3.40    1.30
 -19  17   3    2.40    1.10
 -19  17   3    3.00    1.10
 -19  17   4   -1.30    0.90
 -18  22   4    0.60    1.10
 -18  22   4    1.00    1.20
 -18  22   4    0.10    1.00
 -18  22   3    1.70    1.80
 -18  22   3   -0.60    1.00
 -18  22   3    1.90    1.10
 -18  22   2   -0.60    1.20
 -18  22   2   -0.90    1.20
 -18  22   2    1.10    1.20
 -18  22   1   -1.40    1.00
 -17  21   6    0.20    1.70
 -17  21   5    8.40    1.20
 -17  21   5    8.30    1.40
 -17  21   4   -0.90    1.10
 -17  21   4    1.80    1.00
 -17  21   4    0.40    1.00
 -17  21   3   -0.10    1.00
 -17  21   3   -0.60    1.00
 -17  21   2   -1.40    1.00
 -17  21   2   -1.30    1.10
 -17  21   1    4.40    1.50
 -17  21   1    4.70    1.10
 -17  21   0   -0.40    1.30
 -17  21   0    0.40    1.20
 -17  21  -1    1.00    1.60
 -17  21  -1    1.00    1.20
 -16  20   6   -0.10    0.90
 -16  20   5   -1.30    0.90
 -16  20   5   -1.70    0.90
 -16  20   4    1.10    1.00
 -16  20   4    0.50    0.90
 -16  20   3   -1.10    1.10
 -16  20   3   -0.10    0.90
 -16  20   2    4.70    1.20
 -16  20   2    7.70    1.10
 -16  20   1    0.60    0.90
 -16  20   1    0.10    1.00
 -16  20   0    0.90    1.10
 -16  20   0    0.40    0.90
 -16  20  -1    0.90    1.10
 -16  20  -1    1.70    1.20
 -16  20  -2    0.60    1.30
 -16  20  -2    2.20    1.50
 -16  20  -2    3.10    1.30
 -16  20  -3    1.20    1.50
 -15  19   8   -1.80    1.20
 -15  19   7   -0.20    0.80
 -15  19   6   -0.70    0.80
 -15  19   5   -0.60    0.80
 -15  19   5   -0.50    0.80
 -15  19   4    2.20    1.50
 -15  19   4    3.60    1.00
 -15  19   3   -0.20    0.70
 -15  19   3    0.30    0.90
 -15  19   2    2.60    0.80
 -15  19   2    2.20    1.00
 -15  19   1   -1.90    0.90
 -15  19   1   -0.80    0.80
 -15  19   0   -0.30    0.80
 -15  19   0    0.10    0.90
 -15  19  -1   -1.00    1.00
 -15  19  -1    0.00    0.90
 -15  19  -1   -0.60    0.70
 -15  19  -2    3.00    1.00
 -15  19  -2    1.50    1.10
 -15  19  -2    1.90    0.90
 -15  19  -3   -0.20    1.90
 -15  19  -3   -0.90    1.40
 -15  19  -3   -1.20    1.00
 -15  19  -4    2.70    1.30
 -14  18   9    0.80    1.20
 -14  18   8    1.50    1.10
 -14  18   8    0.40    0.80
 -14  18   7    0.70    0.70
 -14  18   7    2.30    1.50
 -14  18   6    1.30    0.80
 -14  18   5    3.60    0.80
 -14  18   4   -0.10    0.70
 -14  18   4    1.20    0.80
 -14  18   3    7.50    1.00
 -14  18   3    8.80    0.90
 -14  18   2    8.80    0.90
 -14  18   2    9.00    1.00
 -14  18   1    0.30    0.90
 -14  18   1   -1.00    0.70
 -14  18   0    1.50    0.80
 -14  18   0    0.80    1.40
 -14  18  -1    2.30    0.80
 -14  18  -1    3.30    0.90
 -14  18  -2    4.90    1.00
 -14  18  -2    3.90    0.90
 -14  18  -2    4.70    1.10
 -14  18  -3    0.20    1.00
 -14  18  -3   -0.50    1.00
 -14  18  -3   -0.40    0.90
 -14  18  -4   -0.60    1.00
 -14  18  -4   -0.40    1.40
 -13  17   9    6.20    1.40
 -13  17   8    4.80    1.20
 -13  17   7    1.10    0.90
 -13  17   6   -0.30    0.80
 -13  17   6   -0.30    0.60
 -13  17   5    7.60    0.80
 -13  17   4    2.20    0.60
 -13  17   3    7.00    0.80
 -13  17   3    6.00    0.80
 -13  17   2    5.50    0.80
 -13  17   2    6.70    0.80
 -13  17   1    5.50    0.70
 -13  17   1    5.60    0.90
 -13  17   0    4.50    0.90
 -13  17   0    2.60    0.70
 -13  17  -1    7.80    0.90
 -13  17  -1    6.60    0.90
 -13  17  -2    0.80    1.10
 -13  17  -2   -0.30    0.80
 -13  17  -2    1.00    0.90
 -13  17  -3    3.90    0.90
 -13  17  -3    2.60    1.00
 -13  17  -3    3.40    1.00
 -13  17  -4    1.40    1.10
 -13  17  -4    1.30    0.90
 -13  17  -4    1.50    1.00
 -13  17  -5    2.00    1.80
 -13  17  -5    1.10    1.40
 -13  17  -5   -0.30    1.10
 -12  16  10    1.80    1.40
 -12  16   9    2.70    1.20
 -12  16   8    3.30    1.10
 -12  16   7    4.30    0.90
 -12  16   6    4.10    0.80
 -12  16   5    0.30    0.60
 -12  16   4   -0.60    0.50
 -12  16   3    2.60    0.60
 -12  16   2    0.20    0.50
 -12  16   2    0.00    0.70
 -12  16   1   13.60    1.30
 -12  16   1   13.90    1.30
 -12  16   0   -0.40    0.60
 -12  16   0   -1.00    0.70
 -12  16  -1    0.50    0.60
 -12  16  -1    0.00    0.70
 -12  16  -1    0.20    0.70
 -12  16  -2    0.40    0.80
 -12  16  -2    1.70    0.80
 -12  16  -2   -0.80    0.70
 -12  16  -3    1.20    0.80
 -12  16  -3    0.60    1.00
 -12  16  -3    1.60    1.40
 -12  16  -4   -0.20    1.00
 -12  16  -4   -0.80    0.90
 -12  16  -4    0.10    0.80
 -12  16  -5    1.20    1.00
 -12  16  -5    0.60    1.10
 -12  16  -5    0.10    0.90
 -12  16  -6    0.20    1.10
 -12  16  -6   -1.10    1.60
 -12  16  -6   -0.30    1.70
 -12  16  -6    0.40    1.00
 -11  15  10    0.60    1.40
 -11  15   9    1.50    1.20
 -11  15   8    0.20    1.00
 -11  15   7   11.60    1.40
 -11  15   6    4.20    0.80
 -11  15   5   10.80    1.20
 -11  15   4   -1.00    0.50
 -11  15   3    9.90    1.00
 -11  15   2    4.50    0.60
 -11  15   1   33.20    2.00
 -11  15   1   31.10    2.00
 -11  15   0    0.90    0.60
 -11  15   0   -0.30    0.60
 -11  15  -1    4.80    0.70
 -11  15  -1    3.60    0.70
 -11  15  -1    2.50    0.70
 -11  15  -2    2.50    0.70
 -11  15  -2    0.40    0.70
 -11  15  -2    0.90    0.70
 -11  15  -3   15.00    1.60
 -11  15  -3   16.20    1.50
 -11  15  -4    4.90    1.20
 -11  15  -4    3.40    0.90
 -11  15  -4    3.50    0.90
 -11  15  -5    2.40    1.00
 -11  15  -5    1.50    0.90
 -11  15  -5    2.50    1.10
 -11  15  -6    0.70    1.00
 -11  15  -6    2.20    1.10
 -11  15  -6    2.30    1.10
 -11  15  -6    2.70    1.10
 -11  15  -7    2.40    1.10
 -11  15  -7    1.80    1.20
 -11  15  -7    2.00    1.20
 -11  15  -7    2.30    1.20
 -10  14  10    2.50    1.70
 -10  14   9    2.90    1.20
 -10  14   8    1.50    1.20
 -10  14   7   34.40    2.20
 -10  14   6    7.00    0.90
 -10  14   5    7.00    0.90
 -10  14   1   67.09    3.80
 -10  14   1   72.29    3.80
 -10  14   0    8.20    0.80
 -10  14   0    9.10    1.00
 -10  14  -1   12.30    1.10
 -10  14  -1   13.40    1.30
 -10  14  -2    5.20    0.70
 -10  14  -2    4.50    0.70
 -10  14  -2    3.90    0.70
 -10  14  -3    2.50    0.70
 -10  14  -3    2.20    0.70
 -10  14  -3    1.20    0.70
 -10  14  -4    4.00    0.80
 -10  14  -4    3.70    0.80
 -10  14  -4    4.30    0.90
 -10  14  -5    0.10    1.00
 -10  14  -5    0.40    0.80
 -10  14  -6   -0.70    0.90
 -10  14  -6   -1.20    1.00
 -10  14  -6    0.20    1.00
 -10  14  -7    1.30    1.10
 -10  14  -7    0.60    1.30
 -10  14  -7   -3.30    1.10
 -10  14  -7   -0.50    1.00
  -9  13  11   -1.50    1.60
  -9  13  10    1.70    1.30
  -9  13  10    0.50    1.30
  -9  13   9    8.00    1.30
  -9  13   9    7.10    1.30
  -9  13   8    6.30    1.10
  -9  13   7    3.10    0.90
  -9  13   6    0.10    0.70
  -9  13   5   34.80    2.20
  -9  13   4    4.90    0.60
  -9  13   3   41.50    2.30
  -9  13   2    0.50    0.40
  -9  13   1  160.48    8.40
  -9  13   0   25.60    1.60
  -9  13   0   23.70    1.50
  -9  13  -1    2.20    0.60
  -9  13  -1    3.20    0.60
  -9  13  -2    1.70    0.60
  -9  13  -2    2.10    0.60
  -9  13  -2    1.20    0.60
  -9  13  -3   61.39    3.40
  -9  13  -3   59.19    3.70
  -9  13  -3   59.69    3.40
  -9  13  -3   61.09    3.40
  -9  13  -4    0.50    0.70
  -9  13  -4    0.40    0.70
  -9  13  -4    1.10    0.70
  -9  13  -5    0.20    0.80
  -9  13  -5    0.80    0.80
  -9  13  -5    2.30    0.80
   9 -13   5   -0.20    1.20
  -9  13  -6   -1.20    0.80
  -9  13  -6   -0.80    1.00
  -9  13  -6   -0.40    0.90
   9 -13   6    0.00    1.80
  -9  13  -7    2.30    1.10
  -9  13  -7    5.30    1.00
  -9  13  -7    1.90    1.00
  -9  13  -7    2.00    1.10
   9 -13   7    1.70    1.60
  -9  13  -8    0.00    1.00
  -9  13  -8   -1.60    1.10
  -9  13  -8   -0.60    1.10
  -9  13  -8    0.50    1.00
  -8  12  11   -0.50    2.30
  -8  12  11    2.80    1.90
   8 -12 -11    0.10    4.20
  -8  12  10    3.40    1.30
  -8  12  10    4.00    1.40
   8 -12 -10   -3.80    3.90
  -8  12   9    1.80    1.20
  -8  12   9    2.60    1.10
  -8  12   9    0.20    1.60
   8 -12  -9   -4.10    5.00
  -8  12   7   17.00    1.50
  -8  12   7   16.50    1.40
  -8  12   6   15.40    1.30
   8 -12  -6   12.30    2.60
  -8  12   5    1.20    0.60
  -8  12   4   15.10    1.10
  -8  12   2   70.09    3.70
  -8  12   1   -0.50    0.40
  -8  12   0    5.90    0.60
  -8  12   0    6.40    0.60
  -8  12   0    6.60    0.80
  -8  12  -1  197.58   10.20
  -8  12  -1  195.58   10.20
  -8  12  -1  191.58   10.20
  -8  12  -2   11.30    1.10
  -8  12  -2   13.60    1.20
  -8  12  -2   10.60    1.10
  -8  12  -2   10.30    1.60
  -8  12  -3    4.60    0.70
  -8  12  -3    3.50    1.00
  -8  12  -3    5.30    0.70
  -8  12  -3    5.50    0.70
   8 -12   3    3.30    1.20
  -8  12  -4    1.50    0.70
  -8  12  -4    1.40    0.70
  -8  12  -4    1.40    0.70
   8 -12   4   -0.10    1.10
  -8  12  -5   39.00    2.40
  -8  12  -5   39.60    2.50
  -8  12  -5   36.30    2.40
  -8  12  -6    4.40    1.00
  -8  12  -6    4.30    1.00
  -8  12  -6    4.10    1.20
   8 -12   6    2.30    1.20
  -8  12  -7    1.20    1.00
  -8  12  -7    0.60    1.00
  -8  12  -7    0.40    1.00
  -8  12  -7    1.00    0.90
   8 -12   7    0.40    1.20
  -8  12  -8    0.40    1.00
  -8  12  -8    0.00    1.00
  -8  12  -8    0.40    0.90
  -8  12  -8   -0.20    1.10
   8 -12   8   -0.40    1.50
  -7  11  11    2.20    1.50
   7 -11 -11   -2.40    7.50
  -7  11  10    3.60    1.40
  -7  11  10    5.10    1.30
   7 -11 -10    2.10    7.20
  -7  11   9    6.10    1.30
  -7  11   9    2.90    1.80
   7 -11  -9   -2.70    6.40
  -7  11   8    7.70    1.00
  -7  11   8    7.00    1.00
  -7  11   8    5.20    1.50
   7 -11  -8   -0.40    5.70
  -7  11   7    2.20    0.60
  -7  11   7    4.50    0.80
  -7  11   7    4.10    0.80
  -7  11   7    4.20    1.30
   7 -11  -7    4.50    5.90
   7 -11  -7    3.00    1.10
  -7  11   5   14.30    1.10
   7 -11  -5   12.40    2.30
  -7  11   4    9.10    0.80
  -7  11   3   15.90    1.00
  -7  11   1   12.50    0.90
  -7  11   1   15.40    1.10
  -7  11   0   45.30    2.40
  -7  11   0   41.80    2.40
  -7  11  -1   19.60    1.20
  -7  11  -1   17.70    1.20
  -7  11  -1   16.40    1.20
  -7  11  -2    2.80    0.60
  -7  11  -2    4.00    0.50
  -7  11  -2    2.00    0.50
  -7  11  -3    1.30    0.90
  -7  11  -3    0.70    0.60
  -7  11  -3    1.20    0.60
   7 -11   3    0.90    1.00
  -7  11  -4   13.20    1.30
  -7  11  -4   13.50    1.30
  -7  11  -4   15.00    1.40
  -7  11  -5    5.20    0.90
  -7  11  -5    6.30    0.90
  -7  11  -5    3.70    0.80
   7 -11   5    3.10    1.50
  -7  11  -6    0.30    0.70
  -7  11  -6   -0.30    0.80
  -7  11  -6    0.80    0.90
   7 -11   6    1.10    1.50
  -7  11  -7   -0.20    0.80
  -7  11  -7   -0.90    0.80
  -7  11  -7    0.40    1.00
   7 -11   7    0.40    1.40
  -7  11  -8    0.90    1.00
  -7  11  -8    2.20    1.00
  -7  11  -8    0.90    1.10
  -7  11  -8    0.50    0.90
   7 -11   8    0.60    1.30
  -7  11  -9    0.50    1.30
  -7  11  -9    3.10    1.10
   7 -11   9    1.10    1.60
  -6  10  11    5.80    1.60
  -6  10  11    8.00    2.40
   6 -10 -11    0.40    6.80
  -6  10  10    2.60    1.30
  -6  10  10    1.60    1.40
   6 -10 -10    0.10    6.50
  -6  10   9    5.70    1.90
  -6  10   9   10.10    1.20
  -6  10   9    7.00    1.30
  -6  10   8    4.90    1.60
  -6  10   8    6.10    1.00
  -6  10   8    6.70    1.00
   6 -10  -8   -2.00    5.50
  -6  10   7   61.49    3.30
  -6  10   7   50.79    3.50
  -6  10   7   53.49    3.00
  -6  10   7   48.50    3.00
   6 -10  -7   49.40    3.40
  -6  10   6   12.50    1.10
  -6  10   6   12.40    1.10
  -6  10   6   13.70    1.80
  -6  10   6   11.40    1.00
   6 -10  -6   10.90    1.50
  -6  10   5   89.09    4.70
  -6  10   4   39.80    2.30
   6 -10  -4   43.80    4.00
  -6  10   3   30.20    1.70
  -6  10   1   56.59    3.00
  -6  10   0    6.80    0.80
  -6  10   0    5.90    0.60
  -6  10   0    4.10    0.50
  -6  10  -1  155.28    8.20
  -6  10  -1  161.78    8.20
  -6  10  -1  164.48    8.20
   6 -10   1  145.49    8.20
  -6  10  -2    8.30    0.90
  -6  10  -2    8.30    1.30
  -6  10  -2    9.60    0.90
  -6  10  -3    9.50    1.00
  -6  10  -3   10.60    1.50
  -6  10  -3    9.40    1.10
  -6  10  -3    9.90    1.00
   6 -10   3    6.30    1.20
  -6  10  -4   17.50    1.40
  -6  10  -4   17.80    1.50
  -6  10  -4   18.80    2.40
  -6  10  -4   18.20    1.30
  -6  10  -5   34.00    2.30
  -6  10  -5   41.50    2.40
  -6  10  -6    3.40    0.90
  -6  10  -6    3.70    0.80
  -6  10  -6    4.40    0.80
   6 -10   6    4.30    1.40
  -6  10  -7    3.10    1.20
  -6  10  -7    1.60    0.90
  -6  10  -7    1.20    0.80
  -6  10  -7    1.70    0.80
   6 -10   7    1.80    1.50
  -6  10  -8    5.60    1.10
  -6  10  -8    5.00    1.10
  -6  10  -8    5.00    1.10
   6 -10   8    6.10    1.90
  -6  10  -9    0.40    1.10
  -6  10  -9    2.00    1.10
   6 -10   9    0.90    1.80
  -5   9  11    3.70    2.20
  -5   9  11    0.50    1.50
   5  -9 -11   -0.80    7.40
  -5   9  10    4.60    1.60
  -5   9  10    5.60    1.30
   5  -9 -10   -0.30    7.10
  -5   9   9    2.30    1.20
  -5   9   9    2.20    1.30
  -5   9   9    1.50    1.80
  -5   9   8    1.20    0.90
  -5   9   8   -1.20    1.50
  -5   9   8    0.50    0.90
   5  -9  -8   -1.90    5.90
  -5   9   7    2.30    0.80
  -5   9   7    2.20    1.30
  -5   9   7    2.00    0.60
  -5   9   7    2.50    0.70
   5  -9  -7    0.20    1.30
   5  -9  -7    0.00    5.90
  -5   9   6    4.60    1.10
  -5   9   6    3.10    0.50
  -5   9   6    3.80    0.60
   5  -9  -6    2.60    0.90
   5  -9  -6    0.40    5.30
  -5   9   5  222.48   12.10
  -5   9   5  247.78   12.10
  -5   9   5  220.68   12.10
   5  -9  -5  241.58   12.30
  -5   9   4   20.00    1.20
  -5   9   4   20.90    1.20
  -5   9   3    5.60    0.60
   5  -9  -3    7.40    1.90
  -5   9   1 1017.10   52.69
  -5   9   0  851.21   44.80
  -5   9   0  860.81   44.90
  -5   9   0  882.41   44.80
  -5   9  -1  313.57   15.90
  -5   9  -1  298.47   15.90
  -5   9  -1  318.27   15.90
  -5   9  -1  287.87   15.90
   5  -9   1  307.67   15.90
   5  -9   1  307.57   15.90
  -5   9  -2   68.79    3.50
  -5   9  -2   69.69    3.50
  -5   9  -2   69.19    3.50
  -5   9  -2   58.79    3.50
  -5   9  -2   64.49    3.70
   5  -9   2   63.89    3.70
  -5   9  -3  196.18   10.10
  -5   9  -3  196.08   10.00
  -5   9  -3  203.68   10.10
  -5   9  -3  195.58   10.20
   5  -9   3  179.48   10.50
   5  -9   3  182.08   10.20
  -5   9  -4  175.08    8.90
  -5   9  -4  160.48    8.90
  -5   9  -4  168.48    8.90
  -5   9  -4  185.68    9.10
   5  -9   4  161.18    9.00
   5  -9   4  161.68    9.60
  -5   9  -5   38.60    2.20
  -5   9  -5   39.50    2.30
  -5   9  -5   37.40    2.20
   5  -9   5   26.50    3.80
   5  -9   5   30.50    2.70
  -5   9  -6    5.70    0.90
  -5   9  -6    4.50    0.80
  -5   9  -6    5.50    0.80
   5  -9   6    2.10    2.20
   5  -9   6    3.10    1.30
  -5   9  -7    1.90    0.80
  -5   9  -7    1.50    0.80
  -5   9  -7    2.40    0.70
  -5   9  -7    2.00    0.90
   5  -9   7    0.10    2.50
   5  -9   7   -0.20    1.40
  -5   9  -8   15.10    1.60
  -5   9  -8   15.00    1.80
  -5   9  -8   17.00    1.80
   5  -9   8   11.10    3.40
   5  -9   8   20.10    2.60
  -5   9  -9    0.40    1.10
  -5   9  -9    2.30    1.20
   5  -9   9    1.60    2.00
  -5   9 -10    2.90    1.10
  -5   9 -10   -1.60    1.40
  -4   8  11    1.00    3.10
  -4   8  11    3.40    1.80
   4  -8 -11    1.30    7.90
  -4   8  10    0.50    1.50
  -4   8  10    0.80    1.30
   4  -8 -10   -1.30    7.40
  -4   8   9    9.90    1.50
  -4   8   9    7.00    2.10
  -4   8   8    0.70    1.70
  -4   8   8    2.30    0.90
  -4   8   8    1.80    1.10
   4  -8  -8    1.20    0.50
  -4   8   7    0.20    0.70
  -4   8   7    1.20    1.40
  -4   8   7    0.60    0.80
   4  -8  -7    1.00    0.40
  -4   8   6    1.00    0.60
  -4   8   6    2.30    0.60
  -4   8   6    0.90    1.10
  -4   8   6    2.00    0.70
   4  -8  -6    2.10    0.40
   4  -8  -6    1.40    0.90
  -4   8   5    8.40    0.80
  -4   8   5   10.20    0.90
  -4   8   5    8.30    0.90
  -4   8   5   11.50    1.50
   4  -8  -5    9.50    1.20
  -4   8   4   26.80    1.40
  -4   8   4   24.40    1.40
  -4   8   4   21.80    1.40
  -4   8   4   26.20    1.50
   4  -8  -4   24.90    1.40
  -4   8   3   89.19    4.50
  -4   8   3   89.89    4.50
  -4   8   3   77.19    4.50
  -4   8   2  105.79    5.70
   4  -8  -2  112.29    7.10
  -4   8   0  271.17   13.80
  -4   8   0  251.87   13.80
   4  -8   0  275.97   13.80
  -4   8  -1 1098.99   56.79
  -4   8  -1 1076.99   56.79
  -4   8  -1 1123.59   56.79
   4  -8   1 1078.69   56.79
   4  -8   1 1099.49   56.79
  -4   8  -2   29.40    1.70
  -4   8  -2   26.60    1.60
  -4   8  -2   26.90    1.60
  -4   8  -2   26.70    1.60
   4  -8   2   27.20    1.60
  -4   8  -3    1.50    0.40
  -4   8  -3    0.40    0.70
  -4   8  -3    0.80    0.40
  -4   8  -3   -0.30    0.40
  -4   8  -3    0.00    0.50
   4  -8   3    0.80    1.40
   4  -8   3   -0.30    0.80
  -4   8  -4    3.10    0.80
  -4   8  -4    4.50    0.60
  -4   8  -4    4.10    0.50
  -4   8  -4    3.30    0.60
   4  -8   4    4.50    1.00
   4  -8   4    3.80    1.70
  -4   8  -5    1.10    0.70
  -4   8  -5    1.50    0.90
  -4   8  -5    0.70    0.60
  -4   8  -5    0.00    0.60
   4  -8   5   -0.50    1.90
   4  -8   5    0.10    1.10
  -4   8  -6    0.10    0.70
  -4   8  -6    2.30    0.80
  -4   8  -6    2.00    0.70
   4  -8   6   -1.50    2.10
   4  -8   6    1.10    1.20
  -4   8  -7    0.10    0.80
  -4   8  -7    0.30    0.90
  -4   8  -7    0.40    0.80
   4  -8   7   -0.30    1.00
   4  -8   7    1.60    2.40
   4  -8   7    1.20    1.40
  -4   8  -8    2.10    0.90
  -4   8  -8    2.50    0.90
   4  -8   8    1.00    1.70
   4  -8   8    0.60    2.50
  -4   8  -9    1.30    1.10
  -4   8  -9    0.70    1.00
   4  -8   9    0.60    1.80
  -4   8 -10   -0.40    1.50
   4  -8  10    2.10    1.70
   4  -8  10   -0.40    2.10
  -3   7  11    2.40    1.60
   3  -7 -11    2.60    8.00
  -3   7  10    7.30    1.70
  -3   7  10    9.00    1.50
  -3   7   9    2.60    1.40
  -3   7   9    5.10    2.20
   3  -7  -9    2.30    0.60
  -3   7   8   19.00    1.60
  -3   7   8   18.70    1.90
   3  -7  -8   13.70    1.30
  -3   7   7    6.30    0.90
  -3   7   7    1.90    1.50
  -3   7   7    5.40    0.80
   3  -7  -7    3.80    0.60
  -3   7   6   17.50    2.10
  -3   7   6   17.30    1.50
  -3   7   6   21.20    1.30
  -3   7   6   17.70    1.30
   3  -7  -6   16.30    1.80
   3  -7  -6   17.40    1.20
  -3   7   5    7.70    0.80
  -3   7   5    7.40    1.10
  -3   7   5   11.20    1.00
   3  -7  -5    8.30    0.90
   3  -7  -5    7.90    1.20
  -3   7   4   29.10    2.00
  -3   7   4   31.80    1.80
  -3   7   4   32.00    1.70
  -3   7   4   29.40    1.70
   3  -7  -4   33.10    1.70
   3  -7  -4   31.60    1.90
   3  -7  -4   29.30    1.80
  -3   7   3  127.49    6.70
  -3   7   3  117.49    6.70
  -3   7   3  131.79    6.70
  -3   7   3  132.99    6.70
   3  -7  -3  131.09    6.70
  -3   7   2   16.90    0.90
  -3   7   2   15.50    1.00
  -3   7   1    4.20    0.50
  -3   7   0    7.10    0.50
  -3   7   0    8.10    0.70
  -3   7   0    6.60    0.60
   3  -7   0    7.90    0.60
  -3   7  -1  380.16   19.50
  -3   7  -1  391.86   19.50
  -3   7  -1  368.56   19.50
   3  -7   1  361.36   19.50
   3  -7   1  374.76   19.50
   3  -7   1  376.46   19.50
  -3   7  -2  504.05   25.40
  -3   7  -2  471.65   25.40
  -3   7  -2  488.55   25.40
  -3   7  -2  477.45   25.30
  -3   7  -2  504.55   25.40
  -3   7  -2  478.05   25.30
   3  -7   2  487.05   25.40
   3  -7   2  477.95   25.40
   3  -7   2  488.15   25.40
   3  -7   2  506.65   25.50
  -3   7  -3   62.69    3.40
  -3   7  -3   65.19    3.40
  -3   7  -3   66.19    3.40
  -3   7  -3   64.19    3.40
  -3   7  -3   65.89    3.60
   3  -7   3   58.19    3.50
  -3   7  -4   10.80    1.10
  -3   7  -4   11.90    1.00
  -3   7  -4   13.30    1.30
  -3   7  -4   10.90    0.90
   3  -7   4   10.90    1.10
   3  -7   4   13.60    2.10
  -3   7  -5   43.10    2.40
  -3   7  -5   41.40    2.40
  -3   7  -5   41.70    2.70
   3  -7   5   42.20    3.50
   3  -7   5   42.60    2.40
   3  -7   5   46.60    2.80
  -3   7  -6   45.90    2.70
  -3   7  -6   45.10    2.60
  -3   7  -6   46.80    2.60
   3  -7   6   48.30    2.60
   3  -7   6   39.10    3.00
   3  -7   6   37.90    3.90
  -3   7  -7    5.60    0.90
  -3   7  -7    6.60    1.00
  -3   7  -7    4.90    0.80
   3  -7   7    6.30    2.40
   3  -7   7    4.00    1.40
   3  -7   7    7.20    1.00
  -3   7  -8    7.40    1.00
  -3   7  -8    5.90    1.00
   3  -7   8    8.40    1.20
   3  -7   8    4.40    1.60
   3  -7   8    3.10    2.80
  -3   7  -9   -0.50    2.00
  -3   7  -9    3.00    1.00
   3  -7   9    4.60    1.60
   3  -7   9    0.60    1.70
  -3   7 -10    9.40    1.30
   3  -7  10   12.50    1.80
  -2   6  11    0.50    2.30
  -2   6  11    1.60    1.70
   2  -6 -11   11.00    9.30
  -2   6  10    1.40    1.70
  -2   6  10    0.50    1.30
  -2   6   9   19.90    2.50
  -2   6   9   17.80    2.20
  -2   6   9   14.30    2.80
   2  -6  -9   17.50    1.90
  -2   6   8   97.79    5.60
  -2   6   8   86.19    6.30
  -2   6   8  114.19    5.40
   2  -6  -8   93.19    5.30
  -2   6   7   17.90    2.60
  -2   6   7   17.30    1.50
   2  -6  -7   17.10    1.30
  -2   6   6   10.50    1.60
  -2   6   6   11.90    1.40
  -2   6   6   13.10    1.40
   2  -6  -6    9.90    1.40
   2  -6  -6    9.40    1.00
  -2   6   5  612.44   32.70
  -2   6   5  626.44   32.70
  -2   6   5  578.24   32.60
  -2   6   5  638.04   32.80
   2  -6  -5  619.44   32.70
   2  -6  -5  678.63   32.80
   2  -6  -5  650.33   32.60
  -2   6   4  393.06   19.90
  -2   6   4  367.86   20.00
  -2   6   4  394.46   20.10
  -2   6   4  355.16   19.90
  -2   6   4  378.76   19.90
  -2   6   4  372.26   20.10
   2  -6  -4  404.26   19.90
   2  -6  -4  404.76   20.00
  -2   6   3    3.60    0.50
  -2   6   3    6.40    0.70
  -2   6   3    4.30    0.80
  -2   6   3    6.50    0.70
  -2   6   3    5.60    0.60
   2  -6  -3    4.90    0.50
   2  -6  -3    4.50    0.60
   2  -6  -3    4.50    0.70
  -2   6   2  143.99    8.00
  -2   6   2  151.58    8.00
  -2   6   2  161.48    8.00
   2  -6  -2  163.08    8.00
   2  -6  -2  149.39    8.00
  -2   6   1   93.09    4.80
  -2   6   1   99.19    4.70
  -2   6   1   92.29    4.70
   2  -6  -1   87.09    4.70
   2  -6  -1   82.59    5.50
  -2   6   0    3.40    0.30
  -2   6   0    3.40    0.30
  -2   6   0    5.20    0.40
   2  -6   0    4.20    0.40
   2  -6   0    4.80    0.40
  -2   6  -1  245.18   12.90
  -2   6  -1  236.98   12.90
  -2   6  -1  252.47   12.90
  -2   6  -1  245.78   12.90
   2  -6   1  240.98   12.90
   2  -6   1  247.08   12.90
   2  -6   1  245.58   12.90
   2  -6   1  261.87   12.90
   2  -6   1  254.07   12.90
  -2   6  -2  137.59    7.50
  -2   6  -2  144.09    7.50
  -2   6  -2  144.39    7.50
  -2   6  -2  149.88    7.50
  -2   6  -2  141.19    7.50
  -2   6  -2  136.79    7.50
   2  -6   2  146.19    7.50
   2  -6   2  144.69    7.50
   2  -6   2  147.69    7.70
   2  -6   2  134.89    7.50
   2  -6   2  147.89    7.50
  -2   6  -3   29.50    1.80
  -2   6  -3   34.40    1.90
  -2   6  -3   32.00    1.80
  -2   6  -3   29.10    1.80
  -2   6  -3   29.20    1.70
  -2   6  -3   27.70    2.50
   2  -6   3   36.10    2.00
   2  -6   3   31.10    1.70
   2  -6   3   34.90    1.90
   2  -6   3   29.20    1.80
   2  -6   3   28.70    1.80
  -2   6  -4    1.20    0.40
  -2   6  -4    0.60    0.50
  -2   6  -4    0.60    0.40
  -2   6  -4    1.30    0.70
   2  -6   4    0.20    1.10
   2  -6   4    1.30    0.40
   2  -6   4    1.40    0.70
   2  -6   4    1.30    0.30
   2  -6   4    0.50    0.70
  -2   6  -5    7.00    0.90
  -2   6  -5    7.60    0.90
  -2   6  -5    3.90    0.90
  -2   6  -5    5.50    0.70
   2  -6   5    7.40    0.80
   2  -6   5    5.50    1.50
   2  -6   5    4.30    0.90
  -2   6  -6    2.50    0.70
  -2   6  -6    2.50    0.60
  -2   6  -6    2.80    0.80
   2  -6   6    2.70    1.80
   2  -6   6    2.90    1.10
  -2   6  -7   17.40    1.50
  -2   6  -7   19.80    1.60
  -2   6  -7   11.80    1.40
   2  -6   7   13.40    1.60
   2  -6   7   16.10    2.50
  -2   6  -8   -2.20    0.90
  -2   6  -8   -0.20    0.80
   2  -6   8   -0.40    1.40
   2  -6   8   -0.20    1.00
   2  -6   8   -2.70    2.40
  -2   6  -9    1.60    0.90
   2  -6   9    1.70    1.60
   2  -6   9    1.10    1.30
  -2   6 -10    0.80    1.10
   2  -6  10    4.10    2.10
   2  -6  10    4.50    1.70
  -1   5  11    6.30    1.90
  -1   5  11    2.30    2.10
  -1   5  10    2.30    1.40
  -1   5  10    0.40    1.70
   1  -5 -10    0.30    0.70
  -1   5   9   11.70    2.00
  -1   5   9   12.00    1.70
  -1   5   8  440.66   24.70
  -1   5   8  508.35   24.20
  -1   5   8  463.85   24.20
   1  -5  -8  436.26   24.10
  -1   5   7   11.30    2.10
  -1   5   7   11.00    1.40
   1  -5  -7   11.00    1.20
   1  -5  -7    8.80    2.20
  -1   5   6   62.29    4.10
  -1   5   6   57.49    3.60
   1  -5  -6   66.69    3.80
   1  -5  -6   65.29    3.40
   1  -5  -6   62.99    3.60
  -1   5   5  543.95   28.60
  -1   5   5  500.45   28.50
  -1   5   5  551.14   28.60
  -1   5   5  557.94   28.70
   1  -5  -5  563.84   28.60
   1  -5  -5  580.84   28.70
   1  -5  -5  550.14   28.50
  -1   5   4 1652.43   84.79
  -1   5   4 1584.14   84.79
  -1   5   4 1574.34   84.89
   1  -5  -4 1657.23   84.79
   1  -5  -4 1731.23   84.89
   1  -5  -4 1572.54   84.89
   1  -5  -4 1684.83   84.79
  -1   5   3   14.70    1.10
  -1   5   3   13.00    1.20
   1  -5  -3   17.60    1.20
   1  -5  -3   18.40    1.00
  -1   5   2    3.20    0.50
  -1   5   2    4.40    0.60
  -1   5   2    3.20    0.40
  -1   5   2    3.80    0.40
  -1   5   2    4.40    0.50
   1  -5  -2    3.60    0.40
   1  -5  -2    3.40    0.40
   1  -5  -2    4.30    0.40
   1  -5  -2    3.50    0.50
   1  -5  -1   -3.30    1.90
  -1   5   0  106.29    5.70
  -1   5   0  112.49    5.70
  -1   5   0  111.49    5.70
   1  -5   0  112.39    5.80
   1  -5   0  106.39    5.80
   1  -5   0  114.39    5.80
  -1   5  -1  326.97   17.60
  -1   5  -1  345.27   17.60
  -1   5  -1  331.97   17.60
  -1   5  -1  347.97   17.60
   1  -5   1  348.67   17.60
   1  -5   1  335.67   17.60
   1  -5   1  331.67   17.60
   1  -5   1  341.07   17.60
   1  -5   1  343.77   17.60
  -1   5  -2    8.80    0.70
  -1   5  -2    7.70    0.70
  -1   5  -2    6.00    0.60
  -1   5  -2    5.70    0.60
  -1   5  -2    7.30    0.80
   1  -5   2    5.50    0.70
   1  -5   2    7.80    0.80
   1  -5   2    6.60    0.60
   1  -5   2    8.50    0.90
   1  -5   2    8.90    0.70
  -1   5  -3 1824.02   97.29
  -1   5  -3 1924.01   97.39
  -1   5  -3 2000.60   97.39
   1  -5   3 1885.41   97.39
   1  -5   3 1780.42   97.29
   1  -5   3 1863.01   97.39
   1  -5   3 1869.61   97.39
   1  -5   3 1879.11   97.39
  -1   5  -4   25.80    1.70
  -1   5  -4   30.80    1.80
   1  -5   4   34.00    1.70
  -1   5  -5   14.20    1.40
  -1   5  -5   11.00    1.00
  -1   5  -5   12.80    1.20
  -1   5  -5   12.80    1.10
   1  -5   5   13.00    1.60
   1  -5   5   10.40    1.40
   1  -5   5   11.30    1.30
   1  -5   5   15.20    1.00
  -1   5  -6   28.10    2.00
  -1   5  -6   31.10    1.80
   1  -5   6   29.30    1.80
   1  -5   6   28.30    2.90
   1  -5   6   29.80    2.10
  -1   5  -7  270.87   15.10
   1  -5   7  281.97   15.60
   1  -5   7  315.87   15.10
   1  -5   7  282.17   15.20
  -1   5  -8   25.50    1.90
  -1   5  -8   22.30    2.00
   1  -5   8   30.70    2.60
  -1   5  -9    1.10    0.90
   1  -5   9   -0.50    1.60
   1  -5   9    1.20    1.20
   1  -5   9    3.80    2.80
  -1   5 -10    3.00    1.00
   1  -5  10    5.00    1.60
   1  -5  10    2.70    1.90
   0   4  11   10.60    2.60
   0   4  11   10.10    2.10
   0   4  10    0.50    1.80
   0   4  10    0.80    1.40
   0  -4 -10    1.10    0.80
   0   4   9   30.20    3.00
   0   4   9   27.50    4.00
   0   4   9   30.70    3.40
   0  -4  -9   31.40    2.10
   0  -4  -9   31.20    2.60
   0   4   8  923.61   45.90
   0   4   8  809.32   46.50
   0   4   8  858.11   46.00
   0  -4  -8  937.51   46.00
   0  -4  -8  884.91   45.90
   0   4   7   60.59    3.70
   0   4   6    3.80    1.30
   0  -4  -6    1.70    1.00
   0  -4  -6    3.00    0.60
   0  -4  -6    2.30    0.70
   0   4   5  349.27   19.40
   0   4   5  372.16   19.40
   0   4   5  382.46   19.60
   0  -4  -5  367.16   19.40
   0  -4  -5  367.66   19.40
   0  -4  -5  398.06   19.50
   0   4   4 6381.86  330.67
   0   4   4 6320.87  330.57
   0   4   4 6203.68  330.57
   0  -4  -4 6692.93  330.67
   0  -4  -4 6297.97  330.57
   0   4   3  659.63   33.20
   0   4   3  651.13   33.10
   0   4   3  640.34   33.20
   0   4   3  623.34   33.10
   0   4   3  673.23   33.30
   0   4   3  580.04   33.10
   0  -4  -3  732.43   33.20
   0  -4  -3  629.54   33.10
   0  -4  -3  679.83   33.10
   0  -4  -3  539.35   33.10
   0  -4  -3  619.54   33.10
   0   4   2    2.10    0.30
   0   4   2    3.40    0.70
   0   4   2    2.70    0.30
   0   4   2    2.70    0.30
   0   4   2    3.20    0.50
   0  -4  -2    1.90    0.60
   0  -4  -2    2.50    0.30
   0  -4  -2    2.50    0.30
   0  -4  -2    3.40    0.40
   0   4   1  794.62   41.90
   0  -4  -1  822.62   41.90
   0   4  -1  752.82   39.00
   0   4  -2    1.90    0.30
   0   4  -2    1.70    0.30
   0  -4   2    1.80    0.70
   0  -4   2    1.40    0.30
   0  -4   2    3.10    0.40
   0  -4   2    1.80    0.30
   0   4  -3  604.54   33.30
   0   4  -3  613.34   33.30
   0   4  -3  699.73   33.30
   0   4  -3  650.83   33.40
   0   4  -3  608.64   33.30
   0  -4   3  632.34   33.30
   0  -4   3  661.43   33.30
   0  -4   3  683.03   33.40
   0  -4   3  655.03   33.30
   0  -4   3  613.34   33.30
   0   4  -4 6714.03  325.67
   0  -4   4 6041.40  325.67
   0  -4   4 6102.09  325.77
   0   4  -5  385.76   19.00
   0   4  -5  367.06   19.00
   0   4  -5  371.66   19.10
   0  -4   5  363.36   19.10
   0  -4   5  393.26   19.20
   0  -4   5  315.17   19.00
   0  -4   5  363.96   19.00
   0   4  -6    1.90    0.70
   0   4  -6    2.00    0.90
   0   4  -6    2.70    0.60
   0  -4   6    3.50    1.40
   0  -4   6    3.20    0.50
   0  -4   6    1.60    0.80
   0  -4   7   35.90    3.80
   0  -4   7   51.49    3.00
   0  -4   8  924.41   45.30
   0  -4   8  858.81   45.40
   0  -4   8  830.62   45.90
   0   4  -9   31.80    2.20
   0  -4   9   27.70    4.20
   0  -4   9   31.40    2.80
   0  -4   9   34.80    2.40
   0   4 -10    1.50    1.00
   0  -4  10   -0.80    1.40
   0  -4  10    1.50    1.80
   0  -4  11    7.50    2.70
   0  -4  11   14.40    2.30
   1   3  11   48.80    4.10
   1   3  10    0.40    1.50
   1   3  10    2.30    1.80
  -1  -3 -10   -0.30    1.00
   1   3   9    3.70    1.70
   1   3   9    3.20    2.60
   1   3   9    6.40    2.30
  -1  -3  -9    3.30    0.90
  -1  -3  -9    1.90    1.30
   1   3   8   47.10    5.60
   1   3   8   67.59    3.80
   1   3   8   55.39    4.20
   1   3   7  737.73   38.70
   1   3   7  712.43   39.00
   1   3   7  763.72   38.60
  -1  -3  -7  754.42   38.60
   1   3   6   32.90    2.50
   1   3   6   40.00    3.40
   1   3   6   33.60    2.50
  -1  -3  -6   37.00    2.30
  -1  -3  -6   38.80    2.70
  -1  -3  -6   40.40    2.20
   1   3   5   15.00    2.40
   1   3   5   19.00    1.30
   1   3   5   18.20    1.70
  -1  -3  -5   20.40    1.30
  -1  -3  -5   17.50    1.80
  -1  -3  -5   16.00    1.20
   1   3   4  564.24   27.10
   1   3   4  511.65   27.10
   1   3   4  528.65   27.10
   1   3   4  487.95   27.10
   1   3   4  494.25   27.30
  -1  -3  -4  550.74   27.10
  -1  -3  -4  540.65   27.10
  -1  -3  -4  495.95   27.20
   1   3   2   15.00    0.90
   1   3   2   12.80    0.80
   1   3   2   10.30    1.00
   1   3   2   11.20    0.80
   1   3   2   13.00    0.80
   1   3   2   12.80    1.50
  -1  -3  -2   13.60    1.30
  -1  -3  -2   11.90    0.80
  -1  -3  -2   12.60    0.90
  -1  -3  -2   12.20    0.80
   1   3   1   64.29    3.20
   1   3   1   57.59    3.20
   1   3   1   58.79    3.20
   1   3   1   59.59    3.20
   1   3   1   62.89    3.20
   1   3   1   63.29    3.20
  -1  -3  -1   61.89    3.20
  -1  -3  -1   64.99    3.20
  -1  -3  -1   60.29    3.20
  -1  -3  -1   52.99    3.20
  -1  -3  -1   69.09    3.30
  -1  -3  -1   61.49    3.20
   1   3   0  233.68   11.70
   1   3   0  212.68   11.70
   1   3   0  229.58   11.70
  -1  -3   0  223.28   11.70
  -1  -3   0  231.78   11.70
   1   3  -2  108.79    5.50
   1   3  -2  107.89    5.50
   1   3  -2  107.89    5.50
   1   3  -2  108.69    5.60
   1   3  -2   97.69    5.50
  -1  -3   2  107.99    5.60
  -1  -3   2  103.69    5.50
  -1  -3   2  105.59    5.50
  -1  -3   2  105.99    5.50
   1   3  -3  155.98    8.50
   1   3  -3  174.08    8.50
   1   3  -3  160.08    8.60
   1   3  -3  138.39    8.60
   1   3  -3  158.48    8.50
  -1  -3   3  171.98    8.60
  -1  -3   3  165.78    8.50
  -1  -3   3  170.98    8.50
  -1  -3   3  169.78    8.50
  -1  -3   3  166.28    8.50
   1   3  -4  998.20   49.90
   1   3  -4  983.70   49.90
   1   3  -4  905.51   49.90
   1   3  -4  903.11   49.90
   1   3  -4  989.80   49.90
  -1  -3   4 1032.40   49.90
  -1  -3   4 1034.70   49.99
  -1  -3   4  926.81   49.90
  -1  -3   4  878.51   49.90
   1   3  -5  108.09    5.70
   1   3  -5  103.39    5.70
   1   3  -5  108.19    5.80
   1   3  -5  117.99    5.70
  -1  -3   5  115.49    6.00
  -1  -3   5  111.59    5.70
  -1  -3   5  110.39    5.70
  -1  -3   5  103.89    5.70
  -1  -3   5   90.99    5.60
   1   3  -6   65.79    3.40
   1   3  -6   67.79    3.70
  -1  -3   6   58.39    3.50
  -1  -3   6   63.09    4.00
  -1  -3   6   59.19    3.40
   1   3  -7   51.09    3.20
  -1  -3   7   57.89    3.40
  -1  -3   7   60.79    3.20
  -1  -3   7   57.69    5.30
   1   3  -8  665.83   40.70
  -1  -3   8  779.92   41.10
  -1  -3   8  894.41   40.60
   1   3  -9    1.20    0.90
  -1  -3   9    1.60    3.10
  -1  -3   9    1.00    1.10
   1   3 -10    0.40    1.00
  -1  -3  10   -0.60    1.70
  -1  -3  10    1.50    1.30
  -1  -3  11    7.40    2.50
   2   2  10    3.40    2.00
   2   2  10    0.80    1.60
  -2  -2 -10    2.20    1.50
  -2  -2 -10    0.20    0.90
   2   2   9    2.30    1.70
  -2  -2  -9    1.30    0.90
  -2  -2  -9    1.90    1.30
   2   2   8    2.70    2.50
   2   2   8    2.60    1.20
   2   2   8    1.70    1.60
  -2  -2  -8    4.10    1.00
  -2  -2  -8    3.70    0.90
   2   2   7  180.58   10.10
   2   2   7  179.08   10.90
   2   2   7  208.18   10.00
  -2  -2  -7  190.18    9.90
  -2  -2  -7  182.48   10.00
   2   2   6    3.00    1.00
   2   2   6    0.40    1.80
   2   2   6    1.80    1.10
  -2  -2  -6    0.50    0.80
  -2  -2  -6    2.40    0.60
   2   2   5  192.68   10.70
   2   2   5  203.18   10.20
   2   2   5  198.88   10.30
  -2  -2  -5  185.28   10.20
  -2  -2  -5  198.78   10.40
  -2  -2  -5  194.28   10.20
   2   2   4  132.09    7.70
   2   2   4  134.99    7.40
   2   2   4  134.19    7.30
  -2  -2  -4  152.88    7.30
  -2  -2  -4  137.69    7.30
  -2  -2  -4  140.19    7.50
  -2  -2  -4  136.89    7.30
  -2  -2  -4  140.79    7.30
   2   2   3 1668.03   86.69
   2   2   3 1670.73   86.69
   2   2   3 1720.83   86.79
   2   2   3 1727.23   86.69
   2   2   3 1721.63   86.69
  -2  -2  -3 1627.04   86.69
  -2  -2  -3 1602.24   86.69
  -2  -2  -3 1597.04   86.99
  -2  -2  -3 1879.11   86.69
  -2  -2  -3 1506.95   86.69
   2   2   2  217.38   11.10
   2   2   2  211.88   11.00
   2   2   2  219.68   11.20
   2   2   2  223.88   11.00
   2   2   2  203.78   11.00
   2   2   2  217.18   11.00
  -2  -2  -2  194.78   11.00
  -2  -2  -2  203.08   11.00
  -2  -2  -2  203.78   11.00
  -2  -2  -2  197.08   11.00
  -2  -2  -2  229.98   11.20
  -2  -2  -2  221.98   11.10
   2   2   1  350.96   18.30
   2   2   1  363.96   18.20
   2   2   1  377.76   18.30
   2   2   1  352.26   18.20
   2   2   1  350.76   18.30
  -2  -2  -1  376.56   18.30
  -2  -2  -1  343.77   18.20
  -2  -2  -1  314.37   18.20
  -2  -2  -1  336.27   18.20
  -2  -2  -1  331.37   18.20
  -2  -2  -1  338.07   18.20
  -2  -2  -1  385.66   18.30
   2   2   0  240.58   12.90
   2   2   0  255.87   12.90
   2   2   0  257.67   12.90
   2   2   0  247.08   12.90
  -2  -2   0  251.97   12.90
  -2  -2   0  245.78   12.90
  -2  -2   0  255.17   12.90
  -2  -2   0  240.08   12.90
  -2  -2   1  396.96   21.30
  -2  -2   1  410.26   21.30
  -2  -2   1  428.26   21.40
   2   2  -2  177.38    9.30
   2   2  -2  182.48    9.40
   2   2  -2  183.78    9.30
  -2  -2   2  182.68    9.30
  -2  -2   2  180.88    9.30
  -2  -2   2  173.38    9.30
  -2  -2   2  174.38    9.30
   2   2  -3   54.99    2.80
   2   2  -3   51.79    2.90
   2   2  -3   48.00    2.80
   2   2  -3   50.29    2.80
  -2  -2   3   55.59    2.90
  -2  -2   3   49.80    2.80
  -2  -2   3   54.19    2.80
  -2  -2   3   56.69    2.80
  -2  -2   3   52.19    2.80
   2   2  -4 1507.45   78.49
   2   2  -4 1507.25   78.49
   2   2  -4 1491.65   78.49
   2   2  -4 1562.94   78.59
  -2  -2   4 1505.15   78.49
  -2  -2   4 1492.65   78.49
  -2  -2   4 1516.05   78.59
  -2  -2   4 1511.35   78.49
  -2  -2   4 1530.85   78.49
   2   2  -5  215.58   10.70
   2   2  -5  214.38   10.60
  -2  -2   5  200.98   10.60
  -2  -2   5  190.88   10.80
  -2  -2   5  192.58   10.60
  -2  -2   5  203.78   10.80
   2   2  -6   85.39    4.80
   2   2  -6   84.09    4.60
  -2  -2   6   86.49    4.60
  -2  -2   6   86.79    4.90
  -2  -2   6   83.99    4.50
   2   2  -7  154.88    7.80
  -2  -2   7  149.29    8.30
  -2  -2   7  141.99    7.80
  -2  -2   7  146.09    7.90
  -2  -2   8  507.15   26.50
   2   2  -9    6.80    1.00
  -2  -2   9    8.00    1.60
  -2  -2   9   11.40    3.50
  -2  -2   9   10.00    1.20
   2   2 -10   10.60    1.40
  -2  -2  10   14.60    2.00
  -2  -2  11   16.90    2.90
   3   1  10    0.10    1.70
   3   1  10    1.40    2.30
  -3  -1 -10    4.20    1.50
  -3  -1 -10    1.40    1.00
   3   1   9    2.00    1.70
   3   1   9    1.90    1.50
  -3  -1  -9    1.10    1.20
  -3  -1  -9    3.20    1.40
   3   1   8    1.40    1.10
   3   1   8   -0.10    1.50
   3   1   8    0.10    2.40
  -3  -1  -8    1.00    1.00
  -3  -1  -8   -0.10    0.80
   3   1   7   30.00    2.80
   3   1   7   37.20    2.40
  -3  -1  -7   36.00    2.10
  -3  -1  -7   29.20    2.30
   3   1   6   49.40    4.30
   3   1   6   45.70    3.20
   3   1   6   53.09    3.40
  -3  -1  -6   57.59    3.00
  -3  -1  -6   55.89    3.00
   3   1   5   34.20    2.50
   3   1   5   34.80    3.30
   3   1   5   38.40    2.20
  -3  -1  -5   33.20    2.00
  -3  -1  -5   36.60    2.10
  -3  -1  -5   35.20    2.80
  -3  -1  -5   38.30    2.20
  -3  -1  -5   35.90    2.10
   3   1   4    6.30    1.60
   3   1   4    7.80    1.00
   3   1   4    5.40    0.70
  -3  -1  -4    6.60    0.80
  -3  -1  -4    7.70    1.10
  -3  -1  -4    6.60    0.60
   3   1   3  528.75   26.70
   3   1   3  530.85   26.80
   3   1   3  538.65   27.00
   3   1   3  556.14   26.70
   3   1   3  529.15   26.70
   3   1   3  488.15   26.70
  -3  -1  -3  516.65   26.70
  -3  -1  -3  458.55   26.70
  -3  -1  -3  520.25   26.70
  -3  -1  -3  468.35   26.80
  -3  -1  -3  534.45   26.70
  -3  -1  -3  461.45   26.70
  -3  -1  -3  561.64   26.90
  -3  -1  -3  514.05   26.70
   3   1   2   35.80    2.10
   3   1   2   35.60    2.10
   3   1   2   37.40    3.00
   3   1   2   41.10    2.20
   3   1   2   41.40    2.30
   3   1   2   40.90    2.10
  -3  -1  -2   39.50    2.60
  -3  -1  -2   36.90    2.10
  -3  -1  -2   35.60    2.10
  -3  -1  -2   33.20    2.00
  -3  -1  -2   35.30    2.20
  -3  -1  -2   40.50    2.10
   3   1   1   67.39    3.50
   3   1   1   68.19    3.50
   3   1   1   65.69    3.60
   3   1   1   69.89    3.50
  -3  -1  -1   61.99    3.50
  -3  -1  -1   68.99    3.80
  -3  -1  -1   59.89    3.50
  -3  -1  -1   67.59    3.50
  -3  -1  -1   71.29    3.60
   3   1   0  103.19    5.40
   3   1   0  107.39    5.40
  -3  -1   0   99.29    5.40
  -3  -1   0  105.29    5.40
  -3  -1   0  108.29    5.50
   3   1  -2   15.70    1.00
   3   1  -2   14.20    0.80
  -3  -1   2   15.50    0.80
  -3  -1   2   15.30    1.00
  -3  -1   2   13.20    0.90
  -3  -1   2   13.90    0.80
  -3  -1   2   13.20    0.80
   3   1  -3   81.69    4.40
   3   1  -3   76.29    4.30
   3   1  -3   87.99    4.30
  -3  -1   3   82.59    4.30
  -3  -1   3   79.89    4.30
  -3  -1   3   83.89    4.40
  -3  -1   3   81.49    4.30
   3   1  -4 2673.63  136.59
   3   1  -4 2571.54  136.49
  -3  -1   4 2587.84  136.49
  -3  -1   4 2789.92  136.49
  -3  -1   4 2540.15  136.49
  -3  -1   4 2637.54  136.59
   3   1  -5  656.33   32.80
   3   1  -5  635.94   32.90
  -3  -1   5  614.84   32.80
  -3  -1   5  646.94   32.80
  -3  -1   5  636.74   32.90
  -3  -1   5  601.44   32.80
   3   1  -6   57.59    2.90
  -3  -1   6   49.40    2.90
  -3  -1   6   51.89    3.00
  -3  -1   6   53.69    3.00
   3   1  -7    9.00    1.00
  -3  -1   7    7.50    1.60
  -3  -1   7    8.80    1.00
  -3  -1   7   11.20    1.10
   3   1  -8 1206.68   58.99
  -3  -1   8 1097.59   59.39
  -3  -1   8 1154.98   58.99
  -3  -1   8 1085.79   58.99
   3   1  -9   17.40    1.50
  -3  -1   9   16.90    1.80
  -3  -1   9   11.90    2.60
  -3  -1   9   18.50    1.70
  -3  -1  10    4.90    1.30
  -3  -1  10    5.00    1.70
  -3  -1  11    1.00    3.30
  -3  -1  11    1.00    2.10
   4   0  10   -2.00    1.80
   4   0  10   -0.90    1.90
  -4   0 -10    1.70    1.50
  -4   0 -10   -0.10    1.00
   4   0   9   -0.70    1.80
   4   0   9   -1.80    1.50
  -4   0  -9   -0.50    1.20
  -4   0  -9    0.30    1.00
   4   0   8    1.60    1.20
   4   0   8    2.30    2.90
  -4   0  -8    0.60    1.00
  -4   0  -8    1.20    0.80
   4   0   7   -1.90    2.10
   4   0   7    0.30    1.00
   4   0   7   -0.60    1.30
  -4   0  -7   -0.50    0.80
  -4   0  -7    0.20    0.70
   4   0   6   13.00    2.60
   4   0   6   13.20    1.40
   4   0   6   12.90    1.50
  -4   0  -6   16.00    1.10
  -4   0  -6   17.60    1.20
  -4   0  -6   13.70    1.40
   4   0   5    0.50    1.20
   4   0   5    0.40    0.70
   4   0   5    1.60    1.80
  -4   0  -5    0.90    0.40
  -4   0  -5    0.40    1.10
  -4   0  -5    0.80    0.50
  -4   0  -5   -0.10    1.00
  -4   0  -5    0.50    0.60
   4   0   4   51.79    3.80
   4   0   4   50.29    2.90
   4   0   4   50.29    3.20
  -4   0  -4   51.89    2.80
  -4   0  -4   54.89    2.90
  -4   0  -4   56.09    2.90
  -4   0  -4   53.89    3.30
  -4   0  -4   46.60    2.80
   4   0   3   -0.60    1.40
   4   0   3    0.20    0.40
   4   0   3   -0.20    0.80
  -4   0  -3    1.00    0.40
  -4   0  -3    0.90    0.90
  -4   0  -3    1.50    0.60
   4   0   2   86.79    5.10
   4   0   2   93.99    5.10
   4   0   2   99.59    5.00
   4   0   2   93.19    5.00
  -4   0  -2   94.69    4.90
  -4   0  -2   90.49    5.00
  -4   0  -2   91.39    5.00
  -4   0  -2   91.39    5.30
  -4   0  -2  102.69    4.90
   4   0   1    1.40    0.30
   4   0   1    1.40    0.30
  -4   0  -1    2.00    1.10
  -4   0  -1    1.70    0.30
  -4   0  -1    1.70    0.70
   4   0   0   24.80    1.30
   4   0   0   27.90    1.30
  -4   0   0   21.10    1.30
   4   0  -3    0.20    0.50
  -4   0   3    1.70    0.30
  -4   0   3    2.20    0.40
  -4   0   3    1.60    0.50
   4   0  -4  142.49    6.80
   4   0  -4  130.59    6.90
  -4   0   4  129.89    7.00
  -4   0   4  129.89    6.80
  -4   0   4  130.49    6.80
  -4   0   4  118.99    6.90
   4   0  -5    8.70    1.20
  -4   0   5   10.30    0.90
  -4   0   5    9.60    1.40
  -4   0   5    8.40    0.90
   4   0  -6   40.50    2.10
  -4   0   6   37.90    2.20
  -4   0   6   33.80    2.60
  -4   0   6   35.50    2.20
  -4   0   6   36.30    2.60
   4   0  -7    1.30    0.60
  -4   0   7    1.30    0.70
  -4   0   7    0.30    1.20
   4   0  -8  262.67   13.60
  -4   0   8  258.57   13.70
  -4   0   8  272.67   13.70
  -4   0   8  247.58   14.20
   4   0  -9    1.10    0.70
  -4   0   9    0.00    2.10
  -4   0   9    1.40    1.20
  -4   0   9    3.20    1.00
  -4   0  10    4.10    1.50
  -4   0  10    2.10    1.20
  -4   0  11    0.10    2.30
  -4   0  11    2.40    1.80
   5  -1  10    2.50    2.10
   5  -1  10   -3.20    2.00
  -5   1 -10   -0.30    1.10
  -5   1 -10   -3.50    1.50
   5  -1   9    3.90    1.80
   5  -1   9    3.90    1.70
  -5   1  -9    6.10    1.30
  -5   1  -9    5.30    1.10
   5  -1   8    2.10    1.70
   5  -1   8    0.50    1.40
  -5   1  -8   -0.80    0.80
  -5   1  -8   -0.40    1.00
   5  -1   7    6.90    1.60
   5  -1   7    6.50    1.30
  -5   1  -7    7.20    1.00
  -5   1  -7    6.40    0.90
  -5   1  -7    7.60    0.90
   5  -1   6    4.70    1.30
   5  -1   6    6.40    1.40
  -5   1  -6    6.70    0.90
  -5   1  -6    5.20    0.80
  -5   1  -6    5.70    1.00
  -5   1  -6    5.80    0.80
   5  -1   5    8.10    1.00
   5  -1   5    9.70    1.30
  -5   1  -5   11.10    0.90
  -5   1  -5   10.30    1.00
  -5   1  -5   10.10    0.90
  -5   1  -5    8.60    0.90
   5  -1   4    0.20    1.00
  -5   1  -4    0.60    0.50
  -5   1  -4    0.10    0.50
  -5   1  -4    0.10    0.40
  -5   1  -4   -1.00    1.00
  -5   1  -4   -0.20    0.50
   5  -1   3    8.70    1.10
  -5   1  -3    9.70    1.00
  -5   1  -3   10.10    0.90
  -5   1  -3   11.60    1.70
  -5   1  -3   10.50    0.90
   5  -1   2    6.10    0.70
   5  -1   2    5.80    0.70
   5  -1   2    5.30    0.90
   5  -1   2    5.00    0.50
  -5   1  -2    6.20    0.70
  -5   1  -2    7.00    0.80
  -5   1  -2    7.50    1.20
  -5   1  -2    6.40    0.70
   5  -1   1   25.70    1.40
   5  -1   1   23.10    1.40
   5  -1   1   25.00    1.40
  -5   1  -1   20.50    1.40
  -5   1  -1   28.50    1.40
  -5   1  -1   23.70    1.40
  -5   1  -1   28.50    2.30
  -5   1   0   29.30    1.60
  -5   1   0   31.30    1.60
  -5   1   0   28.10    1.80
  -5   1   2    3.80    0.50
  -5   1   3    7.10    0.90
  -5   1   3    9.10    0.60
   5  -1  -4    3.00    0.60
  -5   1   4    3.90    0.40
  -5   1   4    4.80    0.60
  -5   1   4    3.10    0.50
  -5   1   4    4.00    0.70
   5  -1  -5    1.50    0.70
  -5   1   5    3.20    0.50
  -5   1   5    2.40    0.70
  -5   1   5    2.70    0.50
   5  -1  -6    0.90    1.40
  -5   1   6    0.30    0.90
  -5   1   6    2.20    0.50
  -5   1   6    1.30    0.50
  -5   1   6    1.60    0.80
   5  -1  -7    4.80    0.70
  -5   1   7    4.10    0.70
  -5   1   7    4.50    0.70
  -5   1   7    3.80    1.20
  -5   1   7    3.30    0.60
   5  -1  -8   25.10    1.80
  -5   1   8   23.80    3.00
  -5   1   8   28.70    2.10
  -5   1   8   31.00    2.00
  -5   1   9    2.40    1.00
  -5   1   9    1.50    1.90
  -5   1   9    1.00    1.10
  -5   1  10   -0.20    1.40
  -5   1  10    1.10    1.20
  -5   1  11    1.30    1.80
   6  -2   9    1.50    1.80
  -6   2  -9    0.70    1.00
  -6   2  -9   -1.20    1.20
   6  -2   8    3.60    1.60
   6  -2   8    1.90    1.60
  -6   2  -8    2.00    1.10
  -6   2  -8    2.60    0.90
   6  -2   7    5.40    1.50
  -6   2  -7    4.20    0.70
  -6   2  -7    5.20    0.80
  -6   2  -7    3.80    0.90
   6  -2   6   48.30    3.60
  -6   2  -6   54.09    3.10
  -6   2  -6   54.39    3.20
  -6   2  -6   57.79    3.20
  -6   2  -6   57.99    3.00
   6  -2   5    5.10    1.40
  -6   2  -5    6.20    0.80
  -6   2  -5    5.60    0.80
  -6   2  -5    7.00    0.70
   6  -2   4   14.80    2.00
  -6   2  -4   20.30    1.40
  -6   2  -4   17.60    1.70
  -6   2  -4   19.00    1.60
  -6   2  -4   18.40    2.10
   6  -2   3   25.30    2.20
  -6   2  -3   29.70    1.70
  -6   2  -3   28.50    1.80
  -6   2  -3   32.50    1.70
  -6   2  -3   29.60    2.50
   6  -2   2  330.27   17.50
   6  -2   2  351.36   17.40
  -6   2  -2  331.47   17.40
  -6   2  -2  349.07   17.60
  -6   2  -2  343.17   17.40
  -6   2  -2  341.17   17.40
  -6   2  -2  293.07   17.50
   6  -2   1  535.35   26.60
  -6   2  -1  498.45   26.60
  -6   2  -1  508.55   26.80
  -6   2  -1  500.75   26.60
  -6   2  -1  529.05   26.60
  -6   2  -1  506.35   26.70
   6  -2   0  550.24   27.90
  -6   2   0  529.75   27.90
  -6   2   0  516.05   27.90
  -6   2   0  552.64   27.90
  -6   2   1  111.69    5.80
  -6   2   3  198.18   10.40
  -6   2   3  201.08   10.50
  -6   2   4   81.59    4.40
  -6   2   4   82.79    4.30
   6  -2  -5  113.19    6.00
  -6   2   5  111.59    5.90
  -6   2   5  115.29    5.90
  -6   2   5  110.69    5.90
  -6   2   5  108.09    6.00
   6  -2  -6  250.97   14.20
  -6   2   6  259.17   13.60
  -6   2   6  248.88   13.70
  -6   2   6  259.77   13.60
  -6   2   6  280.57   13.60
  -6   2   7   35.30    2.70
  -6   2   7   39.00    2.20
  -6   2   7   35.40    2.20
  -6   2   7   38.20    2.80
  -6   2   8   67.89    3.40
  -6   2   8   52.09    4.00
  -6   2   8   55.79    3.40
  -6   2   9    0.60    1.00
  -6   2   9    0.10    1.60
  -6   2   9    0.60    1.00
  -6   2  10   51.39    3.20
  -6   2  11    2.40    1.80
   7  -3   9    0.30    2.60
  -7   3  -9    1.20    1.30
  -7   3  -9    2.30    1.50
   7  -3   8    2.90    1.70
  -7   3  -8    1.20    1.00
  -7   3  -8    1.40    0.90
   7  -3   7   -0.10    2.10
  -7   3  -7   -0.10    0.70
  -7   3  -7   -1.20    0.90
  -7   3  -7    1.00    0.80
   7  -3   6    8.10    1.40
  -7   3  -6    7.80    1.00
  -7   3  -6    8.80    0.90
  -7   3  -6    7.10    1.00
  -7   3  -6    8.10    0.90
   7  -3   5   49.10    3.70
  -7   3  -5   57.99    3.30
  -7   3  -5   64.29    3.40
  -7   3  -5   61.69    3.40
  -7   3  -5   62.99    3.30
   7  -3   4    5.60    1.30
  -7   3  -4    7.30    0.80
  -7   3  -4    8.90    1.00
  -7   3  -4    6.30    1.40
   7  -3   3    5.00    1.20
  -7   3  -3    5.30    0.60
  -7   3  -3    4.40    0.60
  -7   3  -3    3.10    1.20
  -7   3  -3    4.30    0.60
  -7   3  -2  108.59    5.90
  -7   3  -2  112.69    6.20
  -7   3  -2  109.89    5.90
  -7   3  -2  114.29    5.90
   7  -3   1  205.28   10.20
  -7   3  -1  194.98   10.30
  -7   3  -1  190.08   10.20
  -7   3  -1  203.18   10.20
  -7   3  -1  196.48   10.50
  -7   3  -1  189.28   10.20
  -7   3   0    9.50    0.80
  -7   3   0   10.60    0.70
  -7   3   0    9.00    1.10
  -7   3   1  124.19    6.50
  -7   3   3  204.58   10.50
  -7   3   3  196.98   10.40
  -7   3   4   13.60    1.20
  -7   3   4   15.10    0.90
  -7   3   5   11.00    1.20
  -7   3   5   11.60    0.90
  -7   3   5   12.50    1.00
  -7   3   6    3.60    0.60
  -7   3   6    4.60    0.90
  -7   3   7   64.09    4.00
  -7   3   7   68.39    3.70
  -7   3   7   64.09    3.70
  -7   3   7   72.19    3.70
  -7   3   8   21.50    1.60
  -7   3   8   19.90    2.40
  -7   3   9    0.40    1.60
  -7   3   9    0.80    0.90
  -7   3  10    3.10    1.20
  -7   3  10    0.90    1.40
   7  -3 -11   -4.20    6.50
  -8   4  -9    0.30    1.10
  -8   4  -9    0.40    1.30
   8  -4   8    1.90    1.80
  -8   4  -8    2.30    1.10
  -8   4  -8    1.40    0.90
  -8   4  -8    0.90    0.90
   8  -4   7    0.80    1.60
  -8   4  -7    1.60    1.00
  -8   4  -7    1.20    0.80
  -8   4  -7    1.50    0.80
   8  -4   6    7.50    1.70
  -8   4  -6   10.50    1.10
  -8   4  -6    8.70    1.10
  -8   4  -6    9.80    1.10
  -8   4  -6    7.30    0.90
   8  -4   5    0.70    1.40
  -8   4  -5    2.40    0.70
  -8   4  -5    2.70    0.80
  -8   4  -5    1.60    0.60
  -8   4  -5    1.60    0.80
   8  -4   4    9.80    1.60
  -8   4  -4   17.60    1.30
  -8   4  -4   12.50    1.20
  -8   4  -4   13.30    1.30
  -8   4  -3   38.70    2.20
  -8   4  -3   36.70    2.20
  -8   4  -3   33.00    3.30
  -8   4  -3   38.60    2.20
  -8   4  -2   23.50    1.60
  -8   4  -2   24.30    2.40
  -8   4  -2   27.60    1.50
  -8   4  -2   23.50    1.60
   8  -4   1   -0.30    0.40
  -8   4  -1    1.00    0.40
  -8   4  -1    0.10    0.40
  -8   4  -1    0.40    0.40
  -8   4  -1    0.40    1.10
  -8   4   0  124.89    6.60
  -8   4   0  120.49    6.60
  -8   4   0  129.99    6.50
  -8   4   1    5.10    0.50
  -8   4   2    2.20    0.40
  -8   4   4   78.89    4.30
  -8   4   4   81.19    4.20
  -8   4   5    1.10    0.50
  -8   4   5    0.70    0.60
  -8   4   5    0.50    0.40
   8  -4  -6   -3.60    3.50
  -8   4   6    0.40    0.50
  -8   4   6    0.80    0.50
  -8   4   6   -0.20    0.80
  -8   4   7    0.80    0.60
  -8   4   7    2.40    1.00
  -8   4   7    1.40    0.60
  -8   4   8    3.50    0.80
  -8   4   8    1.50    1.20
  -8   4   8    2.70    0.80
  -8   4   9    0.60    0.90
  -8   4   9    0.20    1.50
  -8   4   9    2.40    0.90
   8  -4 -10    4.60    6.40
  -8   4  10    0.10    1.20
  -8   4  10    1.90    1.20
   8  -4 -11   -4.70    6.00
  -8   4  11    0.60    1.50
  -8   4  11   -0.40    1.90
  -9   5  -8    3.70    1.00
  -9   5  -8    2.80    1.20
  -9   5  -8    3.90    1.10
  -9   5  -7    1.60    0.90
  -9   5  -7    0.70    0.90
  -9   5  -6    3.10    1.30
  -9   5  -6    2.50    0.90
  -9   5  -6    1.70    0.80
  -9   5  -6    1.00    1.20
  -9   5  -5    2.10    0.80
  -9   5  -5    2.70    0.80
  -9   5  -5    1.80    0.70
  -9   5  -5    3.40    0.70
  -9   5  -4   79.59    4.50
  -9   5  -4   88.39    4.60
  -9   5  -4   82.19    4.50
  -9   5  -3    2.80    0.60
  -9   5  -3    1.20    1.20
  -9   5  -3    2.80    1.50
  -9   5  -3    2.80    0.70
  -9   5  -2   25.50    1.60
  -9   5  -2   25.20    1.60
  -9   5  -2   23.80    1.70
  -9   5  -2   21.90    2.60
  -9   5  -1    3.30    1.40
  -9   5   0  174.78    9.50
  -9   5   0  176.98    9.20
  -9   5   1    8.20    0.80
  -9   5   2   10.50    0.90
  -9   5   4   90.39    4.60
  -9   5   4   83.09    4.70
  -9   5   4   91.09    4.80
  -9   5   5   12.70    1.00
  -9   5   5   12.00    0.90
  -9   5   5   11.50    1.30
  -9   5   6    3.70    0.60
  -9   5   6    3.60    0.60
  -9   5   7    3.70    1.10
  -9   5   7    4.00    0.70
  -9   5   8   12.10    1.30
  -9   5   8    9.40    1.20
  -9   5   8    8.80    1.50
   9  -5  -9    0.80    5.40
  -9   5   9    4.40    1.00
  -9   5   9    5.20    1.00
  -9   5   9    2.20    1.60
   9  -5 -10    2.10    5.50
  -9   5  10    1.10    1.10
  -9   5  10    0.70    1.20
   9  -5 -11   -4.80    6.00
  -9   5  11    5.30    1.50
 -10   6  -8   -1.50    1.30
 -10   6  -8    0.50    1.20
 -10   6  -8    1.20    1.10
 -10   6  -7    3.80    1.00
 -10   6  -7    1.30    1.10
 -10   6  -7    1.80    1.00
 -10   6  -6   -0.30    0.80
 -10   6  -6   -0.30    1.10
 -10   6  -6    0.80    0.90
 -10   6  -6    0.30    1.00
 -10   6  -5    2.90    0.90
 -10   6  -5    2.90    0.80
 -10   6  -5    2.50    0.80
 -10   6  -5    1.80    0.80
 -10   6  -4    1.10    0.70
 -10   6  -4    1.50    0.70
 -10   6  -4    1.40    0.80
 -10   6  -4    1.20    0.80
 -10   6  -3   39.90    2.40
 -10   6  -3   37.40    2.30
 -10   6  -3   41.40    2.40
 -10   6  -2    0.10    0.60
 -10   6  -2    0.80    0.60
 -10   6  -2    0.10    0.60
 -10   6  -2   -0.70    1.40
 -10   6  -1   -0.60    0.50
 -10   6  -1    0.00    0.50
 -10   6  -1   -0.30    0.50
 -10   6  -1   -0.50    1.40
 -10   6   0    0.60    0.50
 -10   6   0    0.70    0.40
 -10   6   0    0.20    0.50
 -10   6   0    1.40    1.40
 -10   6   1   85.69    4.60
 -10   6   2   14.10    1.10
 -10   6   4   20.60    1.30
 -10   6   4   21.70    1.30
 -10   6   5   66.59    3.80
 -10   6   5   73.89    3.80
 -10   6   6    5.50    0.90
 -10   6   6    7.40    0.90
 -10   6   6    5.70    1.00
 -10   6   7   65.39    4.50
 -10   6   7   72.09    4.00
 -10   6   7   79.79    4.00
 -10   6   8   -0.80    1.10
 -10   6   8    2.20    0.80
 -10   6   9    8.70    1.10
 -10   6   9   11.00    2.20
 -10   6   9    6.90    1.10
 -10   6  10    0.60    1.20
 -10   6  10    2.10    1.10
 -10   6  11    5.50    1.60
 -10   6  11    6.10    2.00
 -11   7  -7    2.10    1.60
 -11   7  -7    2.10    1.00
 -11   7  -6    1.20    1.00
 -11   7  -6    0.70    1.00
 -11   7  -6    1.30    0.90
 -11   7  -6    2.10    1.10
 -11   7  -5   28.30    2.20
 -11   7  -5   29.70    2.20
 -11   7  -4   10.40    1.40
 -11   7  -4   17.20    1.50
 -11   7  -4   15.10    1.60
 -11   7  -4   15.00    1.60
 -11   7  -3    2.60    0.70
 -11   7  -3    2.70    0.80
 -11   7  -3    3.20    0.80
 -11   7  -2   13.90    1.40
 -11   7  -1  164.48    8.90
 -11   7  -1  152.48    9.80
 -11   7  -1  172.48    8.90
 -11   7  -1  188.58    9.00
 -11   7   0   12.00    1.20
 -11   7   0   14.90    1.20
 -11   7   1    2.00    0.60
 -11   7   2   29.90    1.80
 -11   7   5    0.70    0.60
 -11   7   6    3.40    0.90
 -11   7   6    3.10    0.60
 -11   7   6    2.40    0.50
 -11   7   7  110.89    5.50
 -11   7   7  103.09    5.50
 -11   7   7   93.69    6.00
 -11   7   8    1.00    0.80
 -11   7   8    0.40    1.20
 -11   7   8    0.40    0.70
 -11   7   9   -0.10    2.30
 -11   7   9    1.60    0.90
 -11   7  10    3.90    1.20
 -11   7  10    5.50    1.40
 -11   7  11   16.40    2.20
 -12   8  -7    2.80    1.50
 -12   8  -7   -0.90    1.00
 -12   8  -6    2.00    1.00
 -12   8  -6    0.10    1.10
 -12   8  -6    1.10    1.00
 -12   8  -6    1.10    1.00
 -12   8  -5    1.80    1.00
 -12   8  -5    1.50    0.90
 -12   8  -5    1.40    1.00
 -12   8  -5    0.50    0.90
 -12   8  -4   10.10    1.30
 -12   8  -4   14.00    1.50
 -12   8  -4    6.60    1.10
 -12   8  -3    1.30    0.70
 -12   8  -3    1.70    0.80
 -12   8  -3    1.60    0.80
 -12   8  -3    2.40    0.90
 -12   8  -2    1.50    0.80
 -12   8  -2    3.20    0.70
 -12   8  -2    1.40    0.70
 -12   8  -1   38.50    2.20
 -12   8  -1   34.60    2.20
 -12   8  -1   32.30    2.10
 -12   8  -1   34.20    3.10
 -12   8   0   27.00    1.80
 -12   8   2    2.90    0.70
 -12   8   3  110.09    5.80
 -12   8   5    3.60    0.60
 -12   8   6    1.80    0.60
 -12   8   7   61.69    3.50
 -12   8   7   63.99    3.50
 -12   8   8    4.70    1.30
 -12   8   8    3.80    1.50
 -12   8   8    3.20    0.80
 -12   8   9    0.60    1.50
 -12   8   9    2.10    1.10
 -12   8   9   -1.10    1.00
 -12   8  10    0.40    1.10
 -13   9  -6   -0.30    1.20
 -13   9  -6    1.00    1.00
 -13   9  -6    0.20    1.30
 -13   9  -5    0.50    0.90
 -13   9  -5   -0.50    1.00
 -13   9  -5    2.50    1.10
 -13   9  -5    1.90    1.10
 -13   9  -4    1.10    0.90
 -13   9  -4    2.60    1.10
 -13   9  -4    4.20    1.00
 -13   9  -3   25.70    2.50
 -13   9  -3   22.70    2.30
 -13   9  -3   18.20    2.00
 -13   9  -3   26.20    1.90
 -13   9  -2    6.10    0.90
 -13   9  -2    5.40    1.00
 -13   9  -2    5.40    0.80
 -13   9  -1    3.10    0.80
 -13   9  -1    2.10    0.70
 -13   9  -1    3.70    0.90
 -13   9   0   20.50    1.60
 -13   9   0   17.10    1.50
 -13   9   1   18.80    1.50
 -13   9   2   21.60    1.60
 -13   9   3   11.80    1.20
 -13   9   5    2.30    0.60
 -13   9   6    1.80    0.70
 -13   9   7   10.80    1.30
 -13   9   8    1.00    0.90
 -13   9   9    0.50    1.10
 -13   9  10   -1.40    1.20
 -14  10  -5    0.70    1.20
 -14  10  -5    1.50    1.70
 -14  10  -5    0.30    1.10
 -14  10  -5    2.10    2.00
 -14  10  -4    0.70    1.10
 -14  10  -4   -0.10    1.10
 -14  10  -4    0.20    0.90
 -14  10  -4    1.20    0.90
 -14  10  -3   -0.20    0.90
 -14  10  -3   -0.40    1.00
 -14  10  -3    0.70    0.90
 -14  10  -3    0.60    0.80
 -14  10  -2    0.80    0.80
 -14  10  -2    0.80    0.70
 -14  10  -2    3.00    1.00
 -14  10  -2    0.80    0.90
 -14  10  -1    8.60    1.00
 -14  10  -1    5.80    0.80
 -14  10  -1    9.40    1.00
 -14  10   0    1.50    0.80
 -14  10   2    1.50    0.70
 -14  10   3    7.00    0.90
 -14  10   3    7.60    0.90
 -14  10   4    8.60    1.10
 -14  10   6   -0.90    0.70
 -14  10   7   13.50    1.40
 -14  10   8    2.30    1.00
 -14  10   9   15.20    1.80
 -15  11  -5    3.10    1.20
 -15  11  -4    1.10    1.00
 -15  11  -4   -0.10    1.40
 -15  11  -3   -0.20    1.00
 -15  11  -3   -2.30    1.00
 -15  11  -3    1.00    0.80
 -15  11  -3   -0.80    1.00
 -15  11  -2    0.90    1.00
 -15  11  -2    2.20    0.90
 -15  11  -2    0.20    0.90
 -15  11  -2    0.30    0.70
 -15  11  -1    8.70    1.10
 -15  11  -1    5.20    0.80
 -15  11  -1    8.20    1.10
 -15  11   0    0.00    0.90
 -15  11   1   -0.40    0.80
 -15  11   1    0.40    0.80
 -15  11   2    6.00    0.90
 -15  11   2    5.60    0.90
 -15  11   3   11.30    1.30
 -15  11   3    9.00    1.20
 -15  11   4   -1.20    0.60
 -15  11   4   -1.00    0.70
 -15  11   7    2.30    1.70
 -15  11   8    0.30    1.00
 -15  11   9    1.70    1.80
 -16  12  -4    0.10    1.10
 -16  12  -3    0.90    1.10
 -16  12  -3    0.80    1.00
 -16  12  -3    0.60    1.80
 -16  12  -2   -0.10    1.10
 -16  12  -2   -0.50    1.00
 -16  12  -2   -0.10    0.80
 -16  12  -1   -0.20    1.00
 -16  12  -1    0.20    1.00
 -16  12   0    0.40    1.00
 -16  12   0   -1.00    1.00
 -16  12   1    4.20    1.00
 -16  12   1    3.90    1.00
 -16  12   2    1.60    0.90
 -16  12   3   -0.10    0.80
 -16  12   3   -1.00    0.80
 -16  12   4   -0.30    0.70
 -16  12   8    1.10    1.00
 -17  13  -2    0.70    1.30
 -17  13  -2    0.00    1.20
 -17  13  -1   -1.20    1.10
 -17  13  -1   -0.80    1.10
 -17  13   0   -0.70    1.10
 -17  13   0    0.10    1.10
 -17  13   1    6.90    1.20
 -17  13   1    8.80    1.30
 -17  13   2    0.90    1.00
 -17  13   2    2.50    1.00
 -17  13   3    0.40    0.90
 -17  13   3    3.30    1.00
 -17  13   4    0.30    0.90
 -17  13   4    1.60    1.00
 -18  14  -1    0.60    1.20
 -18  14  -1    0.30    1.30
 -18  14   0    0.10    1.40
 -18  14   1   -0.40    1.10
 -18  14   1    0.30    1.10
 -18  14   2    0.10    1.00
 -18  14   2    1.40    1.10
 -18  14   3    1.10    1.00
 -18  14   3    0.60    1.00
 -18  14   4   -1.30    0.80
 -19  15   1    0.40    1.50
 -19  15   1    2.60    1.30
 -19  15   2    2.70    1.10
 -19  15   2   -1.20    1.20
 -19  15   3   -0.70    1.10
 -17  23   6    1.70    1.20
 -17  23   5    0.90    1.40
 -17  23   5   -1.50    1.60
 -17  23   4    0.30    0.90
 -17  23   4    1.20    1.00
 -17  23   3   -1.40    1.00
 -17  23   2    2.60    1.10
 -17  23   1    0.90    1.10
 -17  23   1   -1.00    1.20
 -17  23   0   -1.60    1.30
 -17  23   0    0.20    1.30
 -16  22   7   -1.30    0.80
 -16  22   6    4.70    1.10
 -16  22   6    4.80    1.00
 -16  22   5    3.20    1.00
 -16  22   5    4.70    1.00
 -16  22   4    2.10    0.90
 -16  22   4    1.90    1.00
 -16  22   3    1.10    1.10
 -16  22   3    1.90    1.00
 -16  22   2   14.70    1.90
 -16  22   2   15.30    1.80
 -16  22   1    4.30    1.00
 -16  22   1    2.00    1.10
 -16  22   0    1.30    1.10
 -16  22   0    1.00    0.90
 -16  22  -1    1.00    1.10
 -16  22  -1   -2.60    1.90
 -16  22  -2    3.60    1.00
 -16  22  -2    5.50    1.60
 -16  22  -2    3.70    1.30
 -15  21   8    0.50    0.80
 -15  21   7    0.10    0.80
 -15  21   6    0.60    0.80
 -15  21   5    0.70    0.90
 -15  21   5    2.10    0.90
 -15  21   4    1.70    0.80
 -15  21   4    2.40    0.90
 -15  21   3   -0.60    0.70
 -15  21   3   -1.10    0.80
 -15  21   2    2.70    0.80
 -15  21   2    5.40    1.00
 -15  21   1    2.00    0.90
 -15  21   1    2.40    1.00
 -15  21   0   -0.10    0.90
 -15  21   0   -0.20    0.80
 -15  21  -1    1.10    0.90
 -15  21  -1   -0.70    1.00
 -15  21  -2    0.10    1.20
 -15  21  -2    1.30    1.00
 -15  21  -2   -0.20    0.90
 -15  21  -3   -1.60    1.20
 -15  21  -3    0.60    0.90
 -14  20   8    0.00    0.70
 -14  20   8    0.40    1.20
 -14  20   7    0.00    0.70
 -14  20   6    2.50    0.80
 -14  20   4    1.00    0.70
 -14  20   4    2.50    0.80
 -14  20   3    0.60    0.80
 -14  20   3    0.10    0.70
 -14  20   2    8.50    1.10
 -14  20   2    9.00    1.00
 -14  20   1    0.80    0.80
 -14  20   1    0.70    1.40
 -14  20   0   -1.20    0.80
 -14  20   0   -0.10    0.80
 -14  20  -1   -0.20    0.90
 -14  20  -1    0.80    0.80
 -14  20  -1    0.30    0.70
 -14  20  -2    0.60    0.80
 -14  20  -2    2.30    1.00
 -14  20  -2   -0.10    0.90
 -14  20  -3    1.10    1.10
 -14  20  -3   -0.90    0.90
 -14  20  -3    0.30    1.00
 -14  20  -4   -0.50    1.10
 -14  20  -4   -0.70    0.90
 -13  19   9    0.20    1.90
 -13  19   8   -0.90    1.10
 -13  19   7    2.30    1.30
 -13  19   5   -0.40    0.60
 -13  19   4    0.50    0.60
 -13  19   3    3.30    0.80
 -13  19   3    3.10    0.70
 -13  19   2    1.70    0.70
 -13  19   2    1.70    0.70
 -13  19   1    0.70    0.80
 -13  19   1   -0.10    0.70
 -13  19   0    1.00    0.80
 -13  19   0    1.60    0.70
 -13  19  -1    4.00    0.80
 -13  19  -1    2.80    0.70
 -13  19  -2   -0.60    0.80
 -13  19  -2    0.50    0.70
 -13  19  -3   -0.20    0.90
 -13  19  -3    0.30    0.80
 -13  19  -3   -0.60    1.00
 -13  19  -4    0.40    0.90
 -13  19  -4    0.30    1.10
 -13  19  -4    0.10    1.00
 -13  19  -5    1.50    1.50
 -13  19  -5    0.00    1.20
 -13  19  -5    0.20    1.00
 -12  18   9    0.90    1.10
 -12  18   8    1.50    1.10
 -12  18   7    7.20    1.10
 -12  18   6    0.20    0.80
 -12  18   5    1.00    0.60
 -12  18   4    0.50    0.60
 -12  18   3   10.60    1.20
 -12  18   2   12.90    1.30
 -12  18   2   12.30    1.30
 -12  18   1   -0.10    0.60
 -12  18   1   -0.60    0.60
 -12  18   0    0.60    0.60
 -12  18   0   -0.30    0.60
 -12  18   0    0.80    0.70
 -12  18  -1    3.30    0.80
 -12  18  -1    2.90    0.80
 -12  18  -1    3.10    0.70
 -12  18  -2    1.80    0.80
 -12  18  -2    2.40    0.80
 -12  18  -2    1.60    0.70
 -12  18  -3    0.70    0.80
 -12  18  -3   -0.90    0.90
 -12  18  -4   -0.40    0.80
 -12  18  -4   -0.70    0.90
 -12  18  -4    1.00    0.90
 -12  18  -5   -1.90    1.10
 -12  18  -5   -0.40    0.90
 -12  18  -5   -0.90    1.10
 -12  18  -6    0.10    1.10
 -12  18  -6   -0.10    1.10
 -12  18  -6    1.00    1.00
 -12  18  -6    0.00    1.10
 -11  17  10    2.30    1.30
 -11  17   9   15.00    1.90
 -11  17   8    2.70    1.10
 -11  17   7   15.80    1.60
 -11  17   6   -0.50    0.80
 -11  17   5   40.90    2.50
 -11  17   4   15.80    1.30
 -11  17   3   17.80    1.30
 -11  17   2    3.40    0.60
 -11  17   1   33.50    2.10
 -11  17   1   32.70    2.00
 -11  17   0    4.90    0.70
 -11  17   0    3.80    0.60
 -11  17  -1    4.50    0.70
 -11  17  -1    4.30    0.80
 -11  17  -1    4.70    0.70
 -11  17  -2    6.70    0.80
 -11  17  -2    7.30    0.80
 -11  17  -2    6.10    0.80
 -11  17  -3    1.00    0.80
 -11  17  -3    2.00    0.80
 -11  17  -3    3.00    0.80
 -11  17  -4    1.60    0.90
 -11  17  -4    0.70    1.20
 -11  17  -4    1.10    0.80
 -11  17  -5    1.10    0.90
 -11  17  -5    0.70    1.00
 -11  17  -5   -0.20    1.00
 -11  17  -6    1.40    1.20
 -11  17  -6   -0.40    1.00
 -11  17  -6    0.60    1.10
 -11  17  -7    0.40    1.10
 -10  16  10    2.10    2.10
 -10  16   9    8.90    1.40
 -10  16   8    1.50    1.30
 -10  16   7   25.80    1.90
 -10  16   6    0.10    0.70
 -10  16   5   47.10    2.70
 -10  16   3   18.40    1.30
 -10  16   2    1.20    0.50
 -10  16   1  119.09    6.30
 -10  16   0   25.40    1.70
 -10  16   0   24.00    1.60
 -10  16   0   25.70    1.70
 -10  16  -1    7.70    1.00
 -10  16  -1    5.60    0.70
 -10  16  -1    7.20    0.80
 -10  16  -2    0.60    0.60
 -10  16  -2    1.10    0.60
 -10  16  -2    0.60    0.60
 -10  16  -3    0.60    0.70
 -10  16  -3    0.70    0.70
 -10  16  -3    0.50    0.70
 -10  16  -4   -0.80    0.70
 -10  16  -4   -0.60    0.80
 -10  16  -4    0.20    0.80
 -10  16  -5    1.40    0.90
 -10  16  -5   -0.90    0.80
 -10  16  -5   -1.20    0.90
 -10  16  -6   -0.90    1.10
 -10  16  -6    0.30    1.00
 -10  16  -6    0.40    0.90
 -10  16  -7   -1.10    1.00
 -10  16  -7    1.50    1.10
  -9  15  10    5.20    1.50
  -9  15   9    6.80    1.30
  -9  15   8    0.00    1.00
  -9  15   7   20.70    1.70
  -9  15   6   12.90    1.30
  -9  15   5   89.89    5.00
  -9  15   4    2.00    0.60
  -9  15   3    2.80    0.60
  -9  15   2   29.30    1.80
  -9  15   1  194.38   10.20
  -9  15   0    3.40    0.60
  -9  15   0    2.00    0.60
  -9  15   0    3.10    0.50
  -9  15  -1   11.80    1.20
  -9  15  -1   11.80    1.10
  -9  15  -1   11.40    1.10
  -9  15  -2    0.70    0.60
  -9  15  -2    1.60    0.60
  -9  15  -2    0.90    0.60
  -9  15  -3   33.30    2.10
  -9  15  -3   33.10    2.00
  -9  15  -3   28.30    2.00
  -9  15  -4    2.90    0.80
  -9  15  -4    2.80    0.80
  -9  15  -4    3.00    0.80
  -9  15  -5    2.80    0.90
  -9  15  -5    2.90    0.90
  -9  15  -5    3.40    0.80
   9 -15   5    2.30    1.50
  -9  15  -6   -0.80    0.90
  -9  15  -6    0.10    1.00
  -9  15  -6   -0.10    0.80
  -9  15  -7    1.00    1.00
  -9  15  -7    0.40    1.00
  -9  15  -7    0.70    1.00
  -9  15  -7    0.50    1.00
   9 -15   7    1.60    1.60
  -9  15  -8   -0.60    1.10
  -9  15  -8    0.50    1.20
  -9  15  -8    2.70    1.10
   8 -14 -11    3.20    3.30
  -8  14  10    7.20    1.50
   8 -14 -10    4.00    3.40
  -8  14   9   -0.50    1.20
  -8  14   9    0.20    1.10
   8 -14  -9   -3.10    3.00
  -8  14   8   10.50    1.50
   8 -14  -8    8.00    3.00
  -8  14   7   53.39    3.10
   8 -14  -7   52.09    5.40
  -8  14   6   57.99    3.30
  -8  14   5    0.30    0.70
  -8  14   4   23.20    1.60
  -8  14   2   39.00    2.20
  -8  14   1  129.49    6.80
  -8  14   0    1.00    0.50
  -8  14   0    1.10    0.50
  -8  14  -1   19.80    1.40
  -8  14  -1   22.90    1.50
  -8  14  -2    3.60    0.60
  -8  14  -2    2.70    0.60
  -8  14  -2    3.80    0.60
  -8  14  -3    1.00    0.90
  -8  14  -3    0.20    0.60
  -8  14  -3    0.20    0.60
  -8  14  -3    0.60    0.60
   8 -14   3   -0.50    1.10
  -8  14  -4    3.90    0.70
  -8  14  -4    4.20    0.70
  -8  14  -4    2.30    0.70
   8 -14   4    1.10    1.10
  -8  14  -5    1.90    0.80
  -8  14  -5    1.90    0.80
  -8  14  -5    2.60    0.80
   8 -14   5    1.90    1.10
  -8  14  -6    2.30    0.90
  -8  14  -6    4.50    1.50
  -8  14  -6    3.40    1.10
   8 -14   6    1.20    1.40
  -8  14  -7    0.40    1.00
  -8  14  -7   -0.80    0.90
  -8  14  -7    0.30    1.00
   8 -14   7    1.10    1.40
  -8  14  -8   -1.50    1.20
  -8  14  -8   -1.10    1.00
  -8  14  -8    0.20    1.00
   8 -14   8    0.40    1.50
  -7  13  11    0.00    2.20
  -7  13  11    3.00    1.60
   7 -13 -11    1.90    6.80
  -7  13  10    2.50    1.40
  -7  13  10    3.50    1.40
   7 -13 -10   -1.10    7.00
  -7  13   9   14.00    2.10
  -7  13   9   13.50    1.70
  -7  13   9   13.50    1.50
   7 -13  -9    0.20    6.50
  -7  13   8    1.10    0.90
  -7  13   8    0.60    1.50
  -7  13   8   -0.50    1.00
   7 -13  -8    9.80    6.40
  -7  13   7    1.20    0.60
   7 -13  -7   -1.90    4.70
  -7  13   6    5.60    0.60
  -7  13   6    6.20    0.80
   7 -13  -6   -0.40    2.60
  -7  13   5   77.39    4.40
   7 -13  -5   88.39    6.40
  -7  13   4    9.60    1.00
  -7  13   2   33.30    1.90
  -7  13   1   21.20    1.20
  -7  13   1   20.30    1.30
  -7  13   0   33.70    1.80
  -7  13   0   30.70    1.80
  -7  13  -1  190.08    9.90
  -7  13  -1  184.48    9.90
  -7  13  -1  195.68    9.90
  -7  13  -2   49.70    2.60
  -7  13  -2   43.20    2.50
  -7  13  -2   42.80    2.50
  -7  13  -3    1.70    0.60
  -7  13  -3    2.50    0.60
  -7  13  -3    2.10    0.90
  -7  13  -3    1.50    0.60
   7 -13   3    0.60    1.00
  -7  13  -4    4.30    1.00
  -7  13  -4    1.10    0.70
  -7  13  -4    2.20    0.60
  -7  13  -4    1.70    0.70
  -7  13  -5   69.99    3.70
  -7  13  -5   66.79    3.80
  -7  13  -5   71.49    3.80
   7 -13   5   55.89    4.20
  -7  13  -6    3.30    0.90
  -7  13  -6    3.00    0.90
  -7  13  -6    3.10    0.80
   7 -13   6    3.20    1.60
  -7  13  -7   -0.30    0.90
  -7  13  -7    0.70    0.90
  -7  13  -7    1.10    0.90
   7 -13   7    0.80    1.10
  -7  13  -8   -1.10    1.00
  -7  13  -8    1.60    1.10
  -7  13  -8    1.50    1.00
  -7  13  -8    1.60    0.90
   7 -13   8   -0.50    1.20
  -7  13  -9    5.00    1.20
  -7  13  -9    4.60    1.20
   7 -13   9    2.20    1.50
  -6  12  11    2.30    1.50
   6 -12 -11   -0.90    8.30
  -6  12  10    0.90    1.40
  -6  12  10    3.60    1.40
   6 -12 -10    3.10    6.80
  -6  12   9    3.50    1.10
  -6  12   9    3.00    1.20
  -6  12   9    2.70    1.80
   6 -12  -9   -0.20    6.60
  -6  12   8   59.69    3.70
  -6  12   8   60.29    4.20
  -6  12   8   66.39    3.60
  -6  12   7    2.00    0.80
  -6  12   7    1.80    1.30
  -6  12   7    1.40    0.80
   6 -12  -7    0.70    1.00
   6 -12  -7    0.10    5.40
  -6  12   4  214.48   11.20
   6 -12  -4  213.28   12.40
  -6  12   3    7.00    0.80
  -6  12   3    5.80    0.70
  -6  12   1  128.09    7.10
  -6  12   1  142.39    7.10
  -6  12   0  585.94   31.30
  -6  12   0  589.64   31.30
  -6  12   0  631.44   31.30
  -6  12  -1   38.30    2.30
  -6  12  -1   42.80    2.20
  -6  12  -1   39.80    2.20
  -6  12  -2   87.79    4.60
  -6  12  -2   87.49    4.60
  -6  12  -2   84.89    4.60
  -6  12  -3    1.10    0.60
  -6  12  -3    1.80    0.80
  -6  12  -3    1.90    0.50
  -6  12  -3    2.10    0.60
   6 -12   3    1.80    1.10
  -6  12  -4   71.19    3.70
  -6  12  -4   68.49    3.70
  -6  12  -4   72.79    3.70
  -6  12  -4   74.19    4.10
   6 -12   4   55.89    4.00
   6 -12   4   52.19    5.00
  -6  12  -5   37.70    2.30
  -6  12  -5   35.60    2.20
  -6  12  -5   35.80    2.20
   6 -12   5   33.40    2.80
  -6  12  -6   20.30    1.60
  -6  12  -6   22.80    1.80
   6 -12   6   18.00    2.40
   6 -12   6   16.20    2.90
  -6  12  -7    0.40    1.10
  -6  12  -7    0.60    0.90
  -6  12  -7   -0.10    1.10
   6 -12   7    1.20    1.50
  -6  12  -8   -0.50    0.90
  -6  12  -8    1.10    0.90
  -6  12  -8   -0.20    1.10
  -6  12  -8   -0.50    1.00
   6 -12   8    0.70    1.70
  -6  12  -9    0.30    1.40
  -6  12  -9    0.10    1.10
  -5  11  11    2.30    1.50
   5 -11 -11   -3.00    7.10
  -5  11  10    3.30    1.30
  -5  11  10    1.40    1.40
   5 -11 -10   -6.50    6.90
  -5  11   9   -2.20    1.70
  -5  11   9    0.50    1.10
  -5  11   9    0.70    1.20
  -5  11   8    6.50    1.70
  -5  11   8    7.70    1.10
  -5  11   8    7.00    1.20
   5 -11  -8   -2.30    6.00
  -5  11   7    8.30    0.90
  -5  11   7    7.90    1.00
  -5  11   7    9.40    1.60
   5 -11  -7    7.10    1.30
   5 -11  -7   -0.80    5.90
  -5  11   6   27.00    2.30
  -5  11   6   26.50    1.70
  -5  11   6   26.10    1.80
  -5  11   6   29.60    1.80
   5 -11  -6   25.70    2.10
  -5  11   5   19.80    1.30
  -5  11   5   20.00    1.30
  -5  11   5   15.50    1.20
  -5  11   5   18.20    1.70
  -5  11   4   44.70    2.30
  -5  11   4   41.90    2.40
  -5  11   3    1.70    0.40
   5 -11  -3    1.40    2.10
  -5  11   2  166.28    8.80
  -5  11   2  172.78    8.90
  -5  11   1   48.80    2.70
  -5  11   1   52.19    2.70
  -5  11   0  216.38   10.80
  -5  11   0  202.28   10.80
  -5  11   0  204.18   10.80
  -5  11  -1   57.49    2.90
  -5  11  -1   51.49    3.00
  -5  11  -1   51.29    2.90
   5 -11   1   54.29    2.90
   5 -11   1   58.59    3.00
  -5  11  -2   51.19    2.80
  -5  11  -2   51.49    2.70
  -5  11  -2   53.19    2.70
  -5  11  -2   53.99    2.70
  -5  11  -2   47.50    2.60
   5 -11   2   44.00    2.90
   5 -11   2   39.30    3.50
  -5  11  -3    3.10    0.60
  -5  11  -3    4.00    0.80
  -5  11  -3    3.40    0.50
   5 -11   3    2.80    1.00
   5 -11   3    2.50    1.70
  -5  11  -4   64.59    3.60
  -5  11  -4   66.59    3.50
  -5  11  -4   70.09    3.80
  -5  11  -4   64.89    3.60
   5 -11   4   55.49    4.70
   5 -11   4   61.19    3.80
  -5  11  -5   19.30    1.50
  -5  11  -5   24.00    1.60
  -5  11  -6   19.70    1.60
  -5  11  -6   19.40    1.50
  -5  11  -6   22.20    1.70
   5 -11   6   15.00    2.10
   5 -11   6   15.30    2.80
  -5  11  -7    1.00    0.90
  -5  11  -7    0.60    0.80
  -5  11  -7    0.60    0.80
   5 -11   7    0.40    1.40
   5 -11   7   -1.00    2.40
  -5  11  -8   23.80    1.90
  -5  11  -8   22.80    2.10
   5 -11   8   24.30    2.80
  -5  11  -9    2.00    1.10
  -5  11  -9    1.10    1.10
   5 -11   9    1.20    2.00
  -4  10  11    5.30    1.60
   4 -10 -11    5.70    8.00
  -4  10  10   11.30    1.60
  -4  10  10    7.60    1.70
   4 -10 -10    0.30    7.70
  -4  10   9   10.80    1.30
  -4  10   9    6.90    1.50
  -4  10   9   10.00    2.30
  -4  10   8    9.40    1.90
  -4  10   8    8.00    1.10
  -4  10   8    7.00    1.20
   4 -10  -8    8.10    0.90
   4 -10  -8    0.40    6.60
  -4  10   7    8.10    1.00
  -4  10   7    8.70    1.70
  -4  10   7    8.30    0.90
   4 -10  -7    5.80    0.80
   4 -10  -7    2.70    6.20
  -4  10   6   69.39    3.80
  -4  10   6   68.09    3.80
  -4  10   6   64.39    4.20
  -4  10   6   72.59    3.80
   4 -10  -6   69.09    4.00
   4 -10  -6   70.99    3.70
  -4  10   5    9.80    1.00
  -4  10   5    9.80    1.60
  -4  10   5   12.30    1.00
  -4  10   5    9.80    0.80
   4 -10  -5   10.00    0.70
   4 -10  -5    2.40    5.40
   4 -10  -5    8.50    1.20
  -4  10   4   52.79    3.00
  -4  10   4   49.10    2.80
  -4  10   4   54.99    2.80
  -4  10   4   48.70    2.80
  -4  10   4   54.59    2.80
   4 -10  -4   50.29    2.70
  -4  10   3    3.50    0.50
  -4  10   3    5.60    0.70
  -4  10   3    4.90    0.50
   4 -10  -3    3.60    3.30
  -4  10   2   13.00    0.80
  -4  10   2   14.50    1.10
  -4  10   2   14.20    1.00
  -4  10   1  653.53   33.90
  -4  10   0   19.90    1.20
  -4  10   0   18.70    1.30
  -4  10   0   19.50    1.20
   4 -10   0   19.80    1.20
  -4  10  -1   63.39    3.30
  -4  10  -1   61.89    3.30
  -4  10  -1   56.59    3.30
   4 -10   1   55.69    3.30
   4 -10   1   66.59    3.30
  -4  10  -2   24.70    1.40
  -4  10  -2   20.20    1.60
  -4  10  -2   25.00    1.30
  -4  10  -2   19.70    1.40
  -4  10  -2   23.60    1.30
   4 -10   2   20.70    1.90
   4 -10   2   20.30    1.40
   4 -10   2   22.10    1.50
  -4  10  -3  149.09    7.60
  -4  10  -3  144.69    7.50
  -4  10  -3  129.69    7.50
  -4  10  -3  146.29    7.50
  -4  10  -3  144.79    7.50
   4 -10   3  143.79    8.00
   4 -10   3  141.99    7.60
  -4  10  -4    6.40    0.60
  -4  10  -4    6.20    0.70
  -4  10  -4    6.60    0.90
  -4  10  -4    6.20    0.70
   4 -10   4    7.10    1.10
   4 -10   4    7.30    1.70
  -4  10  -5   18.10    1.70
  -4  10  -5   15.60    1.20
  -4  10  -5   16.70    1.40
  -4  10  -5   13.40    1.40
   4 -10   5   16.20    2.30
   4 -10   5   13.90    1.90
  -4  10  -6    9.40    1.20
  -4  10  -6   11.60    1.40
  -4  10  -6   11.80    1.20
   4 -10   6   10.90    1.50
   4 -10   6    9.80    2.30
  -4  10  -7    6.40    1.00
  -4  10  -7    6.60    0.90
  -4  10  -7    7.60    0.90
   4 -10   7    5.60    2.50
   4 -10   7    4.80    1.40
  -4  10  -8   -1.20    0.90
  -4  10  -8   -0.90    0.90
  -4  10  -8    0.70    1.00
   4 -10   8    0.50    1.20
   4 -10   8    0.90    1.50
   4 -10   8    2.40    2.60
  -4  10  -9    2.00    1.10
  -4  10  -9    2.90    1.10
   4 -10   9    2.20    1.90
  -4  10 -10    2.40    1.20
   4 -10  10    3.00    2.20
  -3   9  11    1.80    1.70
   3  -9 -11    4.50    7.90
  -3   9  10   11.00    1.90
  -3   9  10   15.10    1.70
   3  -9 -10   -2.00    7.60
  -3   9   9    8.60    2.30
  -3   9   9    9.50    1.60
  -3   9   9   15.60    2.10
   3  -9  -9   12.70    1.10
   3  -9  -9    4.40    8.30
  -3   9   8    0.80    1.10
  -3   9   8    0.40    0.90
  -3   9   8    0.40    1.80
   3  -9  -8    1.10    0.50
  -3   9   7   20.50    1.60
  -3   9   7   17.80    2.60
  -3   9   7   17.70    1.70
   3  -9  -7   19.40    1.30
  -3   9   6  161.38    8.70
  -3   9   6  161.08    8.70
  -3   9   6  166.28    9.00
  -3   9   6  168.38    8.70
   3  -9  -6  168.28    8.90
   3  -9  -6  169.48    8.70
  -3   9   5   21.40    1.30
  -3   9   5   19.30    1.40
  -3   9   5   20.00    1.90
  -3   9   5   15.90    1.20
   3  -9  -5   16.80    1.60
  -3   9   4   63.89    3.60
  -3   9   4   61.49    3.40
  -3   9   4   60.29    3.40
  -3   9   4   67.79    3.50
  -3   9   4   67.19    3.40
   3  -9  -4   68.39    3.40
   3  -9  -4   60.69    3.50
   3  -9  -4   61.69    3.40
  -3   9   3   69.49    3.70
  -3   9   3   67.99    3.70
  -3   9   3   69.49    3.70
   3  -9  -3   71.19    3.70
  -3   9   2 1632.64   78.29
  -3   9   2 1592.64   78.29
   3  -9  -2 1403.26   78.29
   3  -9  -2 1414.76   78.89
  -3   9   1   82.89    4.40
  -3   9   1   83.19    4.40
  -3   9   0  103.49    5.60
  -3   9   0  109.79    5.60
  -3   9   0  106.49    5.60
   3  -9   0  107.69    5.60
  -3   9  -1  644.34   33.30
  -3   9  -1  625.74   33.30
  -3   9  -1  627.34   33.30
   3  -9   1  662.03   33.30
   3  -9   1  645.74   33.30
   3  -9   1  646.44   33.30
  -3   9  -2  102.89    5.20
  -3   9  -2   97.29    5.20
  -3   9  -2   98.99    5.20
  -3   9  -2   96.49    5.10
  -3   9  -2   96.99    5.10
  -3   9  -2   97.49    5.20
   3  -9   2   98.79    5.30
   3  -9   2   91.79    5.20
   3  -9   2   93.09    5.50
   3  -9   2   98.49    5.20
   3  -9   2  105.99    5.20
  -3   9  -3  337.97   17.20
  -3   9  -3  320.47   17.10
  -3   9  -3  315.57   17.10
  -3   9  -3  326.77   17.10
  -3   9  -3  324.07   17.10
   3  -9   3  335.17   17.40
   3  -9   3  349.17   17.20
   3  -9   3  323.17   17.10
  -3   9  -4    2.90    0.50
  -3   9  -4    2.70    0.50
  -3   9  -4    2.20    0.70
  -3   9  -4    2.10    0.50
   3  -9   4    2.60    0.80
   3  -9   4    3.60    1.40
  -3   9  -5    3.50    0.70
  -3   9  -5    2.50    0.60
  -3   9  -5    2.00    0.90
  -3   9  -5    2.10    0.60
   3  -9   5    2.80    0.50
   3  -9   5    2.80    1.60
   3  -9   5    1.90    1.00
  -3   9  -6   68.79    3.80
  -3   9  -6   69.49    3.80
  -3   9  -6   69.39    3.80
   3  -9   6   70.69    3.70
   3  -9   6   66.29    4.10
   3  -9   6   64.49    5.30
  -3   9  -7   28.10    2.10
  -3   9  -7   28.50    1.90
  -3   9  -7   26.40    1.90
   3  -9   7   25.20    3.60
   3  -9   7   33.10    2.00
   3  -9   7   26.80    2.50
  -3   9  -8    1.30    0.90
  -3   9  -8    2.70    0.80
   3  -9   8    2.70    1.10
   3  -9   8    3.90    1.40
  -3   9  -9    0.80    1.00
   3  -9   9    3.80    1.60
   3  -9   9    1.70    1.70
  -3   9 -10    7.00    1.30
   3  -9  10   10.20    1.80
   3  -9  10    7.90    2.50
  -2   8  11    3.00    1.70
  -2   8  11    1.30    1.90
   2  -8 -11   -1.70    8.20
  -2   8  10    0.30    1.40
  -2   8  10    1.80    1.60
   2  -8 -10    2.60    8.00
  -2   8   9    4.80    2.00
  -2   8   9    3.90    1.40
  -2   8   9    3.70    2.40
   2  -8  -9    2.40    1.10
  -2   8   8   54.09    3.00
  -2   8   8   44.40    4.10
  -2   8   8   49.99    3.20
   2  -8  -8   47.00    2.80
  -2   8   7   47.80    2.80
  -2   8   7   45.90    3.00
  -2   8   7   43.10    3.60
   2  -8  -7   50.09    2.60
  -2   8   6    3.20    0.90
  -2   8   6    3.90    1.40
  -2   8   6    4.80    0.70
   2  -8  -6    3.20    0.50
   2  -8  -6    1.10    1.00
  -2   8   5   14.10    1.40
   2  -8  -5   15.50    1.00
   2  -8  -5   15.80    1.60
  -2   8   4  161.88    8.40
  -2   8   4  161.38    8.50
  -2   8   4  156.48    8.40
  -2   8   4  163.78    8.40
  -2   8   4  163.88    8.60
   2  -8  -4  158.98    8.60
   2  -8  -4  164.18    8.50
  -2   8   3   69.99    4.00
  -2   8   3   78.49    4.00
  -2   8   3   77.09    4.00
  -2   8   3   72.19    4.20
  -2   8   3   70.09    4.00
   2  -8  -3   81.29    4.10
   2  -8  -3   79.19    3.90
   2  -8  -3   75.19    4.00
   2  -8  -3   68.99    4.00
   2  -8  -3   89.79    8.90
  -2   8   2  153.28    8.10
  -2   8   2  157.48    8.00
  -2   8   2  150.58    8.10
   2  -8  -2  166.98    8.00
   2  -8  -2  144.09    8.00
  -2   8   1   43.40    2.40
  -2   8   1   43.50    2.40
  -2   8   1   46.90    2.30
   2  -8  -1   43.80    2.30
   2  -8  -1   44.30    4.60
  -2   8   0    8.50    0.60
  -2   8   0   11.50    0.70
  -2   8   0   10.10    0.70
   2  -8   0   11.60    0.80
   2  -8   0   11.70    0.70
  -2   8  -1  255.57   13.30
  -2   8  -1  258.27   13.30
  -2   8  -1  253.77   13.30
   2  -8   1  258.77   13.30
   2  -8   1  253.77   13.30
   2  -8   1  251.77   13.30
  -2   8  -2   45.80    2.60
  -2   8  -2   45.80    2.50
  -2   8  -2   42.90    2.50
  -2   8  -2   47.60    2.60
  -2   8  -2   45.10    2.50
  -2   8  -2   48.20    2.60
   2  -8   2   47.50    2.60
   2  -8   2   49.70    2.90
   2  -8   2   45.00    2.50
   2  -8   2   51.99    2.70
   2  -8   2   44.90    2.50
  -2   8  -3    6.40    1.00
  -2   8  -3    6.20    0.60
  -2   8  -3    5.70    0.50
  -2   8  -3    5.10    0.50
  -2   8  -3    6.60    0.90
  -2   8  -3    5.10    0.60
   2  -8   3    6.30    1.10
   2  -8   3    7.30    0.90
   2  -8   3    7.50    0.80
   2  -8   3    5.80    0.80
   2  -8   3    6.30    0.70
  -2   8  -4   54.49    3.00
  -2   8  -4   56.29    3.10
  -2   8  -4   59.49    3.20
  -2   8  -4   56.49    3.10
   2  -8   4   56.19    3.00
   2  -8   4   57.89    3.20
   2  -8   4   55.99    3.60
   2  -8   4   55.79    3.20
  -2   8  -5  197.08   10.40
  -2   8  -5  194.88   10.20
  -2   8  -5  191.08   10.20
  -2   8  -5  193.18   10.20
   2  -8   5  195.08   10.60
   2  -8   5  199.58   10.30
   2  -8   5  197.08   10.20
  -2   8  -6    1.20    0.70
  -2   8  -6    0.20    0.60
  -2   8  -6    0.40    0.60
   2  -8   6   -0.30    1.70
   2  -8   6    1.40    1.00
   2  -8   6    0.60    0.50
  -2   8  -7   19.50    1.70
  -2   8  -7   15.70    1.50
   2  -8   7   22.00    1.50
   2  -8   7   19.60    2.60
   2  -8   7   20.40    2.10
  -2   8  -8    0.90    0.80
   2  -8   8    1.50    1.40
   2  -8   8    2.60    2.40
   2  -8   8    1.60    1.00
  -2   8  -9    7.50    1.20
   2  -8   9    4.90    1.70
   2  -8   9   10.30    1.40
  -2   8 -10    0.30    1.00
   2  -8  10   -0.70    1.60
   2  -8  10    0.30    2.00
  -1   7  11    8.40    1.90
  -1   7  11    8.70    2.20
   1  -7 -11   -2.00    8.60
  -1   7  10    0.90    1.70
  -1   7  10    1.70    1.40
   1  -7 -10   -0.10    0.70
  -1   7   9    2.20    2.00
   1  -7  -9    2.40    0.70
  -1   7   8  180.58    9.70
  -1   7   8  197.38    9.60
  -1   7   8  171.58   10.30
   1  -7  -8  186.98    9.60
   1  -7  -8  158.88    9.50
  -1   7   7   77.89    4.30
  -1   7   7   83.29    5.20
  -1   7   7   78.19    4.40
   1  -7  -7   78.89    4.20
   1  -7  -7   68.19    4.40
  -1   7   6    5.50    1.00
  -1   7   6    4.60    1.60
   1  -7  -6    3.90    0.60
   1  -7  -6    3.10    0.80
   1  -7  -6    3.50    1.10
  -1   7   5   40.50    2.90
  -1   7   5   41.90    2.20
  -1   7   5   42.30    2.40
   1  -7  -5   32.70    2.20
   1  -7  -5   38.00    2.50
   1  -7  -5   38.30    2.30
  -1   7   4  165.08    8.30
  -1   7   4  146.09    8.30
  -1   7   4  152.28    9.10
  -1   7   4  152.98    8.30
  -1   7   4  161.88    8.30
   1  -7  -4  151.58    8.30
   1  -7  -4  152.38    8.30
   1  -7  -4  171.08    8.40
   1  -7  -4  174.48    8.30
  -1   7   3  145.39    7.90
  -1   7   3  149.99    8.10
  -1   7   3  149.69    7.90
  -1   7   3  157.58    7.80
  -1   7   3  147.59    7.90
   1  -7  -3  154.88    7.80
   1  -7  -3  140.09    7.90
   1  -7  -3  162.58    7.90
   1  -7  -3  160.28    8.00
   1  -7  -3  135.39    7.80
  -1   7   2    2.60    0.30
  -1   7   2    1.90    0.40
   1  -7  -2    3.30    0.30
   1  -7  -2    3.10    0.40
   1  -7  -2    6.20    4.70
   1  -7  -2    3.20    0.60
   1  -7  -2    2.50    0.30
  -1   7   1  392.16   20.30
  -1   7   1  387.76   20.30
  -1   7   1  400.96   20.30
   1  -7  -1  376.96   20.30
   1  -7  -1  405.66   20.30
   1  -7  -1  381.26   20.30
  -1   7   0   11.00    0.70
  -1   7   0   14.00    0.80
  -1   7   0   14.10    0.80
  -1   7   0   13.00    0.80
   1  -7   0   12.60    0.90
   1  -7   0   13.30    0.80
   1  -7   0   13.30    0.80
  -1   7  -1   50.79    2.70
  -1   7  -1   50.19    2.60
  -1   7  -1   50.79    2.70
   1  -7   1   51.69    2.70
   1  -7   1   50.09    2.70
   1  -7   1   47.40    2.60
   1  -7   1   52.29    2.70
  -1   7  -2    7.40    0.70
  -1   7  -2   10.60    0.80
  -1   7  -2    8.20    0.80
  -1   7  -2    9.20    0.60
  -1   7  -2   11.90    0.80
  -1   7  -2    9.20    0.90
   1  -7   2   11.20    1.00
   1  -7   2    7.90    1.10
   1  -7   2   10.00    0.80
   1  -7   2    9.60    0.80
  -1   7  -3   19.70    1.20
  -1   7  -3   17.00    1.10
  -1   7  -3   15.40    1.30
  -1   7  -3   18.80    1.10
  -1   7  -3   16.10    1.10
   1  -7   3   12.60    1.20
  -1   7  -4   15.30    1.20
  -1   7  -4   10.80    1.00
  -1   7  -4   11.10    1.10
  -1   7  -4   11.40    0.90
   1  -7   4   16.30    1.30
  -1   7  -5  103.39    5.80
  -1   7  -5  114.59    5.90
  -1   7  -5  107.69    5.80
   1  -7   5  106.59    5.70
   1  -7   5  111.49    5.90
   1  -7   5  112.79    6.20
   1  -7   5  108.19    5.80
  -1   7  -6    1.30    0.60
  -1   7  -6    2.60    0.70
   1  -7   6    1.90    0.90
   1  -7   6    1.60    0.50
   1  -7   6    1.60    1.50
  -1   7  -7   42.80    2.90
  -1   7  -7   50.89    3.00
   1  -7   7   55.49    3.20
   1  -7   7   50.59    4.10
  -1   7  -8   12.10    1.40
   1  -7   8   13.00    1.70
   1  -7   8   13.60    2.80
  -1   7  -9    2.80    1.00
   1  -7   9    5.30    1.20
   1  -7   9    4.20    1.60
   1  -7   9    6.60    3.10
  -1   7 -10    2.70    1.00
   1  -7  10   -0.10    1.90
   1  -7  10    2.60    1.50
   1  -7  11   14.60    2.10
   0   6  11    1.90    2.30
   0   6  11    4.40    2.00
   0  -6 -11   -1.80    8.20
   0   6  10    2.80    1.70
   0   6  10    3.70    1.50
   0  -6 -10    3.40    0.80
   0   6   9   12.50    2.80
   0   6   9   12.30    2.00
   0  -6  -9   12.30    1.40
   0  -6  -9   14.10    1.70
   0   6   8  368.26   17.70
   0   6   8  297.37   18.30
   0   6   8  321.87   17.70
   0  -6  -8  318.67   17.60
   0  -6  -8  370.66   17.70
   0   6   7    6.10    2.60
   0  -6  -7   10.00    1.20
   0  -6  -7    6.80    1.10
   0   6   6    4.80    0.80
   0   6   6    1.70    1.70
   0   6   6    3.20    1.50
   0  -6  -6    3.70    0.60
   0  -6  -6    3.60    0.80
   0  -6  -6    1.80    1.00
   0   6   5  102.59    5.60
   0   6   5  107.89    5.70
   0   6   5  111.19    6.10
   0  -6  -5  104.89    5.70
   0  -6  -5  102.79    5.60
   0  -6  -5  108.89    5.90
   0   6   4 1425.56   75.59
   0   6   4 1482.55   75.49
   0   6   4 1378.56   75.49
   0   6   4 1498.25   75.59
   0   6   4 1464.05   75.69
   0  -6  -4 1573.54   75.59
   0  -6  -4 1456.55   75.49
   0  -6  -4 1392.66   75.49
   0  -6  -4 1441.56   75.49
   0   6   3  425.96   21.50
   0   6   3  407.06   21.50
   0   6   3  411.46   21.50
   0   6   3  406.06   21.50
   0   6   3  407.16   21.50
   0   6   3  424.86   21.60
   0  -6  -3  405.86   21.50
   0  -6  -3  358.56   21.40
   0  -6  -3  458.25   21.60
   0  -6  -3  405.86   21.40
   0  -6  -3  434.76   21.50
   0   6   2  142.09    7.70
   0   6   2  152.48    7.90
   0   6   2  152.48    7.70
   0   6   2  150.68    7.70
   0   6   2  146.99    7.70
   0  -6  -2  136.59    7.70
   0  -6  -2  161.88    7.70
   0  -6  -2  149.88    7.70
   0  -6  -2  147.19    7.70
   0  -6  -2  139.89    7.70
   0   6   1   41.20    2.10
   0   6   1   40.60    2.10
   0   6   1   39.70    2.10
   0   6   1   40.40    2.10
   0   6   1   33.20    2.10
   0  -6  -1   39.00    2.10
   0  -6  -1   42.30    2.10
   0  -6  -1   39.90    2.10
   0  -6  -1   37.50    2.10
   0  -6  -1   40.70    2.10
   0   6  -1   41.10    2.00
   0   6  -1   37.30    2.00
   0   6  -1   39.00    2.00
   0   6  -1   40.20    2.10
   0   6  -1   37.90    2.00
   0  -6   1   37.90    2.00
   0  -6   1   39.00    2.00
   0  -6   1   37.30    2.00
   0  -6   1   35.70    2.00
   0  -6   1   38.00    2.00
   0   6  -2  142.19    7.80
   0   6  -2  160.88    7.80
   0   6  -2  158.08    7.80
   0   6  -2  148.59    7.70
   0   6  -2  137.69    7.80
   0   6  -2  154.28    7.80
   0  -6   2  146.09    7.80
   0  -6   2  148.39    7.80
   0  -6   2  147.79    7.80
   0  -6   2  143.29    7.80
   0  -6   2  151.68    7.80
   0   6  -3  430.96   21.00
   0   6  -3  389.86   21.00
   0   6  -3  429.76   21.00
   0   6  -3  411.06   21.10
   0   6  -3  389.56   21.00
   0   6  -3  392.76   21.00
   0  -6   3  373.56   21.00
   0  -6   3  414.46   21.00
   0  -6   3  427.26   21.10
   0  -6   3  406.26   21.10
   0  -6   3  388.96   21.00
   0   6  -4 1428.76   73.69
   0   6  -4 1439.86   73.69
   0   6  -4 1346.07   73.69
   0   6  -4 1486.45   73.69
   0  -6   4 1353.76   73.69
   0  -6   4 1468.85   73.79
   0   6  -5  101.89    5.40
   0   6  -5  100.79    5.40
   0   6  -5  105.49    5.60
   0  -6   5   98.99    5.40
   0  -6   5  100.99    5.50
   0  -6   5  103.89    5.70
   0  -6   5  102.99    5.40
   0   6  -6    2.70    0.60
   0   6  -6    5.00    0.90
   0   6  -6    3.50    0.70
   0  -6   6    2.80    0.80
   0  -6   6    3.40    1.40
   0  -6   6    3.10    0.90
   0  -6   6    3.90    0.50
   0   6  -7    7.20    0.90
   0  -6   7    6.30    1.20
   0  -6   7    4.90    2.00
   0   6  -8  281.07   16.30
   0  -6   8  309.37   16.40
   0  -6   8  303.17   17.00
   0  -6   8  348.97   16.30
   0   6  -9   10.80    1.40
   0  -6   9   10.00    1.80
   0  -6   9   10.60    2.70
   0   6 -10    2.00    1.60
   0  -6  10    5.00    1.40
   0  -6  10    3.00    1.90
   0  -6  11    4.00    2.60
   0  -6  11    3.40    2.00
   1   5  11   34.80    3.80
   1   5  10    2.50    1.50
   1   5  10    2.40    1.90
  -1  -5 -10    3.00    1.50
  -1  -5 -10    1.50    0.90
   1   5   9    0.20    1.60
   1   5   9    4.70    1.90
   1   5   9    4.40    2.50
  -1  -5  -9    1.60    0.80
  -1  -5  -9   -0.60    1.30
   1   5   8   21.80    2.30
  -1  -5  -8   29.60    1.90
   1   5   7  274.67   16.70
   1   5   7  313.27   16.10
   1   5   7  313.87   16.20
  -1  -5  -7  323.97   16.10
   1   5   6   28.90    3.10
   1   5   6   34.20    2.10
   1   5   6   32.80    2.30
  -1  -5  -6   28.40    2.00
  -1  -5  -6   28.90    2.40
  -1  -5  -6   31.60    1.90
   1   5   5   13.90    1.20
   1   5   5   11.90    1.50
   1   5   5   11.10    1.80
  -1  -5  -5   13.70    1.20
  -1  -5  -5   11.20    1.70
  -1  -5  -5   13.30    1.00
   1   5   4   22.00    1.40
   1   5   4   23.30    1.50
   1   5   4   20.00    2.50
   1   5   4   21.40    1.70
  -1  -5  -4   22.70    1.90
   1   5   3 1971.30   99.09
   1   5   3 1899.31   99.19
   1   5   3 1879.61   99.09
   1   5   3 1889.41   99.09
   1   5   3 1971.30   99.09
  -1  -5  -3 1951.00   99.09
  -1  -5  -3 1670.73   99.09
  -1  -5  -3 2061.09   99.19
   1   5   2    7.60    0.70
   1   5   2    6.50    0.50
   1   5   2    9.80    0.80
   1   5   2    6.70    0.80
   1   5   2    7.60    0.60
   1   5   2   10.40    1.10
   1   5   2    8.90    1.00
  -1  -5  -2    7.30    0.90
  -1  -5  -2    7.80    0.70
  -1  -5  -2    6.30    0.50
  -1  -5  -2    8.80    1.00
  -1  -5  -2    6.80    0.60
  -1  -5  -2    5.30    0.60
   1   5   1  345.97   18.00
   1   5   1  321.17   18.00
   1   5   1  344.37   18.00
   1   5   1  340.97   18.00
   1   5   1  348.07   18.00
  -1  -5  -1  350.16   18.00
  -1  -5  -1  346.27   18.00
  -1  -5  -1  376.16   18.00
  -1  -5  -1  337.07   18.00
  -1  -5  -1  323.87   18.00
  -1  -5  -1  380.56   18.10
   1   5   0  118.89    5.80
   1   5   0  116.49    5.80
   1   5   0  101.19    5.80
  -1  -5   0  115.49    5.80
  -1  -5   0  117.89    5.80
  -1  -5   0  104.39    6.70
  -1  -5   0  105.99    5.80
  -1  -5   0  115.59    5.80
   1   5  -2    3.10    0.40
   1   5  -2    3.80    0.40
   1   5  -2    3.30    0.40
   1   5  -2    3.50    0.60
   1   5  -2    3.00    0.30
  -1  -5   2    4.20    0.60
  -1  -5   2    2.50    0.30
  -1  -5   2    4.00    0.50
  -1  -5   2    2.80    0.30
  -1  -5   2    3.50    0.30
   1   5  -3   12.70    0.90
   1   5  -3   13.40    1.00
  -1  -5   3   13.30    1.00
  -1  -5   3   12.80    1.00
   1   5  -4 1745.93   83.79
   1   5  -4 1633.54   83.79
   1   5  -4 1670.53   83.79
   1   5  -4 1540.75   83.79
   1   5  -4 1511.25   83.79
  -1  -5   4 1599.54   83.79
  -1  -5   4 1617.04   83.79
  -1  -5   4 1630.74   83.79
  -1  -5   4 1629.04   83.79
  -1  -5   4 1577.94   83.79
   1   5  -5  545.25   28.50
   1   5  -5  535.25   28.50
   1   5  -5  534.45   28.60
  -1  -5   5  566.94   28.50
  -1  -5   5  539.75   28.50
  -1  -5   5  561.84   28.60
  -1  -5   5  553.04   28.50
   1   5  -6   61.99    3.30
   1   5  -6   62.39    3.60
  -1  -5   6   60.09    3.50
  -1  -5   6   59.49    3.90
  -1  -5   6   61.39    3.30
  -1  -5   6   62.19    3.50
   1   5  -7   12.30    1.30
  -1  -5   7    9.40    1.90
  -1  -5   7   14.90    1.20
   1   5  -8  420.56   23.00
  -1  -5   8  447.86   23.00
  -1  -5   8  440.76   23.60
  -1  -5   8  455.25   23.10
   1   5  -9    8.40    1.10
  -1  -5   9    9.80    1.20
  -1  -5   9    8.50    2.10
  -1  -5   9    7.60    2.70
   1   5 -10    0.00    0.90
  -1  -5  10    0.10    1.70
  -1  -5  10    1.40    1.30
  -1  -5  11    4.80    2.30
  -1  -5  11    4.40    2.90
   2   4  10    2.00    1.70
   2   4  10    2.60    2.00
  -2  -4 -10   -0.50    0.90
  -2  -4 -10   -0.10    1.50
   2   4   9    1.40    1.40
   2   4   9    1.30    1.50
  -2  -4  -9    0.80    0.80
  -2  -4  -9    2.10    1.40
   2   4   8   -0.40    1.50
   2   4   8    0.30    2.30
   2   4   8   -0.30    1.10
  -2  -4  -8   -0.10    0.80
  -2  -4  -8    0.30    1.00
   2   4   7   33.20    3.00
  -2  -4  -7   38.90    2.30
   2   4   6   30.70    3.50
   2   4   6   34.80    2.60
   2   4   6   43.10    2.40
  -2  -4  -6   34.40    2.20
  -2  -4  -6   38.50    2.80
   2   4   5   15.80    1.30
   2   4   5   12.00    1.60
   2   4   5   11.40    1.90
  -2  -4  -5   14.30    1.10
  -2  -4  -5   16.80    1.20
  -2  -4  -5   11.40    1.70
   2   4   4   27.70    1.90
   2   4   4   24.40    2.70
   2   4   4   23.00    1.60
  -2  -4  -4   25.10    1.40
  -2  -4  -4   23.50    1.50
  -2  -4  -4   29.40    1.60
   2   4   3  293.97   15.00
   2   4   3  288.07   14.90
   2   4   3  267.67   14.90
   2   4   3  277.77   15.20
   2   4   3  301.57   15.00
  -2  -4  -3  310.27   14.90
  -2  -4  -3  276.27   14.90
  -2  -4  -3  259.77   15.60
  -2  -4  -3  270.97   14.90
  -2  -4  -3  294.57   14.90
  -2  -4  -3  310.07   15.00
   2   4   2  638.44   32.60
   2   4   2  622.04   32.40
   2   4   2  656.73   32.40
   2   4   2  622.44   32.40
   2   4   2  639.04   32.40
   2   4   2  629.14   32.40
  -2  -4  -2  674.33   32.40
  -2  -4  -2  665.63   32.50
  -2  -4  -2  581.84   32.40
  -2  -4  -2  613.64   32.40
  -2  -4  -2  566.44   32.40
  -2  -4  -2  590.04   32.40
   2   4   1  162.78    8.50
   2   4   1  152.58    8.50
   2   4   1  173.38    8.50
   2   4   1  172.98    8.50
   2   4   1  156.88    8.50
   2   4   1  168.38    8.50
  -2  -4  -1  165.78    8.50
  -2  -4  -1  177.68    8.50
  -2  -4  -1  160.28    8.50
  -2  -4  -1  159.48    8.50
  -2  -4  -1  149.49    8.50
   2   4   0   25.70    1.40
   2   4   0   27.10    1.40
   2   4   0   26.10    1.40
   2   4   0   27.60    1.40
  -2  -4   0   25.50    1.40
  -2  -4   0   24.80    1.40
  -2  -4   0   22.10    1.40
  -2  -4   0   25.50    1.30
   2   4  -1  636.84   32.90
   2   4  -1  606.14   32.90
  -2  -4   1  663.03   32.90
   2   4  -2   11.40    0.80
   2   4  -2   14.20    0.80
   2   4  -2   12.20    0.70
   2   4  -2   11.70    0.70
  -2  -4   2   10.40    0.70
  -2  -4   2   10.80    0.70
  -2  -4   2   11.00    0.80
   2   4  -3  919.31   48.80
   2   4  -3  972.70   48.80
   2   4  -3  932.71   48.80
   2   4  -3  890.81   48.80
   2   4  -3  931.21   48.80
  -2  -4   3  961.50   48.80
  -2  -4   3  955.20   48.80
  -2  -4   3  950.40   48.80
  -2  -4   3  953.80   48.80
   2   4  -4   96.09    4.60
   2   4  -4   85.59    4.50
   2   4  -4   89.59    4.50
   2   4  -4   76.79    4.50
  -2  -4   4   81.59    4.50
  -2  -4   4   88.19    4.50
  -2  -4   4   83.29    4.70
  -2  -4   4   83.79    4.50
  -2  -4   4   81.69    4.50
   2   4  -5    8.60    0.90
   2   4  -5    8.20    0.90
  -2  -4   5    8.40    0.90
  -2  -4   5    8.60    0.90
   2   4  -6    3.60    0.60
   2   4  -6    2.60    0.80
  -2  -4   6    3.40    0.50
  -2  -4   6    4.80    1.10
  -2  -4   6    4.00    1.10
  -2  -4   6    2.90    0.80
   2   4  -7   99.79    5.00
  -2  -4   7   94.19    4.90
  -2  -4   7   73.49    6.70
  -2  -4   7   94.29    5.10
  -2  -4   8   70.19    4.00
  -2  -4   8   58.29    5.00
   2   4  -9    4.00    0.90
  -2  -4   9    4.70    1.10
  -2  -4   9    4.30    1.70
   2   4 -10    2.60    1.00
  -2  -4  10    5.80    1.30
  -2  -4  10    3.80    1.80
  -2  -4  11    6.60    2.40
   3   3  10    7.90    2.40
   3   3  10    9.20    2.00
  -3  -3 -10    7.80    1.70
  -3  -3 -10    8.60    1.20
   3   3   9    1.30    1.40
   3   3   9   -1.20    1.70
  -3  -3  -9    1.20    1.30
  -3  -3  -9    0.80    1.10
   3   3   8    2.70    1.50
   3   3   8    3.90    1.20
  -3  -3  -8    4.60    0.90
  -3  -3  -8    1.70    1.00
   3   3   7    4.90    1.10
   3   3   7    1.90    2.20
   3   3   7    5.50    1.40
   3   3   6  287.47   13.70
   3   3   6  254.67   13.70
   3   3   6  242.28   14.10
  -3  -3  -6  251.37   13.50
  -3  -3  -6  259.27   13.60
   3   3   5   64.79    3.40
   3   3   5   62.69    4.30
   3   3   5   54.59    3.60
  -3  -3  -5   63.09    3.40
  -3  -3  -5   61.99    3.30
  -3  -3  -5   60.29    3.80
   3   3   4   49.20    2.90
   3   3   4   49.60    3.60
   3   3   4   49.80    2.70
  -3  -3  -4   51.39    2.80
  -3  -3  -4   47.60    2.60
  -3  -3  -4   48.10    3.10
  -3  -3  -4   42.80    2.70
  -3  -3  -4   50.09    2.60
   3   3   3   11.70    0.90
  -3  -3  -3   13.90    1.00
  -3  -3  -3   12.50    0.80
  -3  -3  -3   13.30    1.20
   3   3   2  113.59    5.70
   3   3   2  107.59    5.70
   3   3   2  106.69    5.70
   3   3   2  109.99    5.80
   3   3   2  117.39    5.80
  -3  -3  -2   98.99    5.70
  -3  -3  -2  117.49    6.10
  -3  -3  -2  107.99    5.70
  -3  -3  -2  107.99    5.70
  -3  -3  -2  100.09    5.70
  -3  -3  -2  113.19    5.80
  -3  -3  -2  109.79    5.70
   3   3   1   94.89    5.50
   3   3   1  109.49    5.40
   3   3   1  107.19    5.40
   3   3   1  102.69    5.40
  -3  -3  -1  102.19    5.40
  -3  -3  -1  114.29    5.50
  -3  -3  -1  101.99    5.40
  -3  -3  -1  103.99    5.40
  -3  -3  -1   96.29    5.40
   3   3   0  352.96   17.50
   3   3   0  333.07   17.50
   3   3   0  367.16   17.50
   3   3   0  330.97   17.50
  -3  -3   0  326.27   17.50
  -3  -3   0  332.47   17.50
  -3  -3   0  319.47   17.50
  -3  -3   0  338.57   17.50
   3   3  -1  181.68    9.10
   3   3  -1  166.68    9.60
  -3  -3   1  172.68    9.10
  -3  -3   1  178.18    9.10
  -3  -3   1  182.48    9.10
  -3  -3   1  164.58    9.10
   3   3  -2   25.00    1.40
   3   3  -2   23.40    1.40
  -3  -3   2   24.80    1.50
  -3  -3   2   26.80    1.40
   3   3  -3   56.09    3.30
   3   3  -3   57.39    3.20
   3   3  -3   65.39    3.20
  -3  -3   3   65.19    3.20
  -3  -3   3   59.69    3.20
  -3  -3   3   61.89    3.20
  -3  -3   3   59.89    3.20
  -3  -3   3   58.89    3.30
   3   3  -4  199.08   10.00
   3   3  -4  188.88   10.00
   3   3  -4  199.68   10.10
   3   3  -4  195.18   10.00
  -3  -3   4  184.18   10.10
  -3  -3   4  186.18   10.00
  -3  -3   4  190.08   10.00
  -3  -3   4  192.28   10.10
   3   3  -5  239.18   12.60
   3   3  -5  250.87   12.40
  -3  -3   5  244.08   12.50
  -3  -3   5  230.48   12.60
  -3  -3   5  238.18   12.50
  -3  -3   5  231.38   12.50
   3   3  -6   14.60    1.10
   3   3  -6   12.20    1.50
  -3  -3   6   13.90    1.10
  -3  -3   6   15.80    1.20
  -3  -3   6   13.50    1.80
  -3  -3   6   13.90    1.50
   3   3  -7   11.90    1.10
  -3  -3   7   10.40    1.10
  -3  -3   7   11.00    1.30
  -3  -3   7    9.60    1.50
   3   3  -9    3.90    0.90
  -3  -3   9    3.40    1.40
  -3  -3   9    0.80    2.40
  -3  -3   9    5.20    1.10
  -3  -3  10    0.80    1.20
  -3  -3  10    0.10    1.50
  -3  -3  11    4.60    2.00
   4   2  10    0.90    2.00
   4   2  10    0.80    1.90
  -4  -2 -10    1.40    1.00
  -4  -2 -10    1.20    1.50
   4   2   9   -0.70    1.80
   4   2   9    0.10    1.50
  -4  -2  -9    1.50    0.90
  -4  -2  -9    1.30    1.20
   4   2   8    4.40    1.40
  -4  -2  -8    5.00    1.10
  -4  -2  -8    4.10    0.90
   4   2   7    4.40    1.10
   4   2   7    3.20    1.40
  -4  -2  -7    4.20    0.70
  -4  -2  -7    2.20    0.90
   4   2   6   24.90    3.40
   4   2   6   29.50    2.20
   4   2   6   27.80    2.40
  -4  -2  -6   27.60    1.80
  -4  -2  -6   30.50    1.70
  -4  -2  -6   29.10    1.90
   4   2   5   10.90    1.30
   4   2   5   14.00    2.10
   4   2   5   13.10    1.80
  -4  -2  -5    8.70    1.00
  -4  -2  -5    8.60    1.00
  -4  -2  -5   10.70    0.90
   4   2   4  114.59    6.20
   4   2   4  113.89    6.10
  -4  -2  -4  117.09    6.40
  -4  -2  -4  118.59    6.10
  -4  -2  -4  107.59    6.00
  -4  -2  -4  122.59    6.10
  -4  -2  -4  109.69    6.00
   4   2   3   43.20    2.60
   4   2   3   45.50    2.60
   4   2   3   45.60    2.80
  -4  -2  -3   45.60    2.50
  -4  -2  -3   46.90    2.60
  -4  -2  -3   45.00    3.10
  -4  -2  -3   54.09    2.70
  -4  -2  -3   43.80    2.50
  -4  -2  -3   45.50    2.60
  -4  -2  -3   51.09    2.50
   4   2   2  620.74   30.20
   4   2   2  599.24   30.20
   4   2   2  580.74   30.20
   4   2   2  554.64   30.30
  -4  -2  -2  581.24   30.20
  -4  -2  -2  549.15   30.20
  -4  -2  -2  561.34   30.20
  -4  -2  -2  562.24   30.20
  -4  -2  -2  629.84   30.40
  -4  -2  -2  610.04   30.20
  -4  -2  -2  550.74   30.30
   4   2   1  475.65   24.30
   4   2   1  485.65   24.30
  -4  -2  -1  471.15   24.30
  -4  -2  -1  446.96   24.30
  -4  -2  -1  440.96   24.30
  -4  -2  -1  491.65   24.40
   4   2   0   37.10    1.80
   4   2   0   35.80    1.80
  -4  -2   0   33.70    1.80
  -4  -2   0   31.20    1.80
  -4  -2   0   29.70    1.80
  -4  -2   2  599.54   32.10
  -4  -2   2  637.74   32.10
   4   2  -3  356.26   19.00
   4   2  -3  366.16   19.10
  -4  -2   3  369.76   19.00
  -4  -2   3  362.66   19.00
  -4  -2   3  373.96   19.10
  -4  -2   3  370.06   19.00
   4   2  -4  819.82   40.90
   4   2  -4  798.72   41.00
  -4  -2   4  769.42   41.00
  -4  -2   4  805.22   40.90
  -4  -2   4  753.62   40.90
   4   2  -5  306.67   15.90
   4   2  -5  325.57   15.80
  -4  -2   5  286.57   15.80
  -4  -2   5  283.57   15.90
  -4  -2   5  318.37   15.80
   4   2  -6  164.48    8.20
   4   2  -6  158.78    8.40
  -4  -2   6  153.48    8.20
  -4  -2   6  132.99    8.30
  -4  -2   6  158.08    8.20
  -4  -2   6  171.08    8.40
   4   2  -7    2.70    0.60
  -4  -2   7    1.90    1.20
  -4  -2   7    1.50    0.70
  -4  -2   7    1.80    0.60
   4   2  -8  438.96   21.70
  -4  -2   8  398.56   22.10
  -4  -2   8  397.46   21.80
  -4  -2   8  430.96   21.70
   4   2  -9   18.70    1.50
  -4  -2   9   19.80    1.70
  -4  -2   9   16.30    2.00
  -4  -2   9   13.10    2.50
  -4  -2  10   10.50    1.70
  -4  -2  10   11.40    1.40
  -4  -2  11    0.60    1.80
  -4  -2  11   -0.40    3.20
   5   1  10    1.00    2.10
   5   1  10   -1.50    3.00
  -5  -1 -10   -1.00    0.90
  -5  -1 -10   -1.50    1.60
   5   1   9    3.90    1.80
   5   1   9    3.90    1.80
  -5  -1  -9    4.80    1.40
  -5  -1  -9    4.70    1.00
   5   1   8    0.50    1.50
   5   1   8    1.00    1.40
  -5  -1  -8   -0.60    1.30
  -5  -1  -8    0.30    0.80
   5   1   7    6.70    1.30
   5   1   7    6.50    1.60
  -5  -1  -7    8.20    1.00
  -5  -1  -7    6.10    0.80
   5   1   6    6.40    1.40
   5   1   6    4.50    1.20
  -5  -1  -6    5.80    0.90
  -5  -1  -6    5.30    0.80
  -5  -1  -6    5.30    0.80
   5   1   5    8.50    1.10
   5   1   5    8.30    1.30
  -5  -1  -5    9.20    1.20
  -5  -1  -5   11.30    1.00
  -5  -1  -5   10.90    1.20
  -5  -1  -5   10.40    0.90
   5   1   4    0.00    1.00
   5   1   4   -0.20    0.70
  -5  -1  -4   -0.90    0.50
  -5  -1  -4    0.70    0.40
  -5  -1  -4   -0.30    0.60
  -5  -1  -4   -0.30    1.10
  -5  -1  -4    0.60    0.50
   5   1   3    9.60    1.10
  -5  -1  -3    8.70    0.70
  -5  -1  -3   10.30    0.90
  -5  -1  -3    9.30    0.90
  -5  -1  -3    9.70    0.90
  -5  -1  -3   11.20    1.30
  -5  -1  -3   10.80    0.80
   5   1   2    5.60    0.70
   5   1   2    6.70    0.90
   5   1   2    6.60    0.80
   5   1   2    7.40    0.80
  -5  -1  -2    9.70    0.80
  -5  -1  -2    9.10    0.70
  -5  -1  -2    8.20    0.70
  -5  -1  -2    7.00    1.30
  -5  -1  -2    6.10    0.80
   5   1   1   21.40    1.40
   5   1   1   24.30    1.40
  -5  -1  -1   23.80    1.40
  -5  -1  -1   29.70    2.30
  -5  -1  -1   25.80    1.40
  -5  -1  -1   28.10    1.70
  -5  -1  -1   20.40    1.40
   5   1   0   28.80    1.70
   5   1   0   31.80    1.70
  -5  -1   0   31.60    1.70
  -5  -1   0   30.20    1.70
  -5  -1   1  548.15   28.40
  -5  -1   2    4.60    0.50
  -5  -1   2    4.50    0.60
  -5  -1   3   10.30    0.90
  -5  -1   3    5.90    0.70
  -5  -1   3    8.20    0.60
  -5  -1   3    8.20    0.60
   5   1  -4    3.20    0.60
  -5  -1   4    4.30    0.40
  -5  -1   4    5.60    0.60
  -5  -1   4    3.00    0.80
  -5  -1   4    3.10    0.60
   5   1  -5    2.10    0.60
  -5  -1   5    2.80    0.50
  -5  -1   5    2.10    0.70
  -5  -1   5    2.30    0.40
   5   1  -6    1.00    0.90
  -5  -1   6    1.40    0.90
  -5  -1   6    3.00    0.60
  -5  -1   6    0.50    0.60
  -5  -1   6    0.20    0.50
   5   1  -7    3.20    0.60
  -5  -1   7    3.50    0.60
  -5  -1   7    4.90    0.70
  -5  -1   7    3.10    1.20
  -5  -1   8   25.60    3.00
  -5  -1   8   29.60    2.20
  -5  -1   8   35.60    2.10
  -5  -1   9    1.40    1.10
  -5  -1   9    1.10    1.80
  -5  -1   9    1.50    0.90
  -5  -1  10    1.20    1.10
  -5  -1  10   -0.10    1.40
  -5  -1  11    1.60    2.00
  -5  -1  11   -0.10    1.90
   6   0   9   -2.40    1.90
   6   0   9    0.60    1.80
  -6   0  -9   -1.40    0.90
  -6   0  -9    1.10    1.30
   6   0   8    5.20    1.70
   6   0   8    5.10    1.60
  -6   0  -8    3.90    1.10
  -6   0  -8    5.00    1.00
   6   0   7   -0.10    1.40
   6   0   7    0.00    1.40
  -6   0  -7   -1.10    0.60
  -6   0  -7   -1.20    0.80
  -6   0  -7    0.00    0.70
   6   0   6   18.20    2.20
   6   0   6   11.90    1.70
  -6   0  -6   16.40    1.50
  -6   0  -6   19.60    1.30
  -6   0  -6   18.50    1.40
   6   0   5    1.40    1.20
  -6   0  -5   -1.00    0.80
  -6   0  -5   -1.20    0.60
  -6   0  -5   -0.70    0.50
  -6   0  -5   -0.40    0.70
  -6   0  -4   94.09    4.70
  -6   0  -4   89.69    5.20
  -6   0  -4   79.69    4.80
  -6   0  -4   88.99    4.60
  -6   0  -4   85.79    5.00
   6   0   3   -0.90    0.90
  -6   0  -3   -1.00    1.10
  -6   0  -3   -0.30    0.40
  -6   0  -3    0.30    0.40
  -6   0  -3   -0.70    0.40
  -6   0  -3    0.40    0.50
   6   0   2   41.10    2.40
  -6   0  -2   43.00    2.30
  -6   0  -2   42.30    2.30
  -6   0  -2   43.40    2.30
  -6   0  -2   40.20    3.00
   6   0   1    1.40    0.60
   6   0   1    1.00    0.40
  -6   0  -1    1.60    0.40
  -6   0  -1    0.30    0.80
  -6   0  -1    1.20    0.40
  -6   0   0  301.27   14.90
  -6   0   0  277.97   14.90
  -6   0   0  279.77   14.90
  -6   0   1    1.60    0.30
  -6   0   2   49.99    2.60
  -6   0   3   -0.20    0.30
  -6   0   4  193.58   10.10
  -6   0   4  192.68   10.10
   6   0  -5   -0.70    0.60
  -6   0   5    0.10    0.60
  -6   0   5    0.60    0.40
   6   0  -6   46.90    3.10
  -6   0   6   52.39    2.70
  -6   0   6   43.30    2.70
  -6   0   6   47.10    3.00
  -6   0   7    0.30    0.60
  -6   0   7    0.10    0.60
  -6   0   7    0.50    0.60
  -6   0   7    0.40    1.10
  -6   0   8   62.29    3.70
  -6   0   8   70.59    3.60
  -6   0   8   59.29    4.30
  -6   0   9    0.10    1.60
  -6   0   9    0.20    0.90
  -6   0   9    0.50    1.00
  -6   0  10   14.40    1.80
  -6   0  10   20.90    1.90
  -6   0  11    0.10    1.80
  -6   0  11    0.10    2.50
   7  -1   9    1.40    2.30
  -7   1  -9    1.40    1.10
  -7   1  -9    1.30    1.50
   7  -1   8    7.70    1.70
  -7   1  -8    0.50    1.10
  -7   1  -8   -0.30    0.90
  -7   1  -7    0.80    0.70
  -7   1  -7    0.70    0.80
  -7   1  -7    1.60    0.90
   7  -1   6    0.40    1.30
  -7   1  -6    0.50    0.60
  -7   1  -6    0.80    0.80
  -7   1  -6    0.40    0.70
  -7   1  -6    1.10    0.80
   7  -1   5    8.10    1.50
  -7   1  -5   13.00    1.30
  -7   1  -5   13.50    1.20
  -7   1  -5   12.90    1.10
  -7   1  -5   12.50    1.30
   7  -1   4    0.10    1.20
  -7   1  -4    1.40    0.60
  -7   1  -4    0.60    0.60
  -7   1  -4    1.40    1.30
  -7   1  -4    1.20    0.50
   7  -1   3   22.00    2.00
  -7   1  -3   23.60    1.40
  -7   1  -3   21.50    1.40
  -7   1  -3   21.30    2.30
  -7   1  -3   22.50    1.50
  -7   1  -3   23.80    1.50
   7  -1   2   58.89    3.10
  -7   1  -2   57.79    3.70
  -7   1  -2   56.49    3.10
  -7   1  -2   54.59    3.10
  -7   1  -2   58.69    3.10
   7  -1   1   61.69    3.00
  -7   1  -1   62.39    3.00
  -7   1  -1   53.49    3.00
  -7   1  -1   53.39    3.10
  -7   1  -1   56.69    3.60
  -7   1  -1   52.99    3.20
  -7   1   0   31.50    1.80
  -7   1   0   33.30    1.80
  -7   1   1  252.57   13.10
  -7   1   2  306.27   15.90
  -7   1   3  369.86   19.50
  -7   1   3  380.26   19.60
  -7   1   4    5.90    0.90
  -7   1   4    6.20    0.60
  -7   1   5   95.39    5.20
  -7   1   5   96.59    5.10
  -7   1   6  108.39    5.60
  -7   1   6  109.69    5.60
  -7   1   6  104.89    5.60
  -7   1   6  101.49    5.80
  -7   1   7   97.99    5.80
  -7   1   7  104.39    5.60
  -7   1   7  111.49    5.50
  -7   1   7  101.09    5.50
  -7   1   8    1.50    0.80
  -7   1   8    1.90    0.70
  -7   1   8    0.60    1.30
  -7   1   9    3.80    1.70
  -7   1   9    3.00    1.00
  -7   1  10    8.20    1.30
  -7   1  10    5.70    1.40
  -7   1  11   11.10    2.00
  -8   2  -9    1.30    1.00
  -8   2  -9   -0.90    1.30
  -8   2  -8    3.60    1.20
  -8   2  -8    1.10    1.00
  -8   2  -8    4.20    0.90
   8  -2   7   -0.10    1.60
  -8   2  -7    0.30    0.80
  -8   2  -7    0.30    0.80
  -8   2  -7   -0.20    0.90
   8  -2   6   11.40    1.90
  -8   2  -6   18.10    1.60
  -8   2  -6   17.90    1.30
  -8   2  -6   15.50    1.40
  -8   2  -6   14.90    1.60
   8  -2   5    4.60    1.50
  -8   2  -5    5.90    0.80
  -8   2  -5    7.10    0.90
  -8   2  -5    7.30    0.90
  -8   2  -5   10.20    1.00
  -8   2  -4   41.30    2.40
  -8   2  -4   43.30    2.50
  -8   2  -4   40.40    2.50
  -8   2  -4   44.10    2.40
  -8   2  -3    0.20    0.50
  -8   2  -3    0.70    0.60
  -8   2  -3    0.90    1.40
  -8   2  -3    0.70    0.50
  -8   2  -2   74.59    3.90
  -8   2  -2   74.29    4.50
  -8   2  -2   73.99    3.90
  -8   2  -2   71.69    3.90
   8  -2   1  130.19    6.80
  -8   2  -1  134.49    7.30
  -8   2  -1  127.59    6.80
  -8   2  -1  131.19    6.80
  -8   2  -1  128.99    6.80
  -8   2   0  369.16   19.60
  -8   2   0  368.36   19.70
  -8   2   0  394.26   19.60
  -8   2   1   22.30    1.30
  -8   2   3  106.39    5.70
  -8   2   4  167.28    8.70
  -8   2   4  167.08    8.80
  -8   2   5    3.10    0.50
  -8   2   5    3.70    0.70
  -8   2   6   13.30    1.00
  -8   2   6    9.80    1.50
  -8   2   6    6.90    1.10
  -8   2   7    2.60    0.60
  -8   2   7    2.20    0.60
  -8   2   7    1.60    1.00
  -8   2   8   25.40    1.80
  -8   2   8   28.60    1.80
  -8   2   8   22.20    2.50
  -8   2   9    4.90    1.00
  -8   2   9    3.70    1.00
  -8   2   9    4.70    1.60
   8  -2 -10    3.80    6.10
  -8   2  10    4.60    1.20
  -8   2  10    2.80    1.30
   8  -2 -11   -0.10    6.60
  -8   2  11    0.00    1.50
  -8   2  11   -1.60    1.80
  -9   3  -8    2.10    1.00
  -9   3  -8    0.90    1.00
  -9   3  -8    3.10    1.20
  -9   3  -7    4.30    1.00
  -9   3  -7    6.30    1.00
  -9   3  -7    5.00    1.10
  -9   3  -6    2.10    0.90
  -9   3  -6    1.80    0.80
  -9   3  -6    2.30    1.20
  -9   3  -6    1.70    1.20
  -9   3  -5    2.50    0.70
  -9   3  -5    2.90    0.80
  -9   3  -5    3.10    0.80
  -9   3  -5    3.10    0.70
  -9   3  -4    7.30    1.00
  -9   3  -4    5.70    0.80
  -9   3  -4    4.90    0.70
  -9   3  -4    6.20    0.80
  -9   3  -3   41.40    3.90
  -9   3  -3   55.59    2.90
  -9   3  -3   52.49    2.90
  -9   3  -3   53.19    2.90
  -9   3  -3   49.00    2.90
  -9   3  -2   21.40    2.50
  -9   3  -2   21.20    1.40
  -9   3  -2   20.50    1.60
  -9   3  -1   34.00    1.90
  -9   3  -1   33.30    1.90
  -9   3  -1   28.80    2.80
  -9   3   0    5.10    0.60
  -9   3   0    5.90    0.60
  -9   3   1   98.69    5.20
  -9   3   3   12.60    0.90
  -9   3   3   13.70    1.20
  -9   3   4   24.70    1.70
  -9   3   4   24.30    1.40
  -9   3   5    1.10    0.70
  -9   3   5    1.10    0.40
  -9   3   6   35.80    2.00
  -9   3   6   34.30    2.10
  -9   3   6   33.30    2.30
   9  -3  -7    0.10    3.60
  -9   3   7    0.50    1.60
  -9   3   7    0.20    0.60
  -9   3   7    1.20    0.60
   9  -3  -8   -0.20    4.60
  -9   3   8    4.90    0.80
  -9   3   8    4.80    1.30
  -9   3   8    8.50    1.20
  -9   3   9    2.80    0.90
  -9   3   9    3.50    0.90
  -9   3   9    2.80    1.50
   9  -3 -10    0.30    5.40
  -9   3  10    7.80    1.30
  -9   3  10   11.80    1.60
   9  -3 -11    2.60    5.80
  -9   3  11    0.60    1.50
 -10   4  -8    0.20    1.00
 -10   4  -8    1.30    1.10
 -10   4  -8   -0.20    1.20
 -10   4  -7    8.50    1.30
 -10   4  -7   10.40    1.40
 -10   4  -7    7.00    1.10
 -10   4  -6    3.80    1.00
 -10   4  -6    0.30    0.80
 -10   4  -5   -0.30    0.80
 -10   4  -5    0.00    0.70
 -10   4  -5    0.20    0.90
 -10   4  -5    0.90    0.80
 -10   4  -4    0.50    0.70
 -10   4  -4    1.50    0.80
 -10   4  -3  119.49    6.60
 -10   4  -3  132.49    6.60
 -10   4  -3  121.79    6.60
 -10   4  -3  121.89    6.60
 -10   4  -2   14.60    1.20
 -10   4  -2   13.40    1.20
 -10   4  -2   14.50    1.30
 -10   4  -2   14.00    1.90
 -10   4  -1   -0.20    1.50
 -10   4  -1    0.60    0.50
 -10   4  -1   -0.50    0.90
 -10   4  -1    0.80    0.50
 -10   4   0   26.50    2.90
 -10   4   0   29.70    1.80
 -10   4   1  658.13   34.20
 -10   4   2   75.89    4.00
 -10   4   3   25.10    1.50
 -10   4   3   26.20    1.80
 -10   4   4    2.80    0.70
 -10   4   4    2.90    0.40
 -10   4   5  204.18   11.40
 -10   4   5  225.28   11.30
 -10   4   5  219.18   11.40
 -10   4   6   10.80    1.00
 -10   4   6    9.70    1.00
 -10   4   6   10.80    1.40
 -10   4   7    1.10    0.60
 -10   4   7    2.00    0.60
 -10   4   7    1.00    1.10
 -10   4   8    2.50    0.80
 -10   4   8    2.70    1.20
 -10   4   8    2.60    0.70
 -10   4   9   12.20    1.40
 -10   4   9   10.10    1.30
 -10   4  10    1.60    1.10
 -10   4  10    1.10    1.10
 -10   4  11    3.50    1.60
 -10   4  11   -1.30    1.40
 -11   5  -7    0.80    1.20
 -11   5  -7    0.20    1.30
 -11   5  -7    1.80    1.00
 -11   5  -6    4.40    1.20
 -11   5  -6    3.40    1.00
 -11   5  -6    2.00    1.00
 -11   5  -6    4.20    1.00
 -11   5  -5   29.20    2.20
 -11   5  -5   27.50    2.00
 -11   5  -5   19.50    1.90
 -11   5  -5   25.50    2.00
 -11   5  -4    3.20    0.80
 -11   5  -4    1.70    0.80
 -11   5  -4    2.50    0.90
 -11   5  -4    3.00    0.80
 -11   5  -3   15.10    1.40
 -11   5  -3   15.00    1.30
 -11   5  -3   13.50    1.40
 -11   5  -3   12.40    1.30
 -11   5  -2   63.49    3.60
 -11   5  -2   68.99    3.70
 -11   5  -1  128.09    7.00
 -11   5  -1  137.59    7.00
 -11   5   0    9.50    0.90
 -11   5   0    9.50    1.80
 -11   5   0    8.60    0.80
 -11   5   1   61.59    3.40
 -11   5   2  149.59    7.90
 -11   5   3  152.48    8.10
 -11   5   3  156.38    8.20
 -11   5   4    3.10    0.50
 -11   5   4    3.00    0.50
 -11   5   5   49.70    2.80
 -11   5   5   43.30    2.50
 -11   5   5   44.20    2.50
 -11   5   6   29.60    1.80
 -11   5   6   28.20    2.10
 -11   5   6   30.40    1.80
 -11   5   7    6.10    1.10
 -11   5   7    8.10    1.00
 -11   5   8   -0.10    0.80
 -11   5   8    0.40    0.70
 -11   5   8    1.00    1.10
 -11   5   9    1.20    1.40
 -11   5   9    2.10    1.50
 -11   5   9    1.70    1.00
 -11   5  10    4.30    1.20
 -11   5  10    2.40    1.20
 -11   5  11    3.50    1.40
 -12   6  -7   -2.40    1.10
 -12   6  -7    0.20    1.00
 -12   6  -7    0.40    1.20
 -12   6  -6    1.70    1.00
 -12   6  -6    1.90    1.00
 -12   6  -6    1.30    0.90
 -12   6  -6    1.90    1.20
 -12   6  -5    0.60    0.80
 -12   6  -5   -0.30    0.90
 -12   6  -5    1.10    1.00
 -12   6  -5   -0.30    0.90
 -12   6  -4    1.50    0.90
 -12   6  -4    2.60    0.80
 -12   6  -3    3.30    0.80
 -12   6  -3    3.10    0.90
 -12   6  -3    4.10    0.80
 -12   6  -3    2.60    0.90
 -12   6  -2   13.80    1.30
 -12   6  -2   15.50    1.40
 -12   6  -2   14.60    1.40
 -12   6  -2   15.90    1.40
 -12   6  -1    0.90    0.50
 -12   6  -1   -1.20    1.90
 -12   6  -1    1.40    0.70
 -12   6   0   -1.10    1.90
 -12   6   0    1.00    0.50
 -12   6   0    0.40    0.60
 -12   6   1   24.70    1.60
 -12   6   2   22.60    1.50
 -12   6   3   18.60    1.30
 -12   6   4    3.80    0.50
 -12   6   5   25.30    1.60
 -12   6   6   26.30    1.60
 -12   6   6   25.50    1.60
 -12   6   6   23.60    1.90
 -12   6   7    1.60    1.00
 -12   6   7    1.20    0.60
 -12   6   7    1.10    0.70
 -12   6   8    0.70    0.70
 -12   6   8    1.40    1.20
 -12   6   9   -0.50    1.00
 -12   6   9   -0.80    1.40
 -12   6   9    0.50    0.90
 -12   6  10    8.20    1.30
 -12   6  10   12.00    1.80
 -13   7  -6   -1.40    1.30
 -13   7  -6    1.10    1.10
 -13   7  -6    0.40    1.00
 -13   7  -5    2.40    1.00
 -13   7  -5    2.00    0.90
 -13   7  -5    2.00    1.00
 -13   7  -5    1.50    1.10
 -13   7  -4    0.50    0.80
 -13   7  -4    0.80    0.90
 -13   7  -4    0.20    0.90
 -13   7  -4    0.60    0.80
 -13   7  -3   11.50    1.40
 -13   7  -3   15.70    1.60
 -13   7  -3   14.20    2.00
 -13   7  -2   -0.20    0.80
 -13   7  -2   -0.80    0.80
 -13   7  -2    0.10    0.70
 -13   7  -2   -1.00    0.90
 -13   7  -1    7.40    0.80
 -13   7  -1    9.20    1.20
 -13   7  -1    9.50    1.00
 -13   7   0    8.90    2.10
 -13   7   0   13.90    1.30
 -13   7   1   43.40    2.60
 -13   7   2   -0.80    0.70
 -13   7   2   -1.00    0.70
 -13   7   3    9.90    1.10
 -13   7   4   13.30    1.30
 -13   7   5   17.50    1.30
 -13   7   6    1.10    0.50
 -13   7   6    1.30    0.60
 -13   7   7   10.90    1.10
 -13   7   7   11.80    1.30
 -13   7   8   -0.20    0.70
 -13   7   8   -0.30    0.80
 -13   7   8    0.00    1.20
 -13   7   9    4.50    1.00
 -13   7   9    3.10    1.00
 -13   7  10    0.30    1.30
 -13   7  10    0.10    1.10
 -14   8  -5    1.00    1.20
 -14   8  -5    3.50    1.60
 -14   8  -5    1.80    1.10
 -14   8  -4    0.40    1.10
 -14   8  -4    1.00    1.00
 -14   8  -4    0.60    0.90
 -14   8  -4    0.50    1.00
 -14   8  -3   -0.70    0.90
 -14   8  -3    1.70    0.90
 -14   8  -3   -1.00    0.70
 -14   8  -3    1.20    1.00
 -14   8  -2    8.40    1.30
 -14   8  -2    6.60    0.90
 -14   8  -2    9.20    1.00
 -14   8  -1    6.80    1.00
 -14   8  -1    6.20    1.00
 -14   8  -1    6.10    0.90
 -14   8  -1    4.90    0.80
 -14   8   0    3.70    0.90
 -14   8   0    4.40    0.90
 -14   8   1    0.80    0.80
 -14   8   1   -0.60    0.70
 -14   8   2   28.90    2.00
 -14   8   2   31.50    2.00
 -14   8   3    6.20    0.80
 -14   8   4   11.70    1.10
 -14   8   6    9.90    1.10
 -14   8   7   -0.70    0.70
 -14   8   8    6.20    1.00
 -14   8   9    1.00    1.10
 -15   9  -5    1.50    1.10
 -15   9  -4   -0.20    1.00
 -15   9  -4   -0.30    1.10
 -15   9  -4   -0.30    0.90
 -15   9  -4    0.60    1.30
 -15   9  -3    0.00    0.80
 -15   9  -3   -0.70    1.00
 -15   9  -3    0.90    1.10
 -15   9  -2   -0.10    0.70
 -15   9  -2    0.40    1.00
 -15   9  -2    1.70    0.90
 -15   9  -1   16.30    1.60
 -15   9  -1   15.30    1.90
 -15   9   0    1.30    0.90
 -15   9   0    1.30    0.90
 -15   9   1    0.70    0.80
 -15   9   1    0.90    0.80
 -15   9   2    3.40    0.80
 -15   9   2    4.40    0.80
 -15   9   3   10.20    1.20
 -15   9   3   13.70    1.30
 -15   9   4    2.50    0.70
 -15   9   8   -0.70    1.00
 -15   9   9    3.20    2.10
 -16  10  -4    1.30    1.00
 -16  10  -4    0.20    1.50
 -16  10  -4    1.70    1.60
 -16  10  -3    3.50    1.50
 -16  10  -3    0.40    0.90
 -16  10  -3    0.90    1.00
 -16  10  -3   -0.90    1.40
 -16  10  -2    0.70    1.10
 -16  10  -2    0.00    1.10
 -16  10  -2    0.50    0.80
 -16  10  -1   -1.80    0.90
 -16  10  -1    0.50    1.00
 -16  10   0   -0.40    0.90
 -16  10   0   -0.60    0.90
 -16  10   1    2.70    1.20
 -16  10   1    2.50    0.90
 -16  10   2   -0.30    0.80
 -16  10   2   -0.10    0.80
 -16  10   3   -0.40    0.70
 -16  10   3   -0.60    0.70
 -16  10   4   -0.10    0.70
 -16  10   7   -1.10    0.80
 -16  10   8   -0.10    0.90
 -16  10   9    0.70    1.10
 -17  11  -3    3.40    1.10
 -17  11  -2    0.60    0.80
 -17  11  -2    2.20    1.50
 -17  11  -1    1.70    1.10
 -17  11  -1    0.40    1.10
 -17  11   0    1.40    1.10
 -17  11   0    2.20    1.10
 -17  11   1    6.60    1.20
 -17  11   1    7.10    1.20
 -17  11   2    3.10    1.00
 -17  11   2    1.20    1.00
 -17  11   3    1.30    0.90
 -17  11   3    1.60    1.20
 -17  11   4    2.30    1.40
 -18  12  -1    1.00    1.20
 -18  12  -1   -0.20    1.20
 -18  12   0   -0.90    1.10
 -18  12   1    0.00    1.10
 -18  12   1   -1.00    1.00
 -18  12   2    0.60    1.00
 -18  12   2   -0.60    1.00
 -18  12   3    1.30    0.90
 -18  12   3    1.30    1.00
 -18  12   4   -1.20    0.80
 -19  13   1    0.60    1.10
 -19  13   1   -1.60    1.00
 -19  13   2   -1.80    1.10
 -19  13   4    0.60    0.90
 -17  25   5    2.90    1.10
 -17  25   5    1.90    1.40
 -17  25   4    3.70    1.30
 -17  25   4    0.50    1.10
 -17  25   3   -0.10    1.20
 -17  25   3   -2.90    1.60
 -17  25   2    1.40    1.20
 -17  25   2   -0.80    1.30
 -17  25   1    2.00    1.10
 -17  25   1    2.90    1.40
 -17  25   0    7.20    1.60
 -16  24   6    1.50    1.10
 -16  24   5    0.10    1.00
 -16  24   5   -0.10    1.00
 -16  24   4    0.60    0.90
 -16  24   4   -0.90    1.00
 -16  24   3   -0.90    0.90
 -16  24   3   -0.30    1.10
 -16  24   2    1.40    1.20
 -16  24   2    0.50    1.00
 -16  24   1    0.90    1.00
 -16  24   1    0.00    1.10
 -16  24   0    0.40    1.00
 -16  24  -1    0.40    1.80
 -16  24  -1    2.70    1.30
 -15  23   6    1.20    0.90
 -15  23   6    1.10    0.80
 -15  23   5    1.20    0.90
 -15  23   5   -0.80    0.80
 -15  23   4    0.90    0.90
 -15  23   4    2.40    0.90
 -15  23   3    2.50    1.00
 -15  23   3    1.60    0.80
 -15  23   2    0.50    0.90
 -15  23   2   -0.80    0.80
 -15  23   1    0.10    1.00
 -15  23   1   -0.30    0.90
 -15  23   0   -0.40    1.00
 -15  23   0    0.10    0.90
 -15  23  -1    2.00    1.10
 -15  23  -1    0.20    0.80
 -15  23  -1    1.80    1.00
 -15  23  -2   -1.30    1.90
 -15  23  -2   -0.80    0.90
 -15  23  -2    0.60    1.00
 -15  23  -3    0.20    1.60
 -15  23  -3    0.00    1.10
 -15  23  -3    0.60    1.00
 -14  22   8   -0.10    0.80
 -14  22   8   -0.30    1.30
 -14  22   7   -1.60    0.70
 -14  22   6    3.20    0.80
 -14  22   5    0.20    0.70
 -14  22   4   -0.30    0.80
 -14  22   4   -0.50    0.80
 -14  22   3    0.10    0.90
 -14  22   3   -0.70    0.90
 -14  22   2    4.00    0.90
 -14  22   2    4.40    0.90
 -14  22   1   -0.30    0.80
 -14  22   0   -0.60    0.90
 -14  22   0   -0.50    0.80
 -14  22  -1   -0.40    0.80
 -14  22  -1    0.30    0.90
 -14  22  -1    0.60    0.80
 -14  22  -2   -1.50    0.90
 -14  22  -2    0.60    0.90
 -14  22  -2    0.40    1.00
 -14  22  -3    1.20    0.90
 -14  22  -3   -0.70    1.20
 -14  22  -3   -0.20    1.00
 -14  22  -4    1.10    1.30
 -14  22  -4    1.50    1.00
 -14  22  -4    1.20    1.10
 -13  21   9   -0.20    1.40
 -13  21   8    2.60    1.30
 -13  21   7    1.50    0.70
 -13  21   7   -0.20    1.30
 -13  21   6    7.30    0.90
 -13  21   5    3.80    0.80
 -13  21   4    1.60    0.70
 -13  21   3    0.50    0.70
 -13  21   2    5.60    0.80
 -13  21   2    7.40    0.90
 -13  21   1    2.40    0.70
 -13  21   1    3.40    0.80
 -13  21   0    0.60    0.70
 -13  21   0    0.30    0.60
 -13  21   0    1.40    1.50
 -13  21  -1    1.20    0.90
 -13  21  -1    1.00    0.90
 -13  21  -1    1.10    0.80
 -13  21  -2   -1.40    0.80
 -13  21  -2    0.00    0.80
 -13  21  -2    0.70    0.90
 -13  21  -3   -0.50    0.80
 -13  21  -3   -0.20    0.90
 -13  21  -3   -1.20    1.00
 -13  21  -4   -0.10    1.10
 -13  21  -4   -0.10    0.90
 -13  21  -4   -1.80    1.00
 -13  21  -5    1.40    1.20
 -13  21  -5    2.20    1.30
 -13  21  -5    1.30    1.20
 -12  20   9   -0.40    1.40
 -12  20   8    5.80    1.20
 -12  20   7   -1.60    1.00
 -12  20   6    7.40    0.80
 -12  20   6    5.20    1.10
 -12  20   5    2.20    0.60
 -12  20   4   26.80    1.80
 -12  20   3    0.30    0.60
 -12  20   2    2.30    0.60
 -12  20   1    7.60    0.80
 -12  20   1    8.70    0.90
 -12  20   0    4.90    0.80
 -12  20   0    3.20    0.70
 -12  20   0    1.70    0.70
 -12  20  -1    3.90    0.80
 -12  20  -1    2.80    0.70
 -12  20  -1    2.60    0.80
 -12  20  -2    1.50    1.20
 -12  20  -2    2.70    0.80
 -12  20  -2    1.70    0.80
 -12  20  -3    0.70    0.80
 -12  20  -3    0.00    0.80
 -12  20  -3    0.30    0.90
 -12  20  -4    0.30    0.90
 -12  20  -4   -1.40    0.90
 -12  20  -4    0.90    1.00
 -12  20  -5    0.50    1.00
 -12  20  -5    0.00    1.00
 -12  20  -5   -0.80    1.00
 -12  20  -6    2.00    1.50
 -11  19  10    1.70    1.80
 -11  19   9    5.00    1.30
 -11  19   8    1.80    1.00
 -11  19   7    2.30    0.90
 -11  19   6    2.10    0.80
 -11  19   4    1.90    0.60
 -11  19   3    3.50    0.60
 -11  19   2    1.80    0.60
 -11  19   1    2.80    0.70
 -11  19   1    2.50    0.60
 -11  19   0   -0.30    0.60
 -11  19   0   -1.20    0.60
 -11  19   0   -1.30    0.60
 -11  19  -1    3.80    0.70
 -11  19  -1    3.80    0.80
 -11  19  -1    2.40    0.70
 -11  19  -2    0.30    0.70
 -11  19  -2   -0.30    0.70
 -11  19  -2   -0.20    0.70
 -11  19  -3    3.40    0.90
 -11  19  -3    4.10    1.00
 -11  19  -3    4.00    0.90
 -11  19  -4    2.00    1.00
 -11  19  -4    0.70    0.90
 -11  19  -4   -0.20    0.80
 -11  19  -5   -1.30    0.90
 -11  19  -5   -0.50    1.00
 -11  19  -5    0.20    0.90
 -11  19  -6   -1.50    1.90
 -11  19  -6   -2.30    1.40
 -11  19  -6   -1.00    1.50
 -10  18  10   -0.80    1.40
 -10  18   9    0.90    1.20
 -10  18   8    0.10    1.00
 -10  18   7   23.80    1.90
 -10  18   6    1.10    0.80
 -10  18   5    1.80    0.70
 -10  18   4    6.50    0.70
 -10  18   3   19.70    1.40
 -10  18   2    4.60    0.60
 -10  18   1    5.20    0.60
 -10  18   0    1.20    0.60
 -10  18   0    1.50    0.50
 -10  18   0    1.00    0.60
 -10  18  -1    8.80    0.80
 -10  18  -1    8.70    1.10
 -10  18  -1    7.90    0.80
 -10  18  -2    0.50    0.60
 -10  18  -2    1.80    0.60
 -10  18  -2    1.00    0.70
 -10  18  -3    2.20    0.70
 -10  18  -3    1.90    0.70
 -10  18  -3    1.20    0.70
 -10  18  -4    0.70    1.00
 -10  18  -4   -1.20    0.80
 -10  18  -4    0.30    0.80
 -10  18  -5   -0.30    0.80
 -10  18  -5    0.40    0.90
 -10  18  -5   -0.10    0.90
 -10  18  -6    0.10    1.10
 -10  18  -6    1.30    0.90
 -10  18  -6    1.10    1.00
 -10  18  -7    0.80    1.10
 -10  18  -7    1.10    1.10
 -10  18  -7   -1.40    1.00
  -9  17   9    2.90    1.20
  -9  17   8    3.00    1.70
  -9  17   7   41.40    2.60
  -9  17   6    0.30    0.80
  -9  17   5   12.10    1.30
  -9  17   4    2.70    0.70
  -9  17   3   76.09    4.10
  -9  17   2   -0.20    0.50
  -9  17   1    6.50    0.60
  -9  17   1    6.00    0.70
  -9  17   0    0.30    0.50
  -9  17   0    1.50    0.80
  -9  17   0    1.40    0.60
  -9  17  -1   30.40    1.90
  -9  17  -1   31.20    1.90
  -9  17  -1   30.90    1.90
  -9  17  -2    0.30    0.60
  -9  17  -2    0.80    0.60
  -9  17  -2   -0.20    0.60
  -9  17  -3    2.50    0.70
  -9  17  -3    2.80    0.70
  -9  17  -3    4.50    0.70
  -9  17  -4    1.20    0.80
  -9  17  -4    0.80    0.70
  -9  17  -4    1.20    0.70
  -9  17  -5    3.50    1.10
  -9  17  -5    3.70    1.00
   9 -17   5    0.40    1.40
  -9  17  -6   -0.50    0.90
  -9  17  -6   -0.70    1.00
  -9  17  -6   -0.60    1.00
   9 -17   6   -1.50    1.70
  -9  17  -7    0.10    1.00
  -9  17  -7   -0.70    1.10
  -9  17  -7    0.70    1.00
   9 -17   7   -2.60    1.50
  -9  17  -8    0.40    1.40
  -9  17  -8   -2.20    1.00
  -8  16  10    0.90    1.40
   8 -16 -10    1.80    3.00
  -8  16   9   -0.40    1.10
   8 -16  -9   -1.60    2.80
  -8  16   8   17.50    1.80
   8 -16  -8   19.60    4.50
  -8  16   7   89.19    5.10
   8 -16  -7   97.29    7.60
  -8  16   6   14.30    1.40
  -8  16   5    1.60    0.80
  -8  16   4   39.90    2.30
  -8  16   2   29.60    1.70
  -8  16   1    0.30    0.40
  -8  16   1   -0.70    0.40
  -8  16   0   40.60    2.20
  -8  16   0   38.20    2.30
  -8  16  -1   71.39    3.90
  -8  16  -2    0.50    0.60
  -8  16  -2    1.70    0.60
  -8  16  -2    0.60    0.60
  -8  16  -3    9.00    1.10
  -8  16  -3    9.00    1.10
  -8  16  -4   -0.30    0.70
  -8  16  -4   -0.20    0.70
  -8  16  -4    0.10    0.70
  -8  16  -5    6.50    1.00
  -8  16  -5    5.60    0.90
  -8  16  -5    5.00    0.90
   8 -16   5    2.30    1.40
  -8  16  -6    2.70    1.40
  -8  16  -6    0.90    0.80
  -8  16  -6    1.10    1.00
   8 -16   6   -0.50    1.30
  -8  16  -7    0.00    0.90
  -8  16  -7    1.70    1.10
  -8  16  -7    1.70    1.00
   8 -16   7   -0.90    1.40
  -8  16  -8    1.10    1.00
  -8  16  -8    0.70    1.10
  -8  16  -8    0.50    1.20
  -8  16  -8   -1.50    1.40
   8 -16   8    1.00    1.70
  -7  15  11    5.20    1.60
   7 -15 -11    2.80    4.70
  -7  15  10    4.70    1.40
   7 -15 -10   -0.70    4.50
  -7  15   9    1.30    1.20
  -7  15   9    0.70    1.10
  -7  15   9    1.60    1.70
   7 -15  -9   -1.30    4.10
  -7  15   6   97.99    5.30
   7 -15  -6   96.79    7.40
  -7  15   5   11.60    1.50
   7 -15  -5   18.70    4.20
  -7  15   4   42.00    2.40
  -7  15   3  533.35   27.70
  -7  15   2  283.97   14.80
  -7  15   1   14.50    1.00
  -7  15   1   14.20    1.00
  -7  15   0   25.30    1.50
  -7  15   0   23.80    1.50
  -7  15  -1  280.67   14.80
  -7  15  -1  291.87   14.80
  -7  15  -1  280.97   14.80
  -7  15  -2  170.18    8.90
  -7  15  -2  168.58    9.00
  -7  15  -3    1.00    0.60
  -7  15  -3    0.30    0.60
  -7  15  -3    1.60    0.60
  -7  15  -3    1.00    0.80
   7 -15   3   -1.70    1.00
  -7  15  -4   36.80    2.30
  -7  15  -4   38.30    2.30
  -7  15  -4   42.30    2.60
  -7  15  -4   37.00    2.40
  -7  15  -5   46.90    2.80
  -7  15  -5   55.19    2.90
  -7  15  -5   49.70    2.90
   7 -15   5   37.40    3.40
  -7  15  -6   11.60    1.40
  -7  15  -6    6.20    1.00
  -7  15  -6    9.80    1.10
   7 -15   6    7.10    1.60
  -7  15  -7    0.20    1.00
  -7  15  -7    1.20    0.90
   7 -15   7   -0.30    1.30
  -7  15  -8    1.50    1.10
  -7  15  -8    0.70    1.00
  -7  15  -8    0.00    1.00
  -7  15  -8    1.10    0.90
   7 -15   8   -0.60    1.40
  -7  15  -9    4.90    1.20
  -6  14  11    1.40    1.90
  -6  14  11   -0.30    1.70
   6 -14 -11   -5.50    7.70
  -6  14  10   11.30    1.60
  -6  14  10    8.10    1.70
   6 -14 -10    5.30    7.90
  -6  14   9    1.90    1.10
  -6  14   9    2.10    1.70
  -6  14   9    1.10    1.20
   6 -14  -9   -6.00    7.40
  -6  14   8   34.80    2.40
  -6  14   8   32.60    3.10
  -6  14   8   34.20    2.40
  -6  14   7   17.90    1.60
  -6  14   7   15.50    2.20
  -6  14   7   15.80    1.80
   6 -14  -7    8.70    6.40
  -6  14   6  108.39    5.90
  -6  14   6  114.49    6.00
  -6  14   5   36.50    2.20
  -6  14   5   35.50    2.00
   6 -14  -5   38.10    4.90
  -6  14   4  173.48    9.30
  -6  14   4  177.88    9.40
   6 -14  -4  184.88   11.70
  -6  14   3  456.35   23.50
  -6  14   3  448.86   23.50
  -6  14   2  395.66   20.60
  -6  14   1   99.09    5.20
  -6  14   1  100.69    5.30
  -6  14   0  214.28   10.80
  -6  14   0  211.38   10.80
  -6  14   0  190.28   10.80
   6 -14   0  211.08   10.80
  -6  14  -1  406.46   20.70
  -6  14  -1  389.26   20.70
  -6  14  -2  247.58   12.80
  -6  14  -2  245.88   12.80
  -6  14  -2  241.08   12.80
  -6  14  -3    5.20    0.90
  -6  14  -3    5.70    0.80
  -6  14  -3    4.90    0.70
   6 -14   3    2.70    1.20
  -6  14  -4   50.39    2.80
  -6  14  -4   51.29    2.80
  -6  14  -4   49.80    3.10
  -6  14  -4   48.60    2.80
   6 -14   4   36.20    4.30
  -6  14  -5   12.30    1.20
  -6  14  -5   12.40    1.40
  -6  14  -5   13.60    1.30
   6 -14   5    5.70    2.50
  -6  14  -6   21.00    1.70
  -6  14  -6   24.00    1.80
  -6  14  -6   26.10    1.90
   6 -14   6   24.60    3.90
   6 -14   6   16.80    2.40
  -6  14  -7    0.00    0.90
  -6  14  -7   -1.00    0.90
  -6  14  -7   -0.80    0.80
   6 -14   7   -0.50    1.60
  -6  14  -8    2.90    1.20
  -6  14  -8    2.50    1.00
  -6  14  -8    1.90    1.00
   6 -14   8    3.30    1.70
  -6  14  -9    0.80    1.20
  -6  14  -9   -1.20    1.10
   6 -14   9    0.30    1.70
  -5  13  11   -0.40    1.90
  -5  13  11    2.90    1.60
   5 -13 -11    1.10    9.10
  -5  13  10    6.70    1.60
  -5  13  10    7.90    1.50
   5 -13 -10   -3.90    6.80
  -5  13   9   -0.30    1.20
  -5  13   9   -0.10    1.10
  -5  13   9   -0.30    1.70
   5 -13  -9   -2.40    6.60
  -5  13   8   26.40    2.20
  -5  13   8   24.60    2.90
  -5  13   8   28.70    2.10
  -5  13   7    0.80    1.40
  -5  13   7    1.70    0.80
  -5  13   7    0.50    0.90
   5 -13  -7    2.10    5.80
   5 -13  -7    0.00    1.00
  -5  13   6   67.99    3.80
  -5  13   6   68.99    3.90
  -5  13   6   75.19    3.90
  -5  13   6   67.89    4.30
   5 -13  -6   74.49    4.10
  -5  13   5   17.90    1.20
  -5  13   5   20.30    1.40
  -5  13   4   42.70    2.40
  -5  13   4   42.30    2.30
  -5  13   3    8.40    0.80
  -5  13   3    6.50    0.80
   5 -13  -3   10.50    3.50
  -5  13   2  508.05   27.20
  -5  13   2  527.15   27.10
  -5  13   2  534.95   27.20
  -5  13   1  326.47   16.40
  -5  13   1  305.77   16.40
  -5  13   0   42.30    2.40
  -5  13   0   47.60    2.40
   5 -13   0   44.20    2.40
  -5  13  -1  165.18   10.00
  -5  13  -1  194.58    9.90
  -5  13  -1  209.48    9.90
  -5  13  -2  180.28    9.40
  -5  13  -2  182.08    9.30
  -5  13  -2  174.08    9.30
  -5  13  -3   78.39    4.40
  -5  13  -3   81.19    4.30
  -5  13  -3   81.59    4.30
  -5  13  -3   81.59    4.30
  -5  13  -4    4.90    0.70
  -5  13  -4    4.10    0.90
  -5  13  -4    4.10    0.70
   5 -13   4    1.30    2.00
  -5  13  -5    3.50    0.70
  -5  13  -5    2.40    0.70
  -5  13  -5    2.80    0.80
   5 -13   5    2.20    2.20
   5 -13   5    2.00    1.20
  -5  13  -6   10.50    1.30
  -5  13  -6   10.40    1.00
  -5  13  -6    8.60    0.90
   5 -13   6    4.60    2.50
   5 -13   6    4.40    1.40
  -5  13  -7   -0.60    0.80
  -5  13  -7    1.40    0.90
  -5  13  -7   -0.20    0.80
   5 -13   7   -2.80    2.30
   5 -13   7   -0.30    1.30
  -5  13  -8    5.70    1.20
  -5  13  -8    2.40    1.20
  -5  13  -8    3.90    1.00
   5 -13   8    4.80    1.70
  -5  13  -9   -1.60    1.00
  -5  13  -9   -0.10    1.10
   5 -13   9    4.70    1.90
  -4  12  11    1.70    2.00
  -4  12  11    2.10    1.60
   4 -12 -11    1.50    7.70
  -4  12  10   18.00    2.30
  -4  12  10   16.30    2.20
   4 -12 -10    2.60    7.70
  -4  12   9   15.00    2.00
  -4  12   9   11.80    2.30
  -4  12   9   14.90    1.80
  -4  12   8    1.50    1.70
  -4  12   8    2.10    1.00
  -4  12   8    2.30    1.10
   4 -12  -8    1.40    0.50
   4 -12  -8   -3.30    6.30
  -4  12   7    1.30    0.80
  -4  12   7    1.80    1.00
  -4  12   7    2.30    1.50
   4 -12  -7    0.70    0.40
   4 -12  -7   -0.20    6.10
  -4  12   6   49.10    2.90
  -4  12   6   53.09    3.40
  -4  12   6   50.29    2.90
  -4  12   6   49.60    2.80
   4 -12  -6   51.29    3.20
  -4  12   5   88.19    4.60
  -4  12   5   86.49    4.70
   4 -12  -5   85.09    4.60
  -4  12   4   37.00    2.00
  -4  12   4   35.10    2.10
   4 -12  -4   41.80    8.40
   4 -12  -4   37.90    2.00
  -4  12   3    4.50    0.60
  -4  12   3    4.30    0.50
  -4  12   3    3.90    0.40
   4 -12  -3    5.00    2.10
  -4  12   2 1401.16   68.79
  -4  12   2 1331.57   68.79
  -4  12   2 1331.27   68.79
   4 -12  -2 1243.48   68.79
  -4  12   1  160.18    8.50
  -4  12   1  164.88    8.50
  -4  12   0    5.40    0.70
  -4  12   0    4.90    0.50
  -4  12   0    5.50    0.70
   4 -12   0    6.30    0.70
  -4  12  -1    0.80    0.40
  -4  12  -1    1.20    0.40
  -4  12  -1    1.30    0.50
   4 -12   1    1.50    0.40
   4 -12   1    1.70    0.30
  -4  12  -2  542.45   28.10
  -4  12  -2  519.05   28.10
  -4  12  -2  562.24   28.10
  -4  12  -3   28.30    1.80
  -4  12  -3   28.60    1.70
  -4  12  -3   29.20    1.70
  -4  12  -3   29.60    1.80
   4 -12   3   26.80    2.80
   4 -12   3   26.70    2.10
  -4  12  -4   12.00    1.30
  -4  12  -4    8.40    0.90
  -4  12  -4    7.70    0.80
  -4  12  -4    8.40    1.00
   4 -12   4    8.10    1.10
   4 -12   4    6.80    1.80
  -4  12  -5    9.10    1.00
  -4  12  -5    6.10    0.80
  -4  12  -5    6.90    1.10
  -4  12  -5    7.50    0.90
   4 -12   5    7.10    2.10
   4 -12   5    6.00    1.30
  -4  12  -6    6.40    0.80
  -4  12  -6    5.20    0.90
  -4  12  -6    4.80    0.80
   4 -12   6    4.70    1.30
   4 -12   6    4.50    2.20
  -4  12  -7    1.90    0.80
  -4  12  -7    1.50    0.80
  -4  12  -7    3.30    0.90
   4 -12   7    3.90    2.40
   4 -12   7    1.40    1.30
  -4  12  -8   -0.80    1.00
  -4  12  -8   -1.10    0.90
   4 -12   8   -1.50    2.50
   4 -12   8    1.10    1.50
  -4  12  -9    1.40    1.10
   4 -12   9    1.80    1.80
  -4  12 -10    0.10    1.20
   4 -12  10    3.90    3.00
  -3  11  11    5.40    2.00
  -3  11  11    7.40    1.70
   3 -11 -11    3.30    8.00
  -3  11  10   16.20    2.10
  -3  11  10   14.40    1.90
   3 -11 -10    5.70    8.10
  -3  11   9   16.30    2.20
  -3  11   9   22.00    2.00
  -3  11   9   16.00    2.60
  -3  11   8    2.10    1.00
  -3  11   8    1.70    1.80
  -3  11   8    0.00    1.10
   3 -11  -8   -1.20    6.60
   3 -11  -8    0.80    0.50
  -3  11   7   18.80    1.70
  -3  11   7   17.00    2.60
   3 -11  -7   18.90    1.30
  -3  11   6    4.10    0.80
  -3  11   6    3.20    0.90
  -3  11   6    0.90    0.70
  -3  11   6    4.20    1.40
   3 -11  -6    2.60    1.00
   3 -11  -6    1.30    6.00
   3 -11  -6    2.70    0.50
  -3  11   5  118.89    6.30
  -3  11   5  113.19    6.30
  -3  11   5  121.09    6.30
  -3  11   5  120.19    6.60
   3 -11  -5  120.69    6.50
   3 -11  -5  123.39    6.30
  -3  11   4   25.80    1.60
  -3  11   4   25.00    2.00
  -3  11   4   25.90    1.60
  -3  11   4   25.00    1.50
   3 -11  -4   25.30    1.70
   3 -11  -4   26.80    1.40
  -3  11   3  264.27   13.20
  -3  11   3  244.38   13.20
  -3  11   3  262.17   13.30
   3 -11  -3  271.67   13.20
   3 -11  -3  227.68   13.20
  -3  11   2  104.89    5.10
  -3  11   2   93.39    5.10
  -3  11   2  103.49    5.10
   3 -11  -2   89.49    5.10
   3 -11  -2   89.79    6.70
  -3  11   1  382.66   18.30
  -3  11   1  364.66   18.40
  -3  11   1  304.87   18.40
   3 -11  -1  359.46   18.30
  -3  11   0   75.69    4.20
  -3  11   0   76.09    4.20
  -3  11   0   82.39    4.20
   3 -11   0   80.99    4.20
   3 -11   0   82.59    4.30
  -3  11  -1   11.30    0.90
  -3  11  -1   10.60    0.90
  -3  11  -1   14.10    1.00
   3 -11   1   12.00    1.20
   3 -11   1   13.60    0.90
  -3  11  -2  592.54   31.10
  -3  11  -2  596.44   31.00
  -3  11  -2  578.14   31.00
  -3  11  -2  606.64   31.00
  -3  11  -2  607.84   31.00
   3 -11   2  602.04   31.00
   3 -11   2  618.94   31.10
   3 -11   2  611.74   31.10
   3 -11   2  588.64   31.00
   3 -11   2  577.64   31.20
  -3  11  -3   42.30    2.30
  -3  11  -3   46.70    2.40
  -3  11  -3   37.80    2.40
  -3  11  -3   39.20    2.30
  -3  11  -3   43.50    2.30
   3 -11   3   38.50    2.90
   3 -11   3   45.10    2.50
   3 -11   3   41.90    2.50
  -3  11  -4   15.00    1.10
  -3  11  -4   18.50    1.40
  -3  11  -4   14.50    1.30
  -3  11  -4   17.20    1.20
   3 -11   4   15.80    1.50
   3 -11   4   15.10    1.50
   3 -11   4   15.00    2.30
  -3  11  -5    1.40    0.60
  -3  11  -5    1.10    0.80
  -3  11  -5    0.60    0.90
  -3  11  -5    0.50    0.50
   3 -11   5    1.00    1.70
   3 -11   5   -0.30    1.60
   3 -11   5    1.20    0.40
  -3  11  -6   59.79    3.60
  -3  11  -6   73.49    3.70
  -3  11  -6   62.09    3.60
   3 -11   6   60.99    3.90
   3 -11   6   66.79    3.50
  -3  11  -7    3.60    0.90
  -3  11  -7    2.40    0.80
  -3  11  -7    1.80    0.80
   3 -11   7    3.60    2.30
   3 -11   7    3.00    1.40
   3 -11   7    4.90    0.80
  -3  11  -8    1.70    1.10
  -3  11  -8    0.90    0.90
   3 -11   8    3.60    3.00
   3 -11   8    2.50    3.60
   3 -11   8    2.50    1.10
  -3  11  -9    1.50    1.00
   3 -11   9    0.80    1.70
   3 -11   9    0.30    1.70
  -3  11 -10    0.70    1.20
   3 -11  10   -1.50    2.00
  -2  10  11    3.00    1.90
  -2  10  11    3.50    1.70
   2 -10 -11   -0.70    8.00
  -2  10  10    1.50    1.40
  -2  10  10    1.90    1.60
   2 -10 -10   -4.30    7.80
  -2  10   9    2.80    1.30
  -2  10   9    5.60    2.60
  -2  10   9    4.60    1.50
   2 -10  -9    2.30    1.00
   2 -10  -9    1.50    8.80
  -2  10   8    8.20    1.10
  -2  10   8    6.70    2.00
  -2  10   8    7.60    1.30
   2 -10  -8    6.60    0.80
  -2  10   7    4.10    1.10
  -2  10   7    2.70    1.70
  -2  10   7    4.40    0.90
   2 -10  -7    3.20    0.60
  -2  10   6   77.39    4.20
  -2  10   6   73.99    4.70
  -2  10   6   78.29    4.20
   2 -10  -6   76.39    4.10
   2 -10  -6   73.09    4.50
  -2  10   5  131.99    6.70
  -2  10   5  124.09    6.70
  -2  10   5  127.29    7.00
  -2  10   5  117.69    6.70
   2 -10  -5  124.69    6.60
   2 -10  -5  133.79    6.90
  -2  10   4   70.39    4.10
  -2  10   4   70.79    3.90
  -2  10   4   71.89    3.80
  -2  10   4   68.89    3.80
  -2  10   4   71.49    3.80
   2 -10  -4   70.89    3.80
   2 -10  -4   71.99    4.00
  -2  10   2 1479.05   75.09
  -2  10   2 1500.35   75.19
  -2  10   2 1496.95   75.09
   2 -10  -2 1443.96   75.19
   2 -10  -2 1328.27   75.09
  -2  10   1   11.70    0.90
  -2  10   1    9.80    0.80
   2 -10  -1   11.70    0.80
  -2  10   0  558.94   29.20
  -2  10   0  561.84   29.20
  -2  10   0  582.94   29.20
  -2  10   0  548.45   29.20
   2 -10   0  583.84   29.20
   2 -10   0  537.25   29.20
  -2  10  -1  458.95   24.30
  -2  10  -1  461.95   24.30
  -2  10  -1  469.35   24.30
   2 -10   1  457.45   24.30
   2 -10   1  471.85   24.30
   2 -10   1  487.35   24.30
  -2  10  -2    8.40    0.60
  -2  10  -2    8.00    0.70
  -2  10  -2   11.10    0.90
  -2  10  -2    8.60    0.90
  -2  10  -2    6.30    0.80
   2 -10   2    8.60    0.80
   2 -10   2    6.00    0.90
   2 -10   2    7.10    0.90
  -2  10  -3    9.60    0.70
  -2  10  -3   10.50    0.90
  -2  10  -3    9.80    0.80
  -2  10  -3    9.20    0.80
  -2  10  -3    9.00    1.00
   2 -10   3    8.50    0.90
   2 -10   3    9.00    1.00
   2 -10   3    9.70    1.20
  -2  10  -4  167.28    9.00
  -2  10  -4  166.88    8.90
  -2  10  -4  169.18    8.90
  -2  10  -4  166.88    8.90
   2 -10   4  170.08    8.90
   2 -10   4  181.58    9.00
   2 -10   4  166.38    9.20
  -2  10  -5   12.70    1.10
  -2  10  -5   17.80    2.00
  -2  10  -5   13.10    1.10
   2 -10   5    9.50    1.70
   2 -10   5   14.10    1.00
   2 -10   5   13.30    1.50
   2 -10   5   12.40    1.50
  -2  10  -6   17.10    1.50
  -2  10  -6   14.00    1.30
  -2  10  -6   16.70    1.30
   2 -10   6   15.50    1.20
   2 -10   6   15.30    1.70
   2 -10   6   13.80    2.10
  -2  10  -7   -0.20    0.70
  -2  10  -7    0.20    0.80
   2 -10   7    0.00    2.00
   2 -10   7    1.20    1.20
   2 -10   7    1.20    0.70
  -2  10  -8   -0.20    0.80
  -2  10  -8   -0.40    0.90
   2 -10   8    0.70    1.40
   2 -10   8   -0.80    2.30
   2 -10   8    0.20    0.90
  -2  10  -9    4.40    1.70
   2 -10   9    7.20    1.30
  -2  10 -10    3.00    1.20
   2 -10  10    4.60    1.70
   2 -10  10    2.80    2.20
  -1   9  11    6.40    2.10
  -1   9  11    3.50    1.80
   1  -9 -11    2.60    8.60
  -1   9  10    2.00    1.60
  -1   9  10    4.30    1.50
   1  -9 -10   -3.60    7.60
   1  -9 -10    3.80    0.70
  -1   9   9    3.70    2.60
  -1   9   9    0.10    1.20
  -1   9   9    1.90    2.80
   1  -9  -9    0.00    0.70
  -1   9   8   55.49    4.50
  -1   9   8   56.59    3.60
  -1   9   8   57.89    3.40
   1  -9  -8   51.09    3.10
  -1   9   7   34.60    3.50
  -1   9   7   33.60    2.40
  -1   9   7   35.70    2.20
   1  -9  -7   27.50    2.40
   1  -9  -7   34.10    2.00
  -1   9   6   26.90    2.80
  -1   9   6   30.00    1.90
  -1   9   6   26.70    2.10
   1  -9  -6   29.90    2.30
   1  -9  -6   29.90    1.70
   1  -9  -6   26.80    2.10
  -1   9   5   57.09    2.90
  -1   9   5   51.39    3.50
  -1   9   5   48.50    2.90
  -1   9   5   53.19    3.00
   1  -9  -5   43.60    3.00
   1  -9  -5   55.29    3.20
   1  -9  -5   54.79    2.80
  -1   9   4    3.60    0.50
  -1   9   4    5.30    0.60
  -1   9   4    5.00    0.60
  -1   9   4    7.00    0.70
  -1   9   4    6.50    2.00
   1  -9  -4    5.80    0.60
   1  -9  -4    4.50    0.50
   1  -9  -4    5.50    0.90
   1  -9  -4    5.30    0.70
  -1   9   3    7.60    0.90
  -1   9   3    5.80    0.70
  -1   9   3    6.20    0.70
   1  -9  -3    7.10    0.60
   1  -9  -3   10.40    1.30
   1  -9  -3    8.50    0.70
   1  -9  -3   12.50    5.50
   1  -9  -3    8.70    0.80
  -1   9   2   42.70    2.10
  -1   9   2   36.60    2.00
  -1   9   2   37.20    2.00
  -1   9   2   36.80    2.10
  -1   9   2   39.20    2.10
   1  -9  -2   37.10    2.00
   1  -9  -2   33.80    2.20
   1  -9  -2   30.50    2.00
   1  -9  -1 1357.06   65.49
   1  -9  -1 1168.38   66.09
  -1   9   0   31.60    1.70
  -1   9   0   28.90    1.70
  -1   9   0   31.30    1.70
  -1   9   0   31.00    1.70
  -1   9   0   31.50    1.70
  -1   9   0   32.40    1.70
   1  -9   0   31.90    1.70
   1  -9   0   29.70    1.80
   1  -9   0   33.10    1.70
   1  -9   0   30.60    1.80
  -1   9  -1   18.50    1.20
  -1   9  -1   18.50    1.00
  -1   9  -1   18.70    1.10
  -1   9  -1   15.30    1.10
   1  -9   1   16.30    1.10
   1  -9   1   18.20    1.00
   1  -9   1   18.30    1.10
  -1   9  -2  366.66   20.50
  -1   9  -2  397.46   20.50
  -1   9  -2  411.46   20.50
  -1   9  -2  400.36   20.50
  -1   9  -2  400.06   20.50
  -1   9  -2  384.76   20.50
  -1   9  -2  398.76   20.50
   1  -9   2  388.16   20.50
   1  -9   2  393.56   20.50
   1  -9   2  402.06   20.50
   1  -9   2  405.16   20.60
   1  -9   2  391.36   20.50
  -1   9  -3    3.10    0.50
  -1   9  -3    2.90    0.50
  -1   9  -3    3.20    0.70
  -1   9  -3    5.30    0.60
   1  -9   3    3.70    0.80
   1  -9   3    2.50    0.70
   1  -9   3    5.70    0.70
   1  -9   3    3.90    0.50
  -1   9  -4    5.50    0.50
  -1   9  -4    6.90    0.80
  -1   9  -4    5.70    0.60
  -1   9  -4    5.80    0.60
  -1   9  -4    6.50    0.70
   1  -9   4    6.20    0.80
   1  -9   4    7.00    0.60
   1  -9   4    6.10    1.00
  -1   9  -5    0.60    0.70
  -1   9  -5   -0.40    0.60
  -1   9  -5    0.30    0.50
   1  -9   5    1.00    0.80
   1  -9   5    0.70    1.20
   1  -9   5    0.50    0.60
  -1   9  -6   11.20    1.30
  -1   9  -6    9.20    1.10
   1  -9   6   12.20    1.80
   1  -9   6   10.10    1.10
   1  -9   6   12.10    1.50
   1  -9   6   10.10    1.00
  -1   9  -7   31.90    2.10
  -1   9  -7   31.90    2.30
   1  -9   7   33.70    2.50
   1  -9   7   28.60    3.40
   1  -9   7   39.20    2.10
  -1   9  -8    0.90    0.80
   1  -9   8    2.20    0.90
   1  -9   8    2.00    2.20
   1  -9   8    2.10    1.40
  -1   9  -9   -0.40    0.90
   1  -9   9    1.70    1.10
   1  -9   9    1.50    1.60
  -1   9 -10    1.50    1.10
   1  -9  10    1.50    1.50
   1  -9  10    1.70    1.80
   1  -9  11    4.80    1.90
   0   8  11    4.30    2.00
   0   8  11    4.50    2.40
   0  -8 -11    2.30    9.20
   0   8  10    4.00    1.50
   0   8  10    4.00    1.80
   0  -8 -10   -0.90    8.70
   0  -8 -10    4.20    0.90
   0   8   9    3.50    2.50
   0   8   9    7.00    1.40
   0   8   9    6.60    1.60
   0  -8  -9    4.10    0.80
   0   8   8   50.79    4.60
   0   8   8   58.29    3.40
   0   8   8   55.09    3.60
   0  -8  -8   50.49    3.10
   0   8   7   83.29    5.90
   0   8   7   87.09    5.10
   0   8   7   98.99    5.00
   0  -8  -7   90.69    4.80
   0  -8  -7   85.69    5.00
   0   8   6   29.80    2.20
   0   8   6   33.70    2.70
   0   8   6   33.10    3.10
   0  -8  -6   35.70    2.50
   0  -8  -6   36.30    2.00
   0  -8  -6   35.20    2.30
   0   8   5  216.78   11.50
   0   8   5  220.28   11.80
   0   8   5  215.98   11.50
   0  -8  -5  214.58   11.50
   0  -8  -5  229.58   11.60
   0  -8  -5  218.28   11.40
   0   8   4   93.39    5.60
   0   8   4  107.49    5.60
   0   8   4  109.19    6.00
   0   8   4   96.49    5.60
   0  -8  -4  122.99    5.80
   0  -8  -4   99.49    5.50
   0  -8  -4  104.19    5.60
   0  -8  -4  111.99    5.60
   0   8   3 1388.56   71.69
   0   8   3 1379.96   71.69
   0   8   3 1405.56   71.79
   0   8   3 1383.56   71.69
   0  -8  -3 1500.85   71.79
   0  -8  -3 1177.08   71.69
   0  -8  -3 1388.96   71.69
   0  -8  -3 1353.06   71.69
   0  -8  -3 1465.95   71.69
   0   8   2  694.43   35.20
   0   8   2  659.43   35.20
   0   8   2  697.23   35.20
   0   8   2  613.94   35.20
   0   8   2  694.53   35.30
   0   8   2  636.84   35.20
   0  -8  -2  738.53   35.20
   0  -8  -2  699.73   35.20
   0  -8  -2  758.72   35.30
   0  -8  -2  634.54   35.20
   0  -8  -2  647.14   35.20
   0  -8  -2  669.83   35.20
   0   8   1  476.85   24.30
   0   8   1  474.45   24.30
   0   8   1  485.25   24.30
   0  -8  -1  469.55   24.30
   0  -8  -1  406.66   24.40
   0  -8  -1  487.95   24.30
   0  -8  -1  477.25   24.30
   0   8   0  161.78    8.50
   0   8   0  163.08    8.50
   0   8   0  158.98    8.50
   0   8   0  163.38    8.50
   0  -8   0  162.98    8.50
   0  -8   0  163.88    8.50
   0  -8   0  167.98    8.50
   0   8  -1  430.96   24.00
   0   8  -1  457.75   24.00
   0   8  -1  466.85   24.00
   0   8  -1  469.45   24.00
   0   8  -1  487.95   24.00
   0  -8   1  451.55   24.00
   0  -8   1  472.05   24.00
   0  -8   1  450.95   24.00
   0  -8   1  473.95   24.00
   0   8  -2  641.94   34.20
   0   8  -2  661.83   34.30
   0   8  -2  693.23   34.30
   0   8  -2  641.64   34.20
   0   8  -2  671.73   34.30
   0   8  -2  661.93   34.30
   0  -8   2  680.53   34.30
   0  -8   2  649.74   34.30
   0  -8   2  651.33   34.20
   0  -8   2  650.03   34.30
   0   8  -3 1447.96   69.99
   0   8  -3 1337.77   69.99
   0   8  -3 1354.96   69.99
   0   8  -3 1330.87   69.99
   0   8  -3 1300.57   69.99
   0  -8   3 1372.76   69.99
   0  -8   3 1318.97   70.09
   0  -8   3 1336.07   69.99
   0  -8   3 1352.46   69.99
   0   8  -4  101.89    5.70
   0   8  -4  104.09    5.70
   0   8  -4  106.09    5.80
   0  -8   4  116.19    5.90
   0  -8   4   98.39    5.70
   0  -8   4  112.99    5.70
   0  -8   4  118.59    5.80
   0   8  -5  211.08   11.00
   0   8  -5  204.08   11.00
   0   8  -5  209.98   11.10
   0  -8   5  215.48   11.00
   0  -8   5  209.08   11.20
   0  -8   5  209.88   11.00
   0   8  -6   31.80    1.90
   0   8  -6   29.60    2.00
   0   8  -6   26.10    2.60
   0  -8   6   35.60    1.90
   0  -8   6   31.50    2.20
   0  -8   6   33.70    2.10
   0  -8   6   30.60    2.80
   0   8  -7   82.59    4.80
   0  -8   7   84.99    5.50
   0  -8   7   85.39    4.90
   0  -8   7   96.39    4.70
   0   8  -8   48.50    3.00
   0  -8   8   49.10    4.40
   0  -8   8   54.09    3.30
   0   8  -9    3.20    1.00
   0  -8   9    5.50    2.70
   0  -8   9    6.50    1.70
   0  -8   9    6.00    1.10
   0   8 -10    3.80    1.10
   0  -8  10    4.90    1.40
   0  -8  10    3.30    1.90
   0  -8  11    8.20    1.90
   0  -8  11    2.00    2.90
   1   7  11    4.20    3.20
  -1  -7 -11    0.40    8.50
   1   7  10    3.00    1.60
   1   7  10    1.90    1.90
  -1  -7 -10    2.00    0.90
   1   7   9    7.50    1.60
   1   7   9    5.80    1.40
  -1  -7  -9    4.10    0.80
  -1  -7  -9    5.60    1.40
   1   7   8   16.80    1.80
   1   7   8   13.20    2.70
   1   7   8   20.20    2.00
  -1  -7  -8   14.90    1.50
   1   7   7   54.89    3.70
   1   7   7   48.10    4.50
   1   7   7   69.39    3.50
  -1  -7  -7   64.59    3.50
  -1  -7  -7   51.79    3.60
   1   7   6    3.30    1.10
   1   7   6    2.30    0.80
   1   7   6    1.90    1.80
  -1  -7  -6    1.60    0.60
  -1  -7  -6    1.30    1.10
   1   7   5  109.09    6.30
   1   7   5  107.19    5.80
   1   7   5  112.99    5.90
  -1  -7  -5  110.49    5.80
  -1  -7  -5  104.29    5.80
  -1  -7  -5  110.59    6.00
   1   7   4   13.50    1.00
   1   7   4   15.10    1.40
   1   7   4   16.40    1.70
   1   7   4   12.00    1.10
  -1  -7  -4   11.40    1.00
  -1  -7  -4   16.20    1.10
   1   7   3   13.10    1.20
   1   7   3   17.70    1.10
   1   7   3   18.60    2.20
   1   7   3   16.90    0.90
   1   7   3   16.60    1.50
  -1  -7  -3   14.30    1.10
  -1  -7  -3   15.50    1.20
  -1  -7  -3   15.50    1.50
   1   7   2   10.70    0.80
   1   7   2   10.10    0.70
   1   7   2   13.40    1.10
   1   7   2    9.50    0.70
   1   7   2   12.30    1.20
  -1  -7  -2    9.10    0.80
  -1  -7  -2    9.10    0.90
  -1  -7  -2   11.70    1.60
  -1  -7  -2   10.20    0.70
  -1  -7  -2   11.10    0.80
  -1  -7  -2   10.10    1.10
   1   7   1   49.90    2.70
   1   7   1   50.49    2.70
   1   7   1   55.59    2.70
  -1  -7  -1   48.70    2.80
  -1  -7  -1   52.29    2.70
  -1  -7  -1   55.39    2.80
  -1  -7  -1   48.30    2.70
   1   7   0   14.00    0.80
   1   7   0   12.80    0.70
   1   7   0   11.70    0.80
   1   7   0   14.00    0.80
   1   7   0   14.20    0.90
  -1  -7   0   12.30    0.70
  -1  -7   0   12.10    0.70
  -1  -7   0   15.00    0.90
  -1  -7   0   12.70    0.80
  -1  -7   0   13.90    2.30
   1   7  -1  387.26   20.60
   1   7  -1  416.26   20.60
   1   7  -1  391.16   20.60
   1   7  -1  398.06   20.60
  -1  -7   1  395.26   20.60
  -1  -7   1  404.66   20.60
  -1  -7   1  388.76   20.60
  -1  -7   1  392.36   20.60
   1   7  -2    3.30    0.40
   1   7  -2    4.00    0.50
   1   7  -2    2.70    0.40
   1   7  -2    4.00    0.40
  -1  -7   2    2.80    0.40
  -1  -7   2    3.00    0.50
  -1  -7   2    2.90    0.30
  -1  -7   2    3.00    0.50
  -1  -7   2    2.10    0.30
  -1  -7   2    2.00    0.40
   1   7  -3  135.79    7.70
   1   7  -3  146.09    7.70
   1   7  -3  149.79    7.70
   1   7  -3  151.18    7.80
   1   7  -3  154.38    7.70
  -1  -7   3  146.59    7.70
  -1  -7   3  146.69    7.70
  -1  -7   3  152.78    7.80
  -1  -7   3  142.99    7.70
  -1  -7   3  150.88    7.70
   1   7  -4  149.09    8.10
   1   7  -4  155.08    8.10
   1   7  -4  154.48    8.20
   1   7  -4  158.78    8.10
  -1  -7   4  169.18    8.20
  -1  -7   4  162.38    8.20
  -1  -7   4  148.19    8.30
  -1  -7   4  161.78    8.10
  -1  -7   4  138.69    8.10
   1   7  -5   40.60    2.40
  -1  -7   5   35.30    2.40
  -1  -7   5   42.50    2.30
  -1  -7   5   41.20    2.70
   1   7  -6    4.30    0.90
   1   7  -6    4.20    0.60
  -1  -7   6    6.10    0.80
  -1  -7   6    5.30    0.80
  -1  -7   6    4.40    1.20
  -1  -7   6    4.00    0.90
   1   7  -7   74.49    4.00
  -1  -7   7   74.49    4.10
  -1  -7   7   67.59    4.20
  -1  -7   7   77.99    4.00
  -1  -7   7   70.79    4.70
   1   7  -8  152.58    8.90
  -1  -7   8  166.48    9.70
  -1  -7   8  172.88    9.10
  -1  -7   8  181.28    8.90
   1   7  -9   -1.00    0.90
  -1  -7   9    0.50    1.40
  -1  -7   9   -2.50    2.40
  -1  -7   9    2.80    1.00
   1   7 -10    2.20    0.90
  -1  -7  10    2.10    1.30
  -1  -7  10    0.80    1.70
  -1  -7  11   11.00    2.40
  -1  -7  11   13.80    2.30
   2   6  10    2.40    1.70
   2   6  10    2.80    2.00
  -2  -6 -10    2.00    0.90
  -2  -6 -10    3.20    1.50
   2   6   9    1.10    1.70
   2   6   9    1.70    1.40
  -2  -6  -9    1.50    0.80
  -2  -6  -9    2.00    2.20
   2   6   8   -0.60    1.40
   2   6   8    1.60    2.20
   2   6   8    1.30    1.20
  -2  -6  -8    1.90    0.80
  -2  -6  -8   -1.40    1.10
   2   6   7   18.10    2.20
   2   6   7   17.70    2.70
   2   6   7   23.40    2.00
  -2  -6  -7   21.60    1.60
  -2  -6  -7   23.80    1.90
   2   6   6    2.30    1.20
   2   6   6    3.50    0.90
   2   6   6    3.80    1.90
  -2  -6  -6    2.70    0.80
  -2  -6  -6    3.20    0.60
   2   6   5    3.70    1.70
   2   6   5    9.80    1.20
   2   6   5    7.00    1.10
  -2  -6  -5   10.00    1.10
  -2  -6  -5    7.40    0.90
   2   6   4    0.60    0.60
   2   6   4    1.80    1.40
   2   6   4    1.70    0.80
  -2  -6  -4    0.80    0.40
  -2  -6  -4    0.80    1.00
  -2  -6  -4    0.70    0.50
  -2  -6  -4    1.00    0.40
   2   6   3   26.90    1.90
   2   6   3   25.40    1.80
   2   6   3   28.70    1.80
   2   6   3   33.30    1.70
   2   6   3   24.20    2.60
  -2  -6  -3   32.50    1.70
  -2  -6  -3   28.50    1.60
  -2  -6  -3   30.10    1.80
  -2  -6  -3   29.40    2.30
  -2  -6  -3   26.40    1.60
  -2  -6  -3   23.90    1.60
   2   6   2  148.99    7.50
   2   6   2  143.29    7.50
   2   6   2  133.39    7.50
   2   6   2  145.29    7.60
   2   6   2  144.99    7.50
   2   6   2  143.09    7.60
  -2  -6  -2  137.69    7.50
  -2  -6  -2  145.09    7.50
  -2  -6  -2  144.39    7.50
  -2  -6  -2  153.68    7.60
  -2  -6  -2  134.49    7.50
  -2  -6  -2  152.28    7.80
   2   6   1  241.78   12.90
   2   6   1  253.47   13.00
   2   6   1  263.37   13.00
   2   6   1  248.08   13.00
  -2  -6  -1  265.37   13.00
  -2  -6  -1  248.48   13.00
  -2  -6  -1  238.38   13.00
  -2  -6  -1  236.88   13.00
   2   6   0    4.10    0.30
   2   6   0    3.90    0.30
   2   6   0    4.10    0.40
   2   6   0    4.90    0.40
  -2  -6   0    3.60    0.40
  -2  -6   0    4.40    0.60
  -2  -6   0    4.40    0.30
  -2  -6   0    3.30    0.30
  -2  -6   0    5.30    0.40
   2   6  -1   95.69    4.90
   2   6  -1   93.09    4.90
   2   6  -1   96.89    4.90
  -2  -6   1   92.99    4.90
  -2  -6   1   94.59    4.90
  -2  -6   1   90.09    4.90
   2   6  -2  142.79    8.20
   2   6  -2  160.58    8.20
   2   6  -2  157.48    8.20
   2   6  -2  156.98    8.20
  -2  -6   2  155.88    8.20
  -2  -6   2  161.58    8.20
  -2  -6   2  155.18    8.20
  -2  -6   2  167.58    8.20
   2   6  -3    3.90    0.50
   2   6  -3    4.00    0.60
  -2  -6   3    3.20    0.50
  -2  -6   3    5.30    0.60
  -2  -6   3    4.20    0.70
   2   6  -4  392.46   19.80
   2   6  -4  386.66   19.80
   2   6  -4  389.26   19.90
   2   6  -4  368.56   19.80
  -2  -6   4  378.06   19.80
  -2  -6   4  385.96   19.80
  -2  -6   4  382.76   19.90
  -2  -6   4  369.96   19.80
  -2  -6   4  382.06   19.80
   2   6  -5  607.64   31.80
   2   6  -5  639.34   31.70
   2   6  -5  584.54   31.70
  -2  -6   5  602.74   31.70
  -2  -6   5  604.24   31.70
  -2  -6   5  620.04   31.70
  -2  -6   5  614.94   31.80
   2   6  -6    8.50    1.30
   2   6  -6    9.00    1.00
  -2  -6   6    9.00    1.00
  -2  -6   6   11.60    1.30
  -2  -6   6    8.30    1.30
  -2  -6   6   10.90    0.90
   2   6  -7   13.20    1.30
  -2  -6   7   13.10    1.50
  -2  -6   7   17.90    1.20
  -2  -6   7   16.30    2.30
   2   6  -8   73.89    4.80
  -2  -6   8   94.69    4.90
  -2  -6   8   98.39    4.80
  -2  -6   8   80.19    5.70
   2   6  -9   15.70    1.50
  -2  -6   9   14.60    3.20
  -2  -6   9   16.40    1.70
   2   6 -10    0.20    0.80
  -2  -6  10    1.50    1.70
  -2  -6  10    1.30    1.20
  -2  -6  11    0.00    2.00
   3   5  10   11.20    2.90
   3   5  10   21.20    2.80
  -3  -5 -10   14.90    1.90
  -3  -5 -10   16.00    1.60
   3   5   9    2.40    1.80
   3   5   9    0.50    1.40
  -3  -5  -9    1.10    1.30
  -3  -5  -9    2.30    1.10
   3   5   8   10.40    1.40
   3   5   8    9.10    1.70
  -3  -5  -8    9.90    1.30
  -3  -5  -8   10.30    1.20
   3   5   7    3.50    1.30
   3   5   7    2.30    1.10
  -3  -5  -7    1.20    0.70
  -3  -5  -7    0.50    0.90
   3   5   6  103.79    5.50
   3   5   6   93.09    6.30
   3   5   6  108.69    5.70
  -3  -5  -6   96.29    5.40
  -3  -5  -6  102.59    5.50
   3   5   5   13.10    1.70
   3   5   5   14.60    2.10
   3   5   5   14.10    1.40
  -3  -5  -5   15.00    1.00
  -3  -5  -5   12.30    1.90
  -3  -5  -5   15.40    1.30
  -3  -5  -5   15.10    1.10
   3   5   4  164.88    8.70
   3   5   4  161.98    8.60
   3   5   4  164.28    9.10
  -3  -5  -4  167.48    8.90
  -3  -5  -4  152.98    8.60
  -3  -5  -4  164.88    8.60
  -3  -5  -4  178.18    8.70
  -3  -5  -4  161.88    8.60
   3   5   3   95.59    4.90
   3   5   3   87.69    4.80
   3   5   3   91.99    4.70
   3   5   3   92.99    4.70
  -3  -5  -3   86.69    4.70
  -3  -5  -3   86.79    4.70
  -3  -5  -3   97.89    5.10
  -3  -5  -3   88.09    4.80
  -3  -5  -3   88.39    4.80
  -3  -5  -3   81.29    4.70
   3   5   2  253.17   13.20
   3   5   2  254.07   13.30
   3   5   2  258.47   13.20
   3   5   2  252.37   13.20
   3   5   2  253.67   13.20
  -3  -5  -2  255.37   13.20
  -3  -5  -2  235.78   13.20
  -3  -5  -2  279.37   13.50
  -3  -5  -2  233.68   13.20
  -3  -5  -2  270.57   13.30
  -3  -5  -2  243.78   13.20
   3   5   1  940.81   47.70
   3   5   1  905.61   47.70
   3   5   1  896.31   47.70
   3   5   1  900.31   47.70
  -3  -5  -1  987.70   47.70
  -3  -5  -1  885.51   47.70
   3   5   0   22.20    1.30
   3   5   0   24.50    1.30
   3   5   0   25.00    1.30
   3   5   0   24.30    1.40
  -3  -5   0   26.80    1.50
  -3  -5   0   24.30    1.30
   3   5  -1  368.26   19.50
   3   5  -1  389.06   19.50
   3   5  -1  387.16   19.50
  -3  -5   1  389.16   19.50
  -3  -5   1  354.76   19.50
  -3  -5   1  369.26   19.50
   3   5  -2   12.70    0.80
   3   5  -2   11.80    0.80
  -3  -5   2   13.10    1.00
  -3  -5   2   12.70    0.80
  -3  -5   2   13.10    0.80
   3   5  -3 1521.25   78.89
   3   5  -3 1505.95   78.89
   3   5  -3 1433.76   78.89
   3   5  -3 1618.64   78.89
  -3  -5   3 1505.85   78.89
  -3  -5   3 1559.04   78.89
  -3  -5   3 1509.25   78.89
   3   5  -4   50.69    2.80
   3   5  -4   47.80    2.80
  -3  -5   4   52.29    2.70
  -3  -5   4   49.60    2.80
  -3  -5   4   48.80    2.60
  -3  -5   4   45.50    2.70
   3   5  -5   60.29    3.20
   3   5  -5   60.79    3.40
  -3  -5   5   57.69    3.40
  -3  -5   5   57.79    3.20
  -3  -5   5   58.89    3.20
  -3  -5   5   58.19    3.20
   3   5  -6   55.69    2.90
   3   5  -6   52.39    3.20
  -3  -5   6   53.19    3.30
  -3  -5   6   52.79    3.10
   3   5  -7  104.09    5.20
  -3  -5   7   95.79    5.20
  -3  -5   7   91.49    5.20
  -3  -5   7   94.59    5.30
  -3  -5   7  101.59    6.40
   3   5  -8   77.29    4.40
  -3  -5   8   86.19    4.40
  -3  -5   8   78.39    4.50
  -3  -5   8   74.79    5.20
   3   5  -9   24.30    2.20
  -3  -5   9   19.60    4.30
  -3  -5   9   22.70    2.30
  -3  -5   9   26.30    1.90
  -3  -5  10    4.40    1.50
  -3  -5  10    0.80    1.10
  -3  -5  11    4.40    2.40
   4   4  10    0.40    1.90
   4   4  10    1.50    2.00
  -4  -4 -10    1.40    0.90
  -4  -4 -10   -1.40    1.70
   4   4   9    1.90    1.60
  -4  -4  -9    3.30    1.30
  -4  -4  -9    1.90    0.80
   4   4   8    3.30    1.40
  -4  -4  -8    2.50    0.80
  -4  -4  -8    2.40    1.10
   4   4   7   29.70    2.80
   4   4   7   31.10    2.40
  -4  -4  -7   33.50    2.30
  -4  -4  -7   34.80    2.10
   4   4   6    2.70    1.20
   4   4   6    2.80    1.00
  -4  -4  -6    4.70    0.80
  -4  -4  -6    1.90    0.60
   4   4   5    0.30    1.10
   4   4   5    1.00    0.80
  -4  -4  -5   -0.50    1.10
  -4  -4  -5    0.20    0.50
  -4  -4  -5    0.90    0.50
   4   4   4   45.40    2.80
   4   4   4   44.70    2.60
  -4  -4  -4   43.40    2.40
  -4  -4  -4   46.50    2.50
  -4  -4  -4   44.20    3.10
  -4  -4  -4   45.90    2.50
   4   4   3  211.78   11.30
   4   4   3  219.88   11.40
   4   4   3  228.78   11.30
  -4  -4  -3  221.08   11.30
  -4  -4  -3  230.48   11.60
  -4  -4  -3  198.28   11.30
  -4  -4  -3  218.98   11.30
  -4  -4  -3  214.88   11.30
  -4  -4  -3  205.98   11.30
   4   4   2   66.69    3.40
   4   4   2   55.59    3.50
   4   4   2   62.99    3.50
   4   4   2   63.09    3.30
   4   4   2   65.49    3.30
  -4  -4  -2   65.09    3.30
  -4  -4  -2   58.69    3.30
  -4  -4  -2   58.79    3.30
  -4  -4  -2   63.79    3.30
  -4  -4  -2   61.49    3.30
  -4  -4  -2   62.19    3.60
   4   4   1  154.08    8.90
   4   4   1  175.08    8.80
   4   4   1  172.48    8.80
  -4  -4  -1  172.78    8.80
  -4  -4  -1  184.58    8.90
  -4  -4  -1  169.98    8.80
  -4  -4  -1  156.18    8.80
  -4  -4  -1  167.58    8.80
   4   4   0   91.49    4.50
   4   4   0   91.29    4.50
  -4  -4   0   88.39    4.50
  -4  -4   0   78.09    4.50
  -4  -4   0   74.69    4.50
  -4  -4   0   92.39    4.60
   4   4  -1  921.21   47.00
   4   4  -1  891.91   47.00
  -4  -4   2  116.39    6.00
  -4  -4   2  113.49    6.10
  -4  -4   2  118.09    6.10
  -4  -4   2  116.79    6.10
   4   4  -3    5.00    0.50
  -4  -4   3    4.70    0.40
  -4  -4   3    6.10    0.70
  -4  -4   3    4.50    0.40
  -4  -4   3    5.60    0.70
   4   4  -4   64.59    3.60
   4   4  -4   67.49    3.70
   4   4  -4   69.49    3.60
  -4  -4   4   69.89    3.60
  -4  -4   4   67.69    3.60
  -4  -4   4   68.49    3.60
  -4  -4   4   67.09    3.60
  -4  -4   4   66.39    3.70
   4   4  -5  178.58    9.30
   4   4  -5  178.48    9.40
   4   4  -5  176.98    9.30
  -4  -4   5  173.98    9.40
  -4  -4   5  182.58    9.30
  -4  -4   5  177.38    9.30
   4   4  -6   27.10    2.00
   4   4  -6   26.90    1.60
  -4  -4   6   27.70    1.70
  -4  -4   6   27.50    1.80
  -4  -4   6   24.70    1.90
  -4  -4   6   27.20    2.10
   4   4  -7   13.60    1.10
  -4  -4   7   12.40    2.00
  -4  -4   7   12.00    1.10
  -4  -4   7    9.50    1.20
   4   4  -8   78.69    4.00
  -4  -4   8   67.69    4.10
  -4  -4   8   77.29    4.00
  -4  -4   8   61.99    4.70
   4   4  -9    1.10    0.70
  -4  -4   9    0.20    2.00
  -4  -4   9    1.60    1.10
  -4  -4   9    2.70    0.90
  -4  -4  10    2.60    1.50
  -4  -4  10    2.50    1.10
  -4  -4  11   -0.40    1.80
  -4  -4  11   -2.70    3.10
   5   3  10    0.50    2.30
  -5  -3 -10    0.60    1.00
  -5  -3 -10   -2.70    1.50
   5   3   9    1.60    1.80
   5   3   9    1.40    1.80
  -5  -3  -9    2.30    1.20
  -5  -3  -9    3.00    0.90
   5   3   8    0.80    1.50
   5   3   8    1.00    1.50
  -5  -3  -8    0.40    0.80
   5   3   7    2.80    1.40
   5   3   7    3.10    1.30
  -5  -3  -7    2.90    0.80
  -5  -3  -7    1.90    0.90
   5   3   6    1.60    1.30
   5   3   6    1.50    1.10
  -5  -3  -6    0.60    0.80
  -5  -3  -6    0.70    0.70
  -5  -3  -6    0.50    0.60
   5   3   5    0.80    0.90
  -5  -3  -5    0.60    0.50
  -5  -3  -5    0.70    0.50
  -5  -3  -5    0.90    0.60
   5   3   4    2.10    1.00
   5   3   4    1.90    0.80
  -5  -3  -4    2.80    1.20
  -5  -3  -4    1.90    0.50
  -5  -3  -4    1.20    0.60
  -5  -3  -4    2.30    0.40
  -5  -3  -4    1.30    0.60
   5   3   3    9.70    1.10
   5   3   3   10.40    1.40
   5   3   3   12.20    1.00
  -5  -3  -3    9.20    0.80
  -5  -3  -3   12.30    1.00
  -5  -3  -3   14.50    1.50
  -5  -3  -3   12.50    1.00
  -5  -3  -3   11.60    0.90
  -5  -3  -3   11.40    0.80
   5   3   2  199.08   12.10
   5   3   2  243.18   12.10
   5   3   2  235.08   12.10
   5   3   2  249.18   12.10
  -5  -3  -2  221.58   12.10
  -5  -3  -2  218.58   12.10
  -5  -3  -2  245.58   12.10
  -5  -3  -2  228.48   12.10
  -5  -3  -2  232.08   12.10
  -5  -3  -2  245.78   12.20
   5   3   1   10.00    0.90
  -5  -3  -1   13.10    1.00
  -5  -3  -1   11.40    0.80
  -5  -3  -1    7.70    0.80
  -5  -3  -1    8.90    1.00
   5   3   0   58.89    3.10
   5   3   0   61.39    3.10
  -5  -3   0   55.09    3.10
  -5  -3   0   55.49    3.10
  -5  -3   0   58.39    3.10
  -5  -3   0   62.09    3.20
  -5  -3   1   10.90    0.70
   5   3  -2  936.61   52.39
  -5  -3   2 1064.99   51.99
  -5  -3   3  160.48    8.70
  -5  -3   3  163.48    8.70
  -5  -3   3  169.38    8.70
  -5  -3   3  171.78    8.70
   5   3  -4    4.60    0.60
   5   3  -4    4.60    0.50
  -5  -3   4    4.50    0.60
  -5  -3   4    4.70    0.50
  -5  -3   4    4.50    0.60
  -5  -3   4    4.80    0.60
   5   3  -5   93.79    5.10
   5   3  -5  102.79    5.30
  -5  -3   5  103.59    5.20
  -5  -3   5   94.79    5.10
  -5  -3   5   94.79    5.10
  -5  -3   5   95.69    5.30
   5   3  -6   72.69    4.10
   5   3  -6   78.59    3.90
  -5  -3   6   66.89    4.10
  -5  -3   6   69.59    3.90
   5   3  -7    2.50    0.60
  -5  -3   7    2.70    0.60
  -5  -3   7    1.30    0.70
  -5  -3   7    2.00    1.10
   5   3  -8  124.29    5.90
  -5  -3   8  115.79    5.90
  -5  -3   8  101.49    6.00
  -5  -3   8   99.19    6.50
  -5  -3   9   18.60    2.50
  -5  -3   9   20.30    1.90
  -5  -3   9   25.80    1.80
  -5  -3  10   15.10    1.80
  -5  -3  10   15.90    1.80
  -5  -3  11   -0.60    2.80
  -5  -3  11    1.00    1.80
   6   2  10   -0.80    2.20
   6   2   9   -1.40    1.80
   6   2   9    1.00    1.90
  -6  -2  -9    1.60    1.30
  -6  -2  -9   -0.20    0.90
   6   2   8    3.50    1.70
   6   2   8    1.00    1.60
  -6  -2  -8    3.10    0.90
  -6  -2  -8    2.60    1.10
   6   2   7    2.50    1.40
   6   2   7    3.90    1.50
  -6  -2  -7    5.70    0.80
  -6  -2  -7    3.30    1.00
  -6  -2  -7    4.30    0.70
   6   2   6   56.59    3.60
   6   2   6   51.99    3.60
  -6  -2  -6   59.99    3.10
  -6  -2  -6   54.69    3.10
  -6  -2  -6   53.69    3.20
   6   2   5    6.50    1.30
   6   2   5    6.30    1.20
  -6  -2  -5    6.10    0.80
  -6  -2  -5    7.50    1.00
  -6  -2  -5    6.40    0.70
  -6  -2  -5    8.90    0.80
   6   2   4   16.30    1.90
  -6  -2  -4   20.00    1.40
  -6  -2  -4   17.90    2.30
  -6  -2  -4   19.30    1.20
  -6  -2  -4   17.80    1.50
   6   2   3   30.00    2.20
   6   2   3   28.20    2.20
  -6  -2  -3   31.30    1.70
  -6  -2  -3   29.00    2.60
  -6  -2  -3   30.40    1.80
  -6  -2  -3   29.40    1.80
  -6  -2  -3   29.00    1.70
   6   2   2  330.87   17.40
  -6  -2  -2  320.67   17.40
  -6  -2  -2  365.86   17.70
  -6  -2  -2  337.27   17.40
  -6  -2  -2  329.97   17.40
  -6  -2  -2  320.47   17.40
   6   2   1  534.15   27.20
   6   2   1  541.45   27.20
  -6  -2  -1  533.05   27.20
  -6  -2  -1  505.15   27.20
  -6  -2  -1  504.65   27.20
   6   2   0  599.54   28.40
   6   2   0  544.95   28.40
  -6  -2   0  503.05   28.40
  -6  -2   0  571.24   28.40
  -6  -2   0  522.65   28.40
  -6  -2   1  138.09    7.20
  -6  -2   3  193.88   10.30
  -6  -2   3  201.18   10.40
  -6  -2   4   84.79    4.50
  -6  -2   4   88.69    4.70
  -6  -2   4   85.19    4.50
  -6  -2   5  110.99    6.00
  -6  -2   5  111.39    5.80
  -6  -2   5  111.19    5.90
   6   2  -6  270.27   13.60
  -6  -2   6  273.37   13.40
  -6  -2   6  257.67   13.50
  -6  -2   6  224.08   13.40
  -6  -2   7   35.80    2.20
  -6  -2   7   33.60    2.60
  -6  -2   7   34.80    2.10
  -6  -2   7   36.60    2.10
  -6  -2   8   56.29    3.30
  -6  -2   8   50.79    3.80
  -6  -2   8   60.89    3.20
  -6  -2   9    0.50    0.90
  -6  -2   9   -0.90    0.80
  -6  -2   9    0.50    1.70
  -6  -2  10   41.60    3.10
  -6  -2  10   47.30    2.90
  -6  -2  11    2.00    2.10
  -7  -1  -9    1.30    1.00
  -7  -1  -9    1.80    1.80
   7   1   8    0.20    1.80
   7   1   8    0.00    1.70
  -7  -1  -8   -0.90    1.00
  -7  -1  -8    0.00    0.90
  -7  -1  -7    1.90    1.00
  -7  -1  -7    2.00    0.70
  -7  -1  -7    0.30    0.80
   7   1   6    0.50    1.40
  -7  -1  -6   -0.30    0.80
  -7  -1  -6    0.40    0.70
  -7  -1  -6    0.00    0.60
   7   1   5    8.50    1.60
  -7  -1  -5   11.90    1.40
  -7  -1  -5   12.60    1.20
  -7  -1  -5   15.00    1.10
  -7  -1  -5   16.80    1.30
   7   1   4    0.00    1.20
  -7  -1  -4    1.00    0.60
  -7  -1  -4    1.10    0.50
  -7  -1  -4    1.30    2.20
  -7  -1  -4    1.80    0.90
  -7  -1  -4    0.50    0.60
  -7  -1  -3   24.30    1.50
  -7  -1  -3   21.60    1.40
  -7  -1  -3   23.10    1.50
  -7  -1  -3   21.00    1.40
  -7  -1  -3   20.90    2.40
   7   1   2   58.69    3.10
  -7  -1  -2   57.99    3.10
  -7  -1  -2   60.19    3.10
  -7  -1  -2   56.89    3.10
  -7  -1  -2   55.89    3.10
  -7  -1  -2   55.39    3.80
   7   1   1   60.79    3.10
  -7  -1  -1   58.49    3.10
  -7  -1  -1   59.89    3.10
  -7  -1  -1   51.99    3.70
  -7  -1  -1   53.79    3.10
  -7  -1   0   30.50    1.70
  -7  -1   0   29.70    2.00
  -7  -1   0   31.50    1.70
  -7  -1   0   32.50    1.70
  -7  -1   1  245.98   12.70
  -7  -1   1  244.38   12.70
  -7  -1   2  312.97   16.30
  -7  -1   3  369.06   20.00
  -7  -1   3  400.36   20.10
  -7  -1   4    5.80    0.60
  -7  -1   4    6.50    1.00
  -7  -1   5   96.79    5.20
  -7  -1   5   95.79    5.10
  -7  -1   6  102.59    5.80
  -7  -1   6  107.59    5.60
  -7  -1   7  114.49    5.40
  -7  -1   7   84.39    5.80
  -7  -1   7  103.89    5.40
  -7  -1   7   99.59    5.40
  -7  -1   8    2.20    0.70
  -7  -1   8    0.80    0.70
  -7  -1   8    0.60    1.30
  -7  -1   9    4.10    1.60
  -7  -1   9    2.50    0.90
  -7  -1  10    7.50    1.30
  -7  -1  10    3.90    1.30
  -7  -1  11   11.00    2.40
  -8   0  -9   -0.10    1.30
  -8   0  -9   -0.20    0.90
  -8   0  -8    5.10    1.00
  -8   0  -8    3.60    1.20
  -8   0  -8    6.50    1.00
   8   0   7    2.00    1.60
  -8   0  -7    1.50    1.00
  -8   0  -7    1.30    0.80
  -8   0  -7   -0.30    0.80
   8   0   6   15.40    2.00
  -8   0  -6   17.50    1.50
  -8   0  -6   18.60    1.70
  -8   0  -6   18.50    1.40
  -8   0  -5    1.50    0.70
  -8   0  -5    2.00    0.60
  -8   0  -5    2.40    0.80
  -8   0  -5    2.00    0.70
  -8   0  -4   41.80    2.40
  -8   0  -4   41.50    2.40
  -8   0  -4   37.80    2.40
  -8   0  -4   43.50    2.30
  -8   0  -3    0.70    0.50
  -8   0  -3   -0.60    1.40
  -8   0  -3    1.20    0.50
  -8   0  -3    1.80    0.50
  -8   0  -2   69.99    3.70
  -8   0  -2   65.99    3.70
  -8   0  -2   69.39    3.70
  -8   0  -2   68.69    3.60
  -8   0  -2   66.69    4.40
  -8   0  -1   -2.40    1.20
  -8   0   0   71.19    3.50
  -8   0   0   67.79    3.60
  -8   0   0   65.39    3.90
  -8   0   0   62.79    3.50
  -8   0   1    0.90    0.40
  -8   0   1    0.50    0.30
  -8   0   2  562.14   29.20
  -8   0   3    0.00    0.30
  -8   0   3   -0.20    0.50
  -8   0   4   20.90    1.30
  -8   0   4   21.00    1.60
  -8   0   4   21.20    1.20
  -8   0   5    0.10    0.70
  -8   0   5    0.40    0.40
  -8   0   6  316.37   16.20
  -8   0   6  306.97   16.40
  -8   0   7   -0.40    0.60
  -8   0   7   -0.20    0.60
  -8   0   8   19.70    1.50
  -8   0   8   15.80    2.20
  -8   0   8   17.90    1.50
  -8   0   9   -0.80    0.90
  -8   0   9    1.60    1.40
  -8   0   9    0.10    0.80
  -8   0  10   42.00    3.10
  -8   0  10   51.99    3.10
   8   0 -11   -1.80    6.40
  -8   0  11   -0.20    1.40
  -9   1  -8   -0.70    1.00
  -9   1  -8    0.80    0.90
  -9   1  -8   -1.20    1.20
  -9   1  -7   12.90    1.70
  -9   1  -7   10.60    1.30
  -9   1  -7   10.50    1.20
  -9   1  -6    1.30    1.20
  -9   1  -6    0.80    1.00
  -9   1  -6    0.70    0.70
  -9   1  -5   -0.60    0.70
  -9   1  -5   -0.50    0.80
  -9   1  -5   -0.20    0.60
  -9   1  -5    0.50    0.70
  -9   1  -4    0.50    0.60
  -9   1  -4    0.60    0.60
  -9   1  -4    0.00    0.60
  -9   1  -4    0.50    0.70
  -9   1  -3   17.60    1.20
  -9   1  -3   14.50    1.30
  -9   1  -3   17.70    1.30
  -9   1  -3   16.20    1.20
  -9   1  -2    0.60    0.80
  -9   1  -2    1.20    0.50
  -9   1  -2    0.10    1.90
  -9   1  -2    0.50    0.60
  -9   1  -1    6.50    0.80
  -9   1  -1    8.50    1.60
  -9   1  -1    8.00    0.80
  -9   1  -1    7.40    0.90
  -9   1   0   10.50    0.80
  -9   1   0   11.60    0.90
  -9   1   0   11.80    0.90
  -9   1   1   57.29    2.90
  -9   1   1   51.19    2.90
  -9   1   2    1.90    0.40
  -9   1   3   66.89    3.60
  -9   1   3   63.89    3.50
  -9   1   3   70.49    3.70
  -9   1   4   59.09    3.20
  -9   1   4   60.49    3.40
  -9   1   5    0.90    0.70
  -9   1   5    1.00    0.40
  -9   1   6   27.90    2.10
  -9   1   6   30.20    1.80
  -9   1   7   22.10    1.50
  -9   1   7   18.40    2.00
  -9   1   7   20.00    1.40
  -9   1   8   10.90    1.20
  -9   1   8    7.50    0.90
  -9   1   8    5.70    1.30
  -9   1   9    2.40    2.40
  -9   1   9    1.30    0.90
  -9   1   9    0.70    0.80
   9  -1 -10    5.40    5.50
  -9   1  10   17.90    1.80
  -9   1  10   13.10    1.50
   9  -1 -11   -1.80    6.00
  -9   1  11    2.20    2.20
  -9   1  11    0.90    1.40
 -10   2  -8    2.70    1.30
 -10   2  -8    1.00    1.00
 -10   2  -8    0.90    1.00
 -10   2  -7    4.50    1.10
 -10   2  -7    5.50    1.20
 -10   2  -7    8.40    1.10
 -10   2  -6    4.10    0.90
 -10   2  -6    2.90    1.10
 -10   2  -6    5.10    1.40
 -10   2  -5    1.00    0.70
 -10   2  -5    0.80    0.70
 -10   2  -5    0.90    0.80
 -10   2  -5    2.10    0.90
 -10   2  -4    7.60    1.00
 -10   2  -4   12.50    1.30
 -10   2  -4   11.10    1.20
 -10   2  -4   12.00    1.20
 -10   2  -3   37.40    2.30
 -10   2  -3   39.50    2.20
 -10   2  -3   32.90    2.20
 -10   2  -3   35.70    2.20
 -10   2  -2   12.70    1.20
 -10   2  -2   13.40    1.10
 -10   2  -2   17.70    2.60
 -10   2  -2   12.30    1.10
 -10   2  -1   18.30    1.40
 -10   2  -1   24.00    1.70
 -10   2  -1   23.20    1.40
 -10   2  -1   21.90    2.80
 -10   2   0   61.19    3.30
 -10   2   0   60.89    3.40
 -10   2   0   63.89    3.40
 -10   2   2   48.90    2.70
 -10   2   3   47.70    2.80
 -10   2   4   78.09    4.30
 -10   2   4   75.99    4.10
 -10   2   5    2.70    0.50
 -10   2   5    4.40    0.80
 -10   2   6    4.70    0.90
 -10   2   6    4.90    0.60
 -10   2   6    6.90    0.70
 -10   2   7   31.40    2.00
 -10   2   7   29.80    2.40
 -10   2   7   34.90    2.00
 -10   2   8   16.30    1.40
 -10   2   8   13.00    2.00
 -10   2   8   13.20    1.30
 -10   2   9    0.40    0.90
 -10   2   9   -1.50    1.50
 -10   2  10    0.20    1.10
 -10   2  10    2.10    1.10
 -10   2  11    0.00    1.40
 -10   2  11    1.80    1.40
 -11   3  -8    0.60    1.10
 -11   3  -7   -0.20    1.10
 -11   3  -7    0.10    1.00
 -11   3  -7    1.50    1.00
 -11   3  -6    8.40    1.30
 -11   3  -6    6.00    1.00
 -11   3  -6    5.70    1.00
 -11   3  -5   17.30    1.50
 -11   3  -5   18.50    1.70
 -11   3  -5   11.20    1.50
 -11   3  -5   14.60    1.70
 -11   3  -4    2.40    0.80
 -11   3  -4    3.50    0.80
 -11   3  -4    4.10    0.90
 -11   3  -4    2.70    0.80
 -11   3  -3    1.50    0.70
 -11   3  -3    0.90    0.70
 -11   3  -3    1.70    0.70
 -11   3  -3    1.40    0.70
 -11   3  -2   17.80    1.40
 -11   3  -2   16.20    1.40
 -11   3  -2   19.40    1.40
 -11   3  -2   18.60    1.30
 -11   3  -1   52.69    3.20
 -11   3  -1   57.39    3.20
 -11   3  -1   62.59    3.20
 -11   3   0   19.40    1.30
 -11   3   0   17.60    2.10
 -11   3   0   15.60    1.20
 -11   3   1   61.29    3.30
 -11   3   1   57.89    3.30
 -11   3   2   19.80    1.30
 -11   3   3    8.10    0.80
 -11   3   3    5.00    0.90
 -11   3   4   54.09    2.90
 -11   3   4   54.19    3.20
 -11   3   5  103.39    5.70
 -11   3   5  108.79    5.80
 -11   3   6   13.50    1.60
 -11   3   6   17.20    1.20
 -11   3   6   13.40    1.20
 -11   3   7    4.90    0.70
 -11   3   7    4.00    1.00
 -11   3   7    6.20    0.80
 -11   3   8   10.00    1.40
 -11   3   8   12.20    1.30
 -11   3   8   13.20    1.30
 -11   3   9   19.10    2.50
 -11   3   9   21.40    1.80
 -11   3   9   22.90    1.80
 -11   3  10    4.30    1.20
 -11   3  10    2.00    1.10
 -11   3  11    0.70    1.30
 -12   4  -7    0.50    1.10
 -12   4  -7   -0.60    1.00
 -12   4  -7    0.00    1.20
 -12   4  -6    0.70    1.10
 -12   4  -6    1.90    0.90
 -12   4  -6    0.70    1.00
 -12   4  -5    0.00    0.90
 -12   4  -5    1.60    0.80
 -12   4  -5   -0.70    0.90
 -12   4  -4   -0.70    0.80
 -12   4  -4    0.30    1.00
 -12   4  -4    1.20    1.20
 -12   4  -4   -0.90    0.80
 -12   4  -3    1.40    0.70
 -12   4  -3    1.20    0.70
 -12   4  -3    1.40    0.80
 -12   4  -3    1.40    0.80
 -12   4  -2    1.40    0.60
 -12   4  -2    0.80    0.70
 -12   4  -2   -0.20    0.70
 -12   4  -1   -0.30    0.50
 -12   4  -1    1.50    0.70
 -12   4  -1    0.80    0.70
 -12   4   0    1.30    0.60
 -12   4   0    1.00    1.70
 -12   4   0    2.60    0.60
 -12   4   0    1.90    0.50
 -12   4   1    0.60    0.60
 -12   4   1    2.60    0.60
 -12   4   2    0.50    0.50
 -12   4   2   -0.10    0.50
 -12   4   3   -0.10    0.70
 -12   4   3    0.30    0.50
 -12   4   4   34.70    1.90
 -12   4   4   32.20    2.20
 -12   4   5   51.29    3.00
 -12   4   5   46.70    2.80
 -12   4   5   51.29    2.80
 -12   4   6    0.40    0.80
 -12   4   6    0.60    0.50
 -12   4   6    0.30    0.60
 -12   4   7   -0.80    0.90
 -12   4   7    0.40    0.60
 -12   4   7    0.30    0.60
 -12   4   8    3.10    1.20
 -12   4   8    2.90    0.80
 -12   4   9   17.50    2.60
 -12   4   9   25.70    1.90
 -12   4   9   20.10    1.80
 -12   4  10    0.60    1.10
 -12   4  10   -0.80    1.20
 -13   5  -6    0.30    1.10
 -13   5  -6   -1.40    1.70
 -13   5  -6    2.50    1.30
 -13   5  -5   -0.20    0.90
 -13   5  -5    0.70    1.00
 -13   5  -5    1.10    0.90
 -13   5  -5    1.00    1.00
 -13   5  -4   -1.10    0.90
 -13   5  -4   -0.30    0.70
 -13   5  -4   -0.20    0.80
 -13   5  -4    0.20    0.90
 -13   5  -3   11.70    1.30
 -13   5  -3   10.00    1.30
 -13   5  -3    8.80    1.10
 -13   5  -3    7.00    0.90
 -13   5  -2   10.50    1.40
 -13   5  -2   11.90    1.30
 -13   5  -2   13.00    1.30
 -13   5  -1    2.30    0.60
 -13   5  -1    2.40    0.80
 -13   5  -1    3.00    0.80
 -13   5   0    5.60    0.80
 -13   5   0    4.30    0.80
 -13   5   1   55.89    3.10
 -13   5   1   55.69    3.10
 -13   5   2   55.09    2.90
 -13   5   2   49.00    2.90
 -13   5   3    3.10    0.60
 -13   5   3    3.20    0.80
 -13   5   4    7.70    1.00
 -13   5   5   96.09    4.90
 -13   5   5   88.39    4.90
 -13   5   5   92.49    5.10
 -13   5   6   35.10    2.50
 -13   5   6   38.60    2.20
 -13   5   6   37.60    2.20
 -13   5   7    0.70    0.90
 -13   5   7    1.50    0.60
 -13   5   7    2.20    0.70
 -13   5   8    0.20    1.20
 -13   5   8    1.60    0.70
 -13   5   8    0.40    0.80
 -13   5   9   37.00    2.40
 -13   5   9   30.80    2.40
 -13   5  10    6.80    1.30
 -13   5  10    5.70    1.20
 -14   6  -5    0.20    1.30
 -14   6  -5    2.60    1.00
 -14   6  -5    0.40    1.00
 -14   6  -5    1.20    1.10
 -14   6  -4    1.10    0.90
 -14   6  -4    2.80    1.00
 -14   6  -4    1.90    1.00
 -14   6  -4    0.10    0.80
 -14   6  -3    2.70    0.90
 -14   6  -3    1.30    1.00
 -14   6  -3    2.20    1.00
 -14   6  -3    0.50    0.80
 -14   6  -2    3.00    0.70
 -14   6  -2    4.10    0.90
 -14   6  -1    8.80    1.10
 -14   6  -1   11.00    1.40
 -14   6  -1   10.00    1.30
 -14   6   0    1.80    0.80
 -14   6   0    2.90    0.80
 -14   6   1    1.70    0.70
 -14   6   1    1.40    0.70
 -14   6   2   -0.40    0.70
 -14   6   2    0.90    0.70
 -14   6   3   33.80    2.10
 -14   6   4    1.40    0.60
 -14   6   5    0.50    0.50
 -14   6   6    2.70    0.60
 -14   6   6    2.80    0.60
 -14   6   7   11.50    1.20
 -14   6   7    8.90    1.10
 -14   6   7    7.20    1.20
 -14   6   8    0.20    0.90
 -14   6   8    0.00    0.80
 -14   6   9    0.40    0.90
 -14   6   9    2.90    1.00
 -14   6  10    1.50    1.30
 -15   7  -5    2.00    1.10
 -15   7  -5    3.30    1.20
 -15   7  -5    2.80    1.40
 -15   7  -4    1.20    1.10
 -15   7  -4    1.30    0.90
 -15   7  -4    0.30    1.10
 -15   7  -4    0.00    1.00
 -15   7  -3    0.10    0.80
 -15   7  -3    1.70    1.00
 -15   7  -3    0.30    1.00
 -15   7  -2   -0.30    0.90
 -15   7  -2    0.30    0.70
 -15   7  -2    0.80    0.90
 -15   7  -1   11.20    1.40
 -15   7   0   -0.10    0.80
 -15   7   0   -0.90    0.80
 -15   7   1    1.20    0.80
 -15   7   1    1.20    0.80
 -15   7   2   10.20    1.20
 -15   7   2   10.00    1.20
 -15   7   3    5.30    0.80
 -15   7   3    6.30    0.90
 -15   7   4    1.90    0.70
 -15   7   6    6.90    0.80
 -15   7   8    4.90    0.90
 -15   7   9    0.70    1.30
 -16   8  -4    0.20    1.10
 -16   8  -4    0.20    1.20
 -16   8  -4    1.20    0.90
 -16   8  -3    1.20    1.10
 -16   8  -3    0.80    0.90
 -16   8  -3    1.20    1.20
 -16   8  -2    1.90    1.10
 -16   8  -2    0.90    0.80
 -16   8  -2    0.30    1.00
 -16   8  -1    0.20    1.00
 -16   8  -1   -0.50    0.90
 -16   8   0    0.30    0.90
 -16   8   0    0.00    0.90
 -16   8   1    2.60    0.90
 -16   8   1    5.10    1.50
 -16   8   2    0.30    0.80
 -16   8   2   -0.10    0.80
 -16   8   3    0.50    0.80
 -16   8   4   -0.10    0.70
 -16   8   7   -0.30    0.70
 -16   8   8   -0.10    0.90
 -16   8   9    1.30    1.00
 -17   9  -3    5.30    1.40
 -17   9  -3    3.40    1.40
 -17   9  -3    1.70    1.00
 -17   9  -2   -1.10    1.20
 -17   9  -2    0.30    0.80
 -17   9  -1   -1.00    1.10
 -17   9  -1    0.60    1.10
 -17   9   0    3.40    1.10
 -17   9   0    2.90    1.10
 -17   9   1    9.00    1.20
 -17   9   1   10.00    1.30
 -17   9   2    2.20    1.10
 -17   9   2    1.80    1.00
 -17   9   3    1.20    0.90
 -17   9   3    0.00    0.90
 -17   9   4    2.90    1.10
 -17   9   8   -0.30    1.10
 -18  10  -2    1.10    0.90
 -18  10  -1    2.60    1.20
 -18  10  -1    3.50    1.80
 -18  10   0   -0.20    1.10
 -18  10   0   -1.00    1.00
 -18  10   1   -1.20    1.00
 -18  10   1   -0.20    1.00
 -18  10   2    0.60    1.00
 -18  10   2   -0.20    0.90
 -18  10   3    0.50    0.80
 -18  10   3    1.60    0.90
 -18  10   4    0.10    0.80
 -19  11   0    0.50    1.40
 -19  11   0   -0.10    1.10
 -19  11   1   -0.20    1.10
 -19  11   2    0.10    1.00
 -19  11   3   -0.60    0.90
 -19  11   4   -0.90    0.90
 -17  27   3    0.80    1.20
 -17  27   2    1.90    1.30
 -16  26   6    1.80    1.20
 -16  26   6    0.90    1.10
 -16  26   5    0.90    1.30
 -16  26   5    1.30    1.10
 -16  26   4   -1.70    0.90
 -16  26   3   -1.50    0.90
 -16  26   3   -1.80    1.30
 -16  26   2   -1.90    1.90
 -16  26   2   -0.20    1.00
 -16  26   1   -0.50    1.00
 -16  26   1    3.20    1.90
 -16  26   0   -0.90    1.10
 -16  26   0    0.30    1.60
 -16  26  -1    1.00    1.20
 -15  25   7    2.20    0.90
 -15  25   6    0.10    0.90
 -15  25   5    0.30    0.90
 -15  25   5   -1.10    0.90
 -15  25   4    2.90    1.00
 -15  25   4    2.30    0.90
 -15  25   3    4.40    0.90
 -15  25   3    4.20    1.10
 -15  25   2   -0.30    0.80
 -15  25   2    0.50    0.90
 -15  25   1   -0.80    0.90
 -15  25   1   -0.40    1.00
 -15  25   0    4.10    1.00
 -15  25   0    3.40    1.10
 -15  25  -1    3.60    1.00
 -15  25  -1    2.20    0.90
 -15  25  -1    2.80    1.40
 -15  25  -2    0.00    1.20
 -15  25  -2    2.00    1.20
 -15  25  -2    1.80    1.00
 -14  24   8    0.40    0.80
 -14  24   7    3.30    0.90
 -14  24   6    1.70    0.80
 -14  24   5    2.40    0.80
 -14  24   4    0.50    0.80
 -14  24   3    1.60    0.90
 -14  24   3    1.60    0.80
 -14  24   2    0.30    0.90
 -14  24   2   -0.20    0.70
 -14  24   1    0.30    0.80
 -14  24   1    1.50    0.90
 -14  24   0    0.70    0.80
 -14  24   0    0.30    1.00
 -14  24  -1    0.80    0.80
 -14  24  -1    1.00    0.90
 -14  24  -1    1.50    0.90
 -14  24  -2    0.70    1.00
 -14  24  -2    1.10    0.90
 -14  24  -2   -0.20    1.00
 -14  24  -3    2.00    2.00
 -14  24  -3    0.10    1.30
 -14  24  -3   -1.30    1.20
 -13  23   8    0.70    1.40
 -13  23   7    4.20    0.80
 -13  23   6    0.40    0.70
 -13  23   5    2.10    0.70
 -13  23   4    0.20    0.90
 -13  23   3    8.50    1.00
 -13  23   2   -0.70    0.90
 -13  23   2   -0.40    0.70
 -13  23   1    3.00    0.80
 -13  23   0    0.50    1.00
 -13  23   0    2.30    0.90
 -13  23  -1    2.80    0.80
 -13  23  -1    2.30    0.90
 -13  23  -1    1.70    0.80
 -13  23  -2    0.40    0.80
 -13  23  -2    0.00    0.90
 -13  23  -2    1.30    0.90
 -13  23  -3    0.00    0.90
 -13  23  -3   -1.20    1.00
 -13  23  -3   -0.90    0.90
 -13  23  -4    0.80    1.80
 -13  23  -4    0.90    1.30
 -13  23  -4    0.60    1.40
 -12  22   9    0.60    1.50
 -12  22   8    0.40    1.30
 -12  22   6   11.90    1.40
 -12  22   5    0.60    0.60
 -12  22   4    4.40    0.70
 -12  22   3    1.90    0.70
 -12  22   2   13.30    1.40
 -12  22   1   -0.90    0.70
 -12  22   1   -1.00    0.70
 -12  22   0    2.30    0.80
 -12  22   0    2.00    0.70
 -12  22  -1   -0.60    0.70
 -12  22  -1    0.20    1.00
 -12  22  -1    0.40    0.80
 -12  22  -2    3.20    0.90
 -12  22  -2    2.30    0.90
 -12  22  -2    4.20    1.30
 -12  22  -3   -0.30    0.90
 -12  22  -3    1.50    0.90
 -12  22  -3   -0.50    0.80
 -12  22  -4    0.60    1.00
 -12  22  -4    1.20    0.90
 -12  22  -4    0.10    1.00
 -12  22  -5    0.70    1.10
 -11  21   9    1.80    1.30
 -11  21   8   19.80    2.10
 -11  21   7    2.50    1.10
 -11  21   6   29.70    2.20
 -11  21   5   20.00    1.50
 -11  21   4   74.29    4.10
 -11  21   3    0.40    0.60
 -11  21   2   55.59    3.20
 -11  21   1   58.09    3.30
 -11  21   1   57.89    3.30
 -11  21   0   44.90    2.50
 -11  21   0   41.30    2.50
 -11  21   0   36.40    2.40
 -11  21  -1    3.60    0.80
 -11  21  -1    2.70    0.80
 -11  21  -1    2.80    0.80
 -11  21  -2   10.20    1.40
 -11  21  -2   14.80    1.40
 -11  21  -2   14.80    1.50
 -11  21  -3   16.40    1.60
 -11  21  -3   13.20    1.60
 -11  21  -4    8.10    1.10
 -11  21  -4    7.80    1.10
 -11  21  -4    9.80    1.20
 -11  21  -5    1.10    1.00
 -11  21  -5   -0.90    1.10
 -11  21  -5    0.10    1.00
 -11  21  -6    2.40    1.30
 -11  21  -6    1.30    1.20
 -11  21  -6   -0.40    1.10
 -10  20  10    0.90    1.60
 -10  20   9   -0.10    1.20
 -10  20   8    1.70    1.10
 -10  20   7    1.50    1.00
 -10  20   6    4.60    0.90
 -10  20   5    0.50    0.80
 -10  20   4    7.40    0.70
 -10  20   3    7.60    0.70
 -10  20   2   21.50    1.50
 -10  20   1    0.10    0.50
 -10  20   0    9.40    1.20
 -10  20   0   10.70    1.20
 -10  20   0   10.10    1.10
 -10  20  -1   -0.20    0.60
 -10  20  -1   -1.00    0.60
 -10  20  -1    0.20    0.60
 -10  20  -2    2.20    0.70
 -10  20  -2    2.40    0.70
 -10  20  -2    1.80    0.70
 -10  20  -3   -0.60    0.70
 -10  20  -3    0.90    0.70
 -10  20  -3    1.30    0.70
 -10  20  -4    1.00    1.00
 -10  20  -4    1.70    0.80
 -10  20  -5    0.20    1.00
 -10  20  -5    0.30    0.90
 -10  20  -5    0.00    0.90
 -10  20  -6    0.10    1.10
 -10  20  -6    0.80    0.90
 -10  20  -6    1.00    1.10
 -10  20  -7   -0.70    1.10
 -10  20  -7    0.40    1.20
 -10  20  -7    0.40    1.30
  -9  19  10    3.10    1.50
  -9  19   9    2.90    1.30
  -9  19   8    0.50    1.00
  -9  19   7   28.20    2.10
  -9  19   6    3.80    0.90
  -9  19   5    3.10    0.80
  -9  19   3   23.40    1.50
  -9  19   2    4.60    0.60
  -9  19   1    0.00    0.50
  -9  19   0   24.90    1.70
  -9  19   0   27.10    1.70
  -9  19  -1   14.10    1.30
  -9  19  -1   14.90    1.20
  -9  19  -1   12.20    1.30
  -9  19  -2    1.60    0.60
  -9  19  -2    1.70    0.70
  -9  19  -2    2.10    0.70
  -9  19  -3    0.80    0.60
  -9  19  -3    2.00    0.70
  -9  19  -3    0.10    0.70
  -9  19  -4    1.10    0.80
  -9  19  -4    2.80    0.80
  -9  19  -4    1.30    0.80
  -9  19  -5    0.60    0.90
  -9  19  -5    0.80    1.00
  -9  19  -5    1.00    0.80
  -9  19  -6    0.30    0.90
  -9  19  -6   -0.60    1.00
  -9  19  -6    0.30    1.00
   9 -19   6    0.20    1.50
  -9  19  -7   -0.50    1.00
  -9  19  -7   -1.80    1.80
  -9  19  -7   -1.20    1.30
   8 -18 -10    3.70    3.70
  -8  18   9    0.30    1.10
   8 -18  -9    0.40    3.20
  -8  18   7    5.30    1.10
  -8  18   6   10.50    1.40
  -8  18   5    4.40    0.80
  -8  18   4    3.20    0.70
  -8  18   1    5.40    0.60
  -8  18   0   48.30    2.70
  -8  18   0   48.00    2.70
  -8  18  -1    9.80    1.10
  -8  18  -1    7.90    1.00
  -8  18  -2    5.90    0.70
  -8  18  -2    4.60    0.70
  -8  18  -2    5.10    0.70
  -8  18  -3   -0.30    0.60
  -8  18  -3   -0.50    0.60
  -8  18  -3   -0.90    0.60
  -8  18  -4   16.00    1.50
  -8  18  -4   14.50    1.40
  -8  18  -4   15.70    1.40
  -8  18  -5    2.00    0.80
  -8  18  -5    0.90    0.80
  -8  18  -5    2.30    0.80
   8 -18   5    0.90    1.30
  -8  18  -6    1.70    1.00
  -8  18  -6    1.20    0.90
  -8  18  -6    2.10    1.00
   8 -18   6   -0.80    1.30
  -8  18  -7    0.40    1.00
  -8  18  -7   -2.20    0.90
  -8  18  -7    0.80    0.90
   8 -18   7    0.40    1.40
  -8  18  -8    2.70    1.20
  -8  18  -8    1.10    1.10
  -8  18  -8    0.20    1.00
  -8  18  -8   -0.20    1.40
   8 -18   8   -0.80    2.40
  -7  17  10    3.00    1.50
   7 -17 -10    5.40    4.00
  -7  17   9    3.50    1.20
   7 -17  -9   -1.50    3.30
  -7  17   8   36.60    2.50
  -7  17   7    2.90    1.00
   7 -17  -7    2.50    3.00
  -7  17   6   12.70    1.10
   7 -17  -6   16.80    3.60
  -7  17   5    2.50    0.80
  -7  17   5    3.40    0.40
  -7  17   4  152.98    8.10
  -7  17   4  155.58    8.10
  -7  17   3   60.19    3.40
  -7  17   2    9.70    0.90
  -7  17   2    9.20    0.90
  -7  17   1    8.20    0.80
  -7  17   1    8.10    0.80
  -7  17   0   26.90    1.70
  -7  17   0   28.10    1.70
  -7  17  -1   11.20    1.20
  -7  17  -1   15.50    1.20
  -7  17  -2   18.00    1.30
  -7  17  -2   16.20    1.40
  -7  17  -2   16.40    1.30
  -7  17  -3    9.60    1.10
  -7  17  -3    8.00    0.80
  -7  17  -3   10.20    1.20
  -7  17  -4    5.10    1.00
  -7  17  -4    4.90    0.80
  -7  17  -4    6.10    0.70
  -7  17  -4    5.40    0.80
   7 -17   4    2.40    1.40
  -7  17  -5    1.40    0.80
  -7  17  -5    2.10    0.80
  -7  17  -5    1.50    0.80
   7 -17   5   -1.10    1.30
  -7  17  -6    1.00    0.90
  -7  17  -6   -0.10    1.70
  -7  17  -6    1.80    1.50
   7 -17   6   -0.10    1.40
  -7  17  -7   -0.90    0.90
  -7  17  -7    0.20    0.90
  -7  17  -7    0.40    1.00
   7 -17   7   -0.60    1.30
  -7  17  -8    0.10    1.00
  -7  17  -8    1.10    1.30
  -7  17  -8    0.70    1.00
  -7  17  -8    1.40    1.00
   7 -17   8   -1.00    1.40
  -6  16  11   -0.60    1.50
   6 -16 -11    2.60    5.70
  -6  16  10    9.10    1.60
  -6  16  10    9.30    1.60
   6 -16 -10    0.70    7.10
  -6  16   9    3.80    1.90
  -6  16   9    2.80    1.20
  -6  16   9    1.60    1.30
   6 -16  -9    0.00    7.10
  -6  16   8    6.00    1.20
  -6  16   8    5.40    1.70
   6 -16  -8    6.20    7.10
  -6  16   7   20.20    1.70
   6 -16  -7   12.70    5.80
  -6  16   6   71.79    4.10
  -6  16   6   81.29    4.20
   6 -16  -5    5.60    2.70
  -6  16   4  104.19    5.40
  -6  16   4  101.69    5.50
  -6  16   3  257.57   13.70
  -6  16   3  270.47   13.70
  -6  16   3  258.17   13.60
  -6  16   2   38.90    2.20
  -6  16   2   40.00    2.10
  -6  16   1   25.00    1.50
  -6  16   1   25.90    1.50
  -6  16   0   75.69    4.10
  -6  16   0   77.29    4.10
  -6  16  -1  174.78    9.50
  -6  16  -1  188.88    9.50
  -6  16  -2    1.90    0.60
  -6  16  -2    2.70    0.50
  -6  16  -2    1.50    0.60
  -6  16  -3    1.00    0.60
  -6  16  -3    1.20    0.60
  -6  16  -3    1.70    0.60
   6 -16   3    0.50    1.10
  -6  16  -4    4.80    0.70
  -6  16  -4    3.90    0.70
  -6  16  -4    5.00    0.70
   6 -16   4    2.80    1.20
   6 -16   4    3.50    2.20
  -6  16  -5   24.20    1.70
  -6  16  -5   25.00    1.70
  -6  16  -5   24.50    1.80
   6 -16   5   16.00    2.30
  -6  16  -6    0.90    0.90
  -6  16  -6    0.20    0.80
  -6  16  -6    0.00    0.80
   6 -16   6    0.60    1.30
   6 -16   6    0.30    2.40
  -6  16  -7   -0.20    0.90
  -6  16  -7    0.60    0.90
  -6  16  -7    1.00    1.10
  -6  16  -8    0.00    1.10
  -6  16  -8    1.20    1.00
  -6  16  -8    1.40    1.00
  -6  16  -8    1.80    0.90
   6 -16   8    2.30    1.70
  -6  16  -9    4.10    1.20
  -6  16  -9    3.00    1.30
   6 -16   9    1.10    1.50
  -5  15  11    0.40    1.60
   5 -15 -11    2.40    8.80
  -5  15  10    3.20    1.50
  -5  15  10    2.50    1.40
   5 -15 -10    0.30    9.10
  -5  15   9    1.90    1.30
  -5  15   9    0.10    1.80
  -5  15   9    0.10    1.20
   5 -15  -9   -8.50    7.90
  -5  15   8    5.70    1.80
  -5  15   8    7.10    1.20
  -5  15   8    7.30    1.20
  -5  15   7    7.00    1.10
  -5  15   7    6.30    1.00
  -5  15   7    8.90    1.60
   5 -15  -7    6.50    1.20
   5 -15  -7    1.70    7.30
  -5  15   5    1.00    0.70
  -5  15   5    0.30    0.40
   5 -15  -5   -1.00    3.20
  -5  15   4   36.50    2.20
  -5  15   4   37.60    2.00
   5 -15  -4   33.30    4.90
  -5  15   3  127.49    6.30
  -5  15   3  113.59    6.30
  -5  15   3  117.59    6.30
  -5  15   2    4.20    0.40
  -5  15   2    4.70    0.50
  -5  15   2    5.50    0.60
  -5  15   1   52.79    2.80
  -5  15   1   52.59    2.80
  -5  15   0  114.09    5.50
  -5  15   0   95.79    5.50
  -5  15   0  102.69    5.50
  -5  15  -1  484.45   24.60
  -5  15  -1  463.35   24.60
  -5  15  -2   22.30    1.40
  -5  15  -2   23.50    1.50
  -5  15  -2   23.50    1.50
  -5  15  -3   19.30    1.30
  -5  15  -3   14.10    1.20
  -5  15  -3   17.90    1.20
   5 -15   3   10.50    2.10
  -5  15  -4    6.40    0.70
  -5  15  -4    6.00    0.80
  -5  15  -4    6.50    0.80
  -5  15  -4    5.30    1.00
   5 -15   4    6.10    2.10
  -5  15  -5   64.69    3.30
  -5  15  -5   58.79    3.30
  -5  15  -5   61.19    3.30
   5 -15   5   50.39    4.70
   5 -15   5   49.20    3.60
  -5  15  -6    7.60    0.90
  -5  15  -6    6.80    1.00
  -5  15  -6    7.40    0.90
   5 -15   6    3.60    1.30
   5 -15   6    6.20    2.50
  -5  15  -7    0.60    0.80
  -5  15  -7   -1.00    0.80
   5 -15   7   -2.40    2.30
   5 -15   7    1.00    1.30
  -5  15  -8    1.40    1.00
  -5  15  -8    1.50    1.00
  -5  15  -8   -0.60    0.90
   5 -15   8    3.90    1.60
  -5  15  -9    3.60    1.10
  -5  15  -9    4.80    1.10
   5 -15   9    1.70    2.10
  -4  14  11    1.70    1.80
  -4  14  11    0.00    1.70
   4 -14 -11    3.40    9.10
  -4  14  10    2.20    1.40
  -4  14  10    3.80    1.50
   4 -14 -10    4.00    7.40
  -4  14   9    1.60    1.90
  -4  14   9    1.20    1.20
  -4  14   9    2.70    1.30
   4 -14  -9   -0.40    7.20
  -4  14   8   79.39    4.60
  -4  14   8   73.39    5.10
  -4  14   8   86.59    4.50
   4 -14  -8   78.59    4.30
  -4  14   7    0.70    1.60
  -4  14   7    3.10    1.00
  -4  14   7    3.30    0.90
   4 -14  -7    2.60    6.30
   4 -14  -7    3.00    0.50
   4 -14  -7    1.70    1.90
  -4  14   6   15.30    1.20
  -4  14   6   16.20    2.20
   4 -14  -6   12.70    1.70
  -4  14   5   42.20    2.30
  -4  14   5   42.20    2.50
  -4  14   4  168.78    8.90
  -4  14   4  170.98    8.90
  -4  14   3   76.69    4.00
  -4  14   3   76.29    3.90
  -4  14   3   71.09    3.90
   4 -14  -3   78.09    6.10
   4 -14  -3   70.69    3.90
  -4  14   2    8.70    0.60
  -4  14   2    7.30    1.00
  -4  14   2    7.40    0.70
   4 -14  -2    6.70    0.60
  -4  14   1  678.43   33.70
  -4  14   1  623.74   33.60
  -4  14   1  643.64   33.70
  -4  14   0  288.57   15.60
  -4  14   0  304.27   15.60
  -4  14   0  308.17   15.70
  -4  14  -1   78.19    4.40
  -4  14  -1   84.99    4.40
  -4  14  -1   89.99    4.40
   4 -14   1   77.99    4.50
   4 -14   1   85.19    4.60
  -4  14  -2   15.00    1.00
  -4  14  -2   12.70    0.90
  -4  14  -2   12.50    1.00
   4 -14   2    9.30    1.10
  -4  14  -3  411.56   21.30
  -4  14  -3  416.66   21.30
  -4  14  -3  427.76   21.30
  -4  14  -3  421.86   21.30
   4 -14   3  384.06   21.60
   4 -14   3  392.56   21.30
  -4  14  -4  101.69    5.20
  -4  14  -4   94.89    5.10
  -4  14  -4   96.79    5.00
  -4  14  -4   88.39    5.10
   4 -14   4   89.99    5.20
   4 -14   4   91.19    5.80
  -4  14  -5   29.90    2.00
  -4  14  -5   31.80    1.90
  -4  14  -5   30.30    2.50
  -4  14  -5   33.80    2.00
   4 -14   5   22.00    3.40
  -4  14  -6    3.50    0.90
  -4  14  -6    3.20    0.80
  -4  14  -6    4.60    0.80
   4 -14   6    3.80    1.30
   4 -14   6    4.20    2.20
  -4  14  -7   24.90    1.80
  -4  14  -7   23.20    1.80
  -4  14  -7   25.50    2.00
   4 -14   7   22.00    2.50
   4 -14   7   20.90    3.10
  -4  14  -8    5.80    1.10
  -4  14  -8    5.10    1.00
  -4  14  -8    4.90    1.00
   4 -14   8    4.60    2.80
   4 -14   8    4.00    1.60
  -4  14  -9    3.50    1.20
  -4  14  -9    3.30    1.10
   4 -14   9    2.60    1.70
  -4  14 -10    1.90    1.20
  -3  13  11    6.20    2.00
  -3  13  11    6.10    1.90
   3 -13 -11   -3.70    7.30
  -3  13  10    3.50    1.50
  -3  13  10    1.60    1.50
   3 -13 -10    7.10    8.10
  -3  13   9   26.50    3.50
  -3  13   9   33.50    2.50
  -3  13   9   32.50    2.60
  -3  13   8    4.90    1.10
  -3  13   8    5.00    1.30
  -3  13   8    3.30    1.80
   3 -13  -8    3.00    0.60
   3 -13  -8   -2.60    6.90
  -3  13   7  111.09    6.70
  -3  13   7  118.99    6.20
  -3  13   7  113.09    6.20
   3 -13  -7  115.29    6.10
  -3  13   6    7.70    1.00
  -3  13   6    8.90    0.90
   3 -13  -6    1.70    6.30
   3 -13  -6    7.10    1.20
  -3  13   5  342.77   19.00
  -3  13   5  375.26   19.00
  -3  13   5  360.66   18.90
   3 -13  -5  375.56   18.90
   3 -13  -5  364.06   19.10
  -3  13   4   72.29    4.10
  -3  13   4   78.49    4.10
   3 -13  -4   79.79    4.10
  -3  13   3  155.98    7.80
  -3  13   3  160.18    7.80
  -3  13   3  143.79    7.90
  -3  13   3  146.59    7.80
   3 -13  -3  140.29    7.80
  -3  13   2  219.38   11.50
  -3  13   2  238.88   11.50
  -3  13   2  228.38   11.50
   3 -13  -2  210.88   11.50
   3 -13  -2  206.28   13.10
  -3  13   1  995.20   50.09
  -3  13   1  982.60   50.09
  -3  13   1  920.51   50.09
  -3  13   0  268.27   14.00
  -3  13   0  251.87   13.90
   3 -13   0  284.57   14.00
  -3  13  -1  114.49    5.80
  -3  13  -1  104.89    5.80
  -3  13  -1  112.39    5.80
  -3  13  -1   95.99    5.80
   3 -13   1  120.29    5.90
   3 -13   1  110.19    5.80
   3 -13   1  110.09    5.70
  -3  13  -2  111.79    5.70
  -3  13  -2  106.69    5.70
   3 -13   2  107.19    5.80
  -3  13  -3   12.50    1.00
  -3  13  -3   13.80    1.00
  -3  13  -3   13.30    0.90
  -3  13  -3   15.50    1.20
  -3  13  -3    9.60    1.10
   3 -13   3   14.40    1.30
   3 -13   3   10.50    1.50
   3 -13   3   12.40    1.40
  -3  13  -4   29.50    1.70
  -3  13  -4   29.80    1.80
  -3  13  -4   31.60    2.00
  -3  13  -4   27.60    1.90
   3 -13   4   30.50    2.10
   3 -13   4   26.60    2.70
   3 -13   4   28.10    2.00
   3 -13   5   17.50    2.70
   3 -13   5   17.10    1.90
  -3  13  -6   12.30    1.20
  -3  13  -6   17.00    1.50
  -3  13  -6   13.40    1.30
   3 -13   6    9.50    2.50
   3 -13   6    7.80    1.40
  -3  13  -7    2.30    0.90
  -3  13  -7    3.10    0.80
  -3  13  -7    2.80    0.80
   3 -13   7    4.70    0.80
   3 -13   7    4.90    2.40
   3 -13   7    4.00    1.40
  -3  13  -8    7.50    1.20
  -3  13  -8    8.60    1.10
   3 -13   8   11.90    1.20
   3 -13   8    5.40    2.80
   3 -13   8    6.90    2.00
  -3  13  -9    1.70    1.10
   3 -13   9    3.00    1.70
  -3  13 -10   -1.10    1.50
   3 -13  10    0.30    1.90
  -2  12  11    2.50    1.80
  -2  12  11    3.10    1.90
   2 -12 -11    0.90    7.90
  -2  12  10   12.00    1.90
  -2  12  10   13.60    1.70
   2 -12 -10   -1.50    8.10
  -2  12   9    2.00    1.20
  -2  12   9    0.50    1.50
  -2  12   9    4.10    3.70
   2 -12  -9    2.30    0.70
  -2  12   8    3.80    1.30
  -2  12   8    3.30    1.90
  -2  12   8    4.60    1.10
   2 -12  -8    3.60    0.60
   2 -12  -8   -2.30    6.60
  -2  12   7    3.30    0.90
  -2  12   7    2.90    1.10
  -2  12   7    1.70    1.70
   2 -12  -7    1.60    0.50
   2 -12  -7   -2.40    6.60
  -2  12   6  126.59    6.70
  -2  12   6  131.09    6.80
  -2  12   6  125.99    7.10
   2 -12  -6  119.89    7.00
   2 -12  -6  124.79    6.60
  -2  12   5   54.59    3.70
  -2  12   5   58.69    3.20
  -2  12   5   53.49    3.10
  -2  12   5   61.29    3.20
   2 -12  -5   56.09    3.00
   2 -12  -5   55.79    3.40
  -2  12   4   59.89    3.30
  -2  12   4   56.59    3.60
  -2  12   4   60.39    3.20
   2 -12  -4   59.19    3.40
   2 -12  -4   62.69    3.20
  -2  12   3    3.90    0.40
  -2  12   3    4.40    0.50
  -2  12   3    6.50    0.90
   2 -12  -3    3.10    0.40
   2 -12  -3   -1.10    5.20
   2 -12  -3    3.70    0.40
  -2  12   2  320.87   16.10
  -2  12   2  314.57   16.10
  -2  12   2  330.07   16.00
  -2  12   2  320.27   16.00
   2 -12  -2  293.57   16.00
   2 -12  -2  297.07   16.10
   2 -12  -2  280.27   17.20
  -2  12   1  263.17   13.60
  -2  12   1  259.17   13.60
  -2  12   1  267.87   13.50
  -2  12   1  261.77   13.60
   2 -12  -1  251.97   13.60
  -2  12   0  185.48    9.80
  -2  12   0  191.58    9.80
  -2  12   0  187.78    9.90
  -2  12   0  192.78    9.90
   2 -12   0  188.58    9.90
  -2  12  -1  302.07   15.70
  -2  12  -1  301.67   15.80
  -2  12  -1  302.87   15.70
  -2  12  -1  304.97   15.70
   2 -12   1  310.67   15.70
   2 -12   1  305.47   15.70
   2 -12   1  288.17   15.70
  -2  12  -2  581.34   26.70
  -2  12  -2  503.45   26.60
  -2  12  -2  507.55   26.60
  -2  12  -2  531.45   26.60
  -2  12  -2  507.95   26.60
  -2  12  -2  487.35   26.60
   2 -12   2  495.75   26.70
   2 -12   2  503.25   26.60
   2 -12   2  508.05   26.60
   2 -12   2  492.55   26.60
   2 -12   2  519.65   26.60
  -2  12  -3  245.58   13.80
  -2  12  -3  263.87   13.80
  -2  12  -3  276.27   13.80
  -2  12  -3  259.27   13.90
  -2  12  -3  273.47   13.80
  -2  12  -3  277.87   13.90
   2 -12   3  262.77   13.80
   2 -12   3  262.87   13.90
  -2  12  -4   14.50    1.20
  -2  12  -4   13.40    1.00
  -2  12  -4   10.10    1.10
  -2  12  -4   10.30    0.90
   2 -12   4   12.30    1.20
   2 -12   4   12.40    1.40
   2 -12   4   12.90    1.90
  -2  12  -5    1.30    0.60
  -2  12  -5    1.50    0.80
  -2  12  -5    0.80    0.60
  -2  12  -5    1.00    0.50
   2 -12   5    1.00    1.40
   2 -12   5    1.50    0.80
   2 -12   5    1.50    0.40
   2 -12   5    1.00    1.40
  -2  12  -6  239.28   12.40
  -2  12  -6  233.68   12.40
  -2  12  -6  235.98   12.40
   2 -12   6  240.68   12.50
   2 -12   6  230.48   12.90
   2 -12   6  242.68   12.40
  -2  12  -7    2.80    0.80
  -2  12  -7    2.30    0.90
   2 -12   7    1.80    1.30
   2 -12   7    2.10    2.10
   2 -12   7    3.10    0.70
  -2  12  -8    0.10    1.00
  -2  12  -8    0.90    0.80
   2 -12   8    3.00    1.50
   2 -12   8    0.90    0.90
   2 -12   8    2.90    2.50
  -2  12  -9    2.10    1.00
   2 -12   9    1.60    1.80
   2 -12   9    5.20    1.40
  -2  12 -10   14.00    1.80
   2 -12  10   19.30    2.30
  -1  11  11    1.60    2.10
  -1  11  11    1.10    1.80
   1 -11 -11   -2.60    8.20
  -1  11  10    1.30    1.50
  -1  11  10    1.60    1.70
   1 -11 -10    0.20    8.40
   1 -11 -10    2.70    0.80
  -1  11   9    1.20    2.20
  -1  11   9    0.90    1.30
   1 -11  -9   -2.70   10.40
   1 -11  -9    1.80    0.70
  -1  11   8    9.50    1.30
  -1  11   8   11.10    1.50
  -1  11   8    9.10    2.20
   1 -11  -8   10.80    1.10
   1 -11  -8    0.70    7.10
  -1  11   7   17.20    1.70
  -1  11   7   15.10    2.70
  -1  11   7   15.80    1.90
   1 -11  -7   15.80    1.20
  -1  11   6   11.50    1.90
  -1  11   6   18.40    1.40
  -1  11   6   15.30    1.70
   1 -11  -6   13.50    1.10
   1 -11  -6   13.20    1.90
  -1  11   5  106.49    5.60
  -1  11   5  103.99    5.60
  -1  11   5  105.89    6.00
   1 -11  -5  109.39    5.80
   1 -11  -5   98.79    5.60
   1 -11  -5  104.59    5.50
  -1  11   4   27.60    1.70
  -1  11   4   28.60    1.60
  -1  11   4   29.80    1.90
   1 -11  -4   28.60    2.00
   1 -11  -4   29.10    1.60
   1 -11  -4   26.40    1.70
  -1  11   3   12.40    1.10
  -1  11   3    7.60    1.00
  -1  11   3    9.30    0.90
  -1  11   3   12.30    1.70
  -1  11   3    9.90    0.70
   1 -11  -3    9.50    0.70
   1 -11  -3    1.80    5.50
   1 -11  -3   10.40    0.70
   1 -11  -3   10.10    1.40
  -1  11   2  694.53   35.10
  -1  11   2  674.03   35.20
  -1  11   2  665.73   35.20
  -1  11   2  666.13   35.10
   1 -11  -2  684.03   35.20
   1 -11  -2  706.03   35.10
   1 -11  -2  652.73   35.20
  -1  11   1   42.80    2.30
  -1  11   1   42.60    2.50
  -1  11   1   43.70    2.30
   1 -11  -1   38.90    5.70
   1 -11  -1   41.80    2.40
   1 -11  -1   42.40    2.30
  -1  11   0   28.90    1.60
  -1  11   0   29.60    1.60
  -1  11   0   27.70    1.70
  -1  11   0   31.50    1.70
  -1  11   0   28.70    1.60
   1 -11   0   31.10    1.80
   1 -11   0   27.70    1.80
   1 -11   0   24.60    1.70
  -1  11  -1  559.84   28.40
  -1  11  -1  538.75   28.40
  -1  11  -1  539.95   28.40
  -1  11  -1  551.84   28.40
   1 -11   1  529.15   28.40
   1 -11   1  558.94   28.40
   1 -11   1  545.95   28.40
   1 -11   1  556.54   28.40
  -1  11  -2  665.03   33.80
  -1  11  -2  617.54   33.80
  -1  11  -2  657.73   33.80
  -1  11  -2  649.83   33.80
  -1  11  -2  652.13   33.80
  -1  11  -2  684.33   33.80
   1 -11   2  640.34   33.80
   1 -11   2  647.64   33.80
   1 -11   2  640.44   33.80
   1 -11   2  645.84   33.80
   1 -11   2  660.53   33.80
  -1  11  -3    8.40    0.80
  -1  11  -3    8.70    0.80
  -1  11  -3    6.70    0.90
  -1  11  -3    8.40    0.60
  -1  11  -3    8.00    1.10
  -1  11  -3    8.50    0.60
   1 -11   3    5.80    0.80
   1 -11   3    7.50    0.70
   1 -11   3    8.20    0.80
   1 -11   3    6.10    0.80
   1 -11   3    7.00    0.90
  -1  11  -4  108.19    5.80
  -1  11  -4  107.19    5.80
  -1  11  -4  113.39    5.90
  -1  11  -4  112.69    5.80
  -1  11  -4  109.69    5.90
   1 -11   4  111.39    5.90
   1 -11   4  109.79    5.80
   1 -11   4  109.59    6.00
  -1  11  -5    3.70    0.60
  -1  11  -5    3.80    0.60
  -1  11  -5    3.60    0.80
   1 -11   5    2.80    1.20
   1 -11   5    2.50    0.90
   1 -11   5    2.60    0.70
  -1  11  -6    7.80    0.90
   1 -11   6    9.80    1.80
   1 -11   6   10.10    1.10
   1 -11   6    8.80    1.10
   1 -11   6    9.30    0.90
  -1  11  -7   44.90    2.70
  -1  11  -7   49.20    2.80
   1 -11   7   45.00    3.00
   1 -11   7   37.90    3.90
   1 -11   7   49.50    2.70
  -1  11  -8    5.70    0.90
  -1  11  -8    5.50    1.00
   1 -11   8    4.40    1.50
   1 -11   8    3.00    2.30
   1 -11   8    5.70    0.90
  -1  11  -9    1.70    1.00
   1 -11   9    3.20    1.10
   1 -11   9    2.00    1.60
  -1  11 -10    3.80    1.20
   1 -11  10    5.30    1.50
   1 -11  10    3.10    2.00
   0 -10 -11   11.20    9.70
   0  10  10    2.60    1.60
   0  10  10    3.00    1.90
   0 -10 -10    3.30    0.80
   0 -10 -10    0.20    8.60
   0  10   9   11.30    1.80
   0  10   9   11.50    1.50
   0 -10  -9    0.80   11.00
   0 -10  -9   10.90    1.30
   0  10   8    1.80    2.10
   0  10   8    2.00    1.10
   0  10   8    0.90    1.30
   0 -10  -8    0.50    0.70
   0 -10  -8    1.80    1.10
   0  10   7  157.68    8.50
   0  10   7  144.09    9.00
   0  10   7  165.38    8.40
   0 -10  -7  162.58    8.30
   0 -10  -7  156.18    8.50
   0  10   6    4.60    1.20
   0  10   6    5.50    1.70
   0 -10  -6    6.40    1.40
   0 -10  -6    3.70    1.20
   0 -10  -6    3.90    0.60
   0  10   5  105.99    6.00
   0  10   5  103.29    5.50
   0  10   5  104.99    5.60
   0 -10  -5  104.29    5.70
   0 -10  -5   99.49    5.50
   0 -10  -5  100.89    5.40
   0  10   4   13.30    2.00
   0  10   4   10.80    0.90
   0  10   4   11.00    1.10
   0  10   4   12.70    1.30
   0 -10  -4   13.30    0.90
   0 -10  -4    9.30    1.20
   0 -10  -4   10.90    1.00
   0 -10  -4   12.10    1.50
   0  10   3  540.65   28.50
   0  10   3  564.84   28.60
   0  10   3  532.65   28.50
   0  10   3  571.14   28.50
   0  10   3  539.75   28.50
   0 -10  -3  593.94   28.60
   0 -10  -3  583.34   28.50
   0 -10  -3  542.95   28.50
   0 -10  -3  537.65   28.50
   0 -10  -3  478.45   28.50
   0 -10  -3  547.25   28.50
   0  10   2  566.34   29.90
   0  10   2  544.65   29.90
   0  10   2  589.64   29.90
   0  10   2  573.14   29.90
   0  10   2  581.34   29.90
   0 -10  -2  548.25   29.90
   0 -10  -2  576.34   29.90
   0 -10  -2  628.74   30.00
   0 -10  -2  548.15   29.90
   0 -10  -2  559.34   29.90
   0 -10  -2  619.14   29.90
   0  10   1    4.70    0.50
   0  10   1    7.30    0.80
   0  10   1    5.70    0.70
   0  10   1    5.80    0.60
   0 -10  -1    5.80    0.50
   0 -10  -1    6.10    0.70
   0 -10  -1    5.80    0.80
   0  10   0   80.99    4.30
   0  10   0   82.39    4.20
   0  10   0   84.59    4.20
   0  10   0   82.69    4.30
   0 -10   0   80.09    4.20
   0 -10   0   77.69    4.30
   0 -10   0   78.69    4.30
   0  10  -1    7.50    0.70
   0  10  -1    6.60    0.50
   0  10  -1    4.90    0.60
   0  10  -1    5.30    0.60
   0 -10   1    6.00    0.50
   0 -10   1    6.00    0.70
   0 -10   1    5.30    0.60
   0 -10   1    7.10    0.80
   0 -10   1    5.60    0.60
   0 -10   1    5.90    0.60
   0 -10   1    4.30    0.40
   0  10  -2  584.34   29.40
   0  10  -2  554.04   29.40
   0  10  -2  555.24   29.40
   0  10  -2  600.04   29.40
   0  10  -2  558.54   29.40
   0 -10   2  559.84   29.40
   0 -10   2  553.94   29.40
   0 -10   2  579.94   29.40
   0 -10   2  553.54   29.40
   0 -10   2  559.84   29.30
   0  10  -3  525.75   27.70
   0  10  -3  553.14   27.70
   0  10  -3  571.14   27.70
   0  10  -3  542.65   27.70
   0  10  -3  532.65   27.80
   0 -10   3  527.05   27.70
   0 -10   3  467.05   27.80
   0 -10   3  543.75   27.70
   0 -10   3  543.25   27.80
   0 -10   3  526.35   27.70
   0  10  -4   12.10    1.10
   0  10  -4   11.70    1.00
   0  10  -4   11.70    0.90
   0  10  -4    9.40    1.00
   0 -10   4   12.30    0.90
   0 -10   4   11.20    1.40
   0 -10   4   11.40    1.20
   0  10  -5   91.89    5.10
   0  10  -5   91.79    5.20
   0  10  -5   96.99    5.30
   0 -10   5   99.99    5.40
   0 -10   5  101.29    5.20
   0 -10   5   98.09    5.20
   0  10  -6    3.50    0.60
   0  10  -6    4.00    0.70
   0 -10   6    2.90    0.80
   0 -10   6    4.00    1.00
   0 -10   6    3.70    0.60
   0 -10   6    3.70    1.40
   0  10  -7  145.19    7.90
   0  10  -7  150.28    8.00
   0 -10   7  152.98    8.10
   0 -10   7  145.39    8.50
   0 -10   7  153.98    7.90
   0 -10   7  151.08    8.00
   0  10  -8    0.30    0.80
   0 -10   8    0.60    2.10
   0 -10   8    1.80    1.30
   0  10  -9    9.90    1.20
   0 -10   9    8.90    1.80
   0 -10   9    8.40    2.80
   0 -10   9   11.30    1.20
   0  10 -10    1.10    1.10
   0 -10  10    3.30    1.90
   0 -10  10    3.80    1.40
   0 -10  11    9.60    1.90
  -1  -9 -11   -1.10    8.50
   1   9  10    1.00    1.80
   1   9  10    1.50    1.60
  -1  -9 -10    3.10    8.30
  -1  -9 -10   -0.30    0.80
   1   9   9    1.40    1.60
   1   9   9    1.50    1.40
  -1  -9  -9   -0.10    2.30
  -1  -9  -9    0.10    0.70
   1   9   8    4.10    1.40
   1   9   8    1.70    1.20
  -1  -9  -8    1.00    1.10
  -1  -9  -8    1.30    0.70
   1   9   7   33.80    3.70
   1   9   7   35.00    2.80
   1   9   7   43.70    2.60
  -1  -9  -7   36.50    2.40
  -1  -9  -7   36.20    2.60
   1   9   6   12.50    1.30
   1   9   6   11.10    1.40
  -1  -9  -6   11.80    1.00
  -1  -9  -6    8.90    1.60
  -1  -9  -6   10.50    1.40
   1   9   5    1.00    0.90
   1   9   5    0.10    0.70
   1   9   5    0.50    1.50
  -1  -9  -5    0.30    0.40
  -1  -9  -5   -0.60    1.00
  -1  -9  -5    0.80    0.70
   1   9   4    7.40    0.90
   1   9   4    5.40    0.50
   1   9   4    7.10    0.70
   1   9   4    5.70    1.40
  -1  -9  -4    4.30    0.70
  -1  -9  -4    5.80    0.50
   1   9   3    3.60    0.50
   1   9   3    3.40    0.40
   1   9   3    2.30    0.70
   1   9   3    2.80    0.50
   1   9   3    2.50    0.40
   1   9   3    2.40    0.60
  -1  -9  -3    1.80    0.40
  -1  -9  -3    2.70    1.10
  -1  -9  -3    1.90    0.50
  -1  -9  -3    2.20    0.40
   1   9   2  399.66   20.80
   1   9   2  408.26   20.80
   1   9   2  378.76   20.80
   1   9   2  386.16   20.80
   1   9   2  394.06   20.80
  -1  -9  -2  373.96   20.80
  -1  -9  -2  391.26   20.80
  -1  -9  -2  439.36   20.80
  -1  -9  -2  437.56   21.00
  -1  -9  -2  410.26   20.80
  -1  -9  -2  383.46   20.80
   1   9   1   18.10    1.50
   1   9   1   20.90    1.10
   1   9   1   19.40    1.10
   1   9   1   19.10    1.20
  -1  -9  -1   18.20    1.10
  -1  -9  -1   17.50    1.30
  -1  -9  -1   20.00    1.30
  -1  -9  -1   18.90    1.20
  -1  -9  -1   17.80    1.10
   1   9   0   29.10    1.80
   1   9   0   30.30    1.60
   1   9   0   33.30    1.70
   1   9   0   27.00    1.60
   1   9   0   31.90    1.60
   1   9   0   25.50    1.70
  -1  -9   0   29.40    1.60
  -1  -9   0   40.10    4.40
  -1  -9   0   32.40    1.70
  -1  -9   1 1412.36   73.19
   1   9  -2   37.00    2.00
   1   9  -2   36.60    2.10
   1   9  -2   40.30    2.10
   1   9  -2   37.80    2.10
   1   9  -2   36.40    2.00
  -1  -9   2   37.30    2.10
  -1  -9   2   37.90    2.10
  -1  -9   2   38.00    2.10
  -1  -9   2   36.10    2.00
  -1  -9   2   31.50    2.10
  -1  -9   2   38.90    2.00
   1   9  -3    5.70    0.60
   1   9  -3    6.60    0.90
   1   9  -3    7.50    0.80
   1   9  -3    8.00    0.60
  -1  -9   3    6.60    0.60
  -1  -9   3    5.70    0.50
   1   9  -4    3.80    0.60
   1   9  -4    4.20    0.50
   1   9  -4    4.00    0.50
  -1  -9   4    5.20    0.70
  -1  -9   4    4.00    0.50
  -1  -9   4    3.40    0.70
   1   9  -5   47.40    2.80
   1   9  -5   51.79    3.00
   1   9  -5   49.60    2.80
  -1  -9   5   53.29    3.10
  -1  -9   5   49.99    2.90
  -1  -9   5   52.99    2.80
   1   9  -6   25.70    2.10
   1   9  -6   26.50    1.80
   1   9  -6   24.90    1.70
  -1  -9   6   25.30    1.90
  -1  -9   6   25.50    2.40
  -1  -9   6   28.00    1.80
   1   9  -7   28.40    2.10
   1   9  -7   26.20    1.90
  -1  -9   7   31.10    2.20
  -1  -9   7   31.90    2.10
  -1  -9   7   35.30    1.90
  -1  -9   7   28.10    3.00
   1   9  -8   46.80    3.00
  -1  -9   8   49.40    4.10
  -1  -9   8   52.39    2.90
  -1  -9   8   53.49    3.20
   1   9  -9   -0.20    0.90
  -1  -9   9    2.60    2.20
  -1  -9   9   -0.60    1.30
  -1  -9   9    0.20    1.00
   1   9 -10    0.90    1.00
  -1  -9  10    4.60    1.30
  -1  -9  10    2.60    1.80
  -1  -9  11    6.20    1.80
  -1  -9  11    4.20    2.30
   2   8  10   -0.10    1.80
   2   8  10    2.80    1.80
  -2  -8 -10   -0.20    0.80
  -2  -8 -10    2.70    9.20
  -2  -8 -10   -2.10    1.50
   2   8   9    8.10    1.90
   2   8   9    8.90    1.60
  -2  -8  -9    5.70    0.90
  -2  -8  -9    8.10    1.50
   2   8   8    1.50    1.50
   2   8   8    1.60    1.20
  -2  -8  -8    1.50    0.70
  -2  -8  -8    1.10    1.10
   2   8   7   23.40    2.00
   2   8   7   24.30    2.20
  -2  -8  -7   19.30    1.90
  -2  -8  -7   19.80    1.50
   2   8   6    1.00    1.80
   2   8   6    1.40    0.90
   2   8   6    1.20    1.10
  -2  -8  -6    0.20    0.70
  -2  -8  -6    1.00    0.50
   2   8   5  206.88   10.70
   2   8   5  203.98   11.10
   2   8   5  208.68   10.80
  -2  -8  -5  203.48   10.60
  -2  -8  -5  192.88   10.70
  -2  -8  -5  205.98   11.00
   2   8   4   61.59    3.30
   2   8   4   60.99    3.20
  -2  -8  -4   57.09    3.10
  -2  -8  -4   54.89    3.20
  -2  -8  -4   54.89    3.60
  -2  -8  -4   58.79    3.10
   2   8   3    8.20    0.80
   2   8   3    8.40    0.90
   2   8   3    6.80    0.70
   2   8   3    9.20    0.90
   2   8   3    7.60    0.80
  -2  -8  -3    6.30    0.70
  -2  -8  -3    7.40    1.20
  -2  -8  -3    9.90    1.00
  -2  -8  -3    8.80    0.90
  -2  -8  -3    6.80    0.70
  -2  -8  -3    6.40    0.70
   2   8   2   47.30    2.50
   2   8   2   46.10    2.60
   2   8   2   49.00    2.60
   2   8   2   47.30    2.70
   2   8   2   44.30    2.60
   2   8   2   50.19    2.80
  -2  -8  -2   49.00    2.60
  -2  -8  -2   44.60    2.60
  -2  -8  -2   46.90    2.60
  -2  -8  -2   49.99    2.60
  -2  -8  -2   50.29    2.80
  -2  -8  -2   46.80    3.20
   2   8   1  260.67   13.50
   2   8   1  275.67   13.50
   2   8   1  253.57   13.60
   2   8   1  246.98   13.50
  -2  -8  -1  257.47   13.50
  -2  -8  -1  280.07   13.60
  -2  -8  -1  255.57   13.50
  -2  -8  -1  250.57   13.50
  -2  -8  -1  259.37   13.50
   2   8   0   11.50    0.70
   2   8   0   10.00    0.90
   2   8   0   11.80    0.70
  -2  -8   0    8.70    0.70
  -2  -8   0    9.60    2.30
  -2  -8   0   10.00    0.70
  -2  -8   0   12.30    0.90
  -2  -8   0   11.20    0.80
  -2  -8   0    9.80    0.60
   2   8  -1   45.30    2.50
   2   8  -1   44.80    2.50
   2   8  -1   46.50    2.40
   2   8  -1   48.50    2.40
  -2  -8   1   47.20    2.50
  -2  -8   1   45.60    2.40
  -2  -8   1   45.70    2.50
   2   8  -2  168.98    8.40
   2   8  -2  158.88    8.40
   2   8  -2  153.08    8.40
  -2  -8   2  158.58    8.40
  -2  -8   2  159.88    8.40
  -2  -8   2  163.28    8.40
  -2  -8   2  162.18    8.40
   2   8  -3   74.99    4.00
   2   8  -3   72.19    3.90
   2   8  -3   76.99    3.90
   2   8  -3   71.09    3.90
  -2  -8   3   76.69    4.00
  -2  -8   3   71.39    3.90
  -2  -8   3   74.09    3.90
  -2  -8   3   74.89    3.90
  -2  -8   3   74.09    3.90
   2   8  -4  155.58    8.40
   2   8  -4  165.08    8.50
   2   8  -4  161.18    8.40
   2   8  -4  158.98    8.40
  -2  -8   4  161.98    8.40
  -2  -8   4  167.58    8.50
  -2  -8   4  159.58    8.40
  -2  -8   4  166.68    8.40
  -2  -8   4  151.68    8.40
  -2  -8   5   23.90    1.50
   2   8  -6    2.90    0.80
   2   8  -6    2.10    0.70
   2   8  -6    3.50    0.60
  -2  -8   6    1.50    0.60
  -2  -8   6    2.40    0.80
  -2  -8   6    1.40    1.00
   2   8  -7   49.00    2.70
  -2  -8   7   46.30    2.80
  -2  -8   7   48.50    2.60
  -2  -8   7   42.80    3.30
  -2  -8   7   42.80    2.70
  -2  -8   8   40.10    3.00
  -2  -8   8   48.30    3.00
  -2  -8   8   54.29    2.80
  -2  -8   8   44.70    3.80
   2   8  -9    2.00    0.90
  -2  -8   9    2.40    1.50
  -2  -8   9    1.10    2.20
  -2  -8   9    4.20    1.00
   2   8 -10    0.40    0.90
  -2  -8  10    0.20    1.60
  -2  -8  10    0.80    1.10
  -2  -8  11    3.00    2.10
  -2  -8  11    3.40    2.00
   3   7  10   10.90    2.10
  -3  -7 -10   10.90    1.40
  -3  -7 -10   12.20    1.80
   3   7   9    0.60    1.50
   3   7   9    1.80    1.60
  -3  -7  -9    3.30    1.30
  -3  -7  -9    3.20    1.40
   3   7   8    8.30    1.40
   3   7   8    7.60    1.70
  -3  -7  -8    7.30    0.90
  -3  -7  -8    6.90    1.20
   3   7   7    6.80    1.20
   3   7   7    6.60    1.50
  -3  -7  -7    6.40    1.00
  -3  -7  -7    5.80    0.80
   3   7   6   47.90    2.90
  -3  -7  -6   48.80    2.90
  -3  -7  -6   46.20    2.70
   3   7   5   36.20    2.90
   3   7   5   39.80    2.50
  -3  -7  -5   40.70    3.00
  -3  -7  -5   42.80    2.30
  -3  -7  -5   43.50    2.40
   3   7   4   11.10    1.30
   3   7   4   11.70    1.20
  -3  -7  -4   11.70    1.30
  -3  -7  -4   13.30    0.90
  -3  -7  -4   12.50    1.00
  -3  -7  -4   14.60    1.10
  -3  -7  -4   14.10    1.50
   3   7   3   64.59    3.60
   3   7   3   64.99    3.40
   3   7   3   59.99    3.50
   3   7   3   62.79    3.40
  -3  -7  -3   67.39    3.40
  -3  -7  -3   59.39    3.40
  -3  -7  -3   66.49    3.90
  -3  -7  -3   63.99    3.40
  -3  -7  -3   60.79    3.40
   3   7   2  466.65   25.60
   3   7   2  510.85   25.60
   3   7   2  489.05   25.60
   3   7   2  495.15   25.70
   3   7   2  513.35   25.60
   3   7   2  476.45   25.70
  -3  -7  -2  485.75   25.60
  -3  -7  -2  509.15   25.60
  -3  -7  -2  467.05   25.60
  -3  -7  -2  540.15   25.80
  -3  -7  -2  453.35   25.60
  -3  -7  -2  517.65   25.70
   3   7   1  364.76   18.90
   3   7   1  362.36   18.90
   3   7   1  378.26   18.90
   3   7   1  356.86   18.90
  -3  -7  -1  389.46   18.90
  -3  -7  -1  366.16   18.90
  -3  -7  -1  363.66   18.90
  -3  -7  -1  346.67   18.90
  -3  -7  -1  343.07   18.90
   3   7   0    8.40    0.50
   3   7   0    7.30    0.70
   3   7   0    8.00    0.60
   3   7   0    7.80    0.50
  -3  -7   0    6.90    0.60
  -3  -7   0    8.60    0.50
  -3  -7   0    6.60    0.90
  -3  -7   0    6.40    0.60
   3   7  -1    4.80    0.40
   3   7  -1    3.80    0.40
   3   7  -1    4.10    0.50
  -3  -7   1    3.40    0.40
  -3  -7   1    3.70    0.40
  -3  -7   1    3.70    0.50
  -3  -7   1    4.50    0.50
   3   7  -2   15.30    1.00
   3   7  -2   16.50    1.00
   3   7  -2   17.40    1.00
  -3  -7   2   18.50    1.00
  -3  -7   2   17.30    1.10
  -3  -7   2   14.80    1.00
  -3  -7   2   17.50    1.20
   3   7  -3  131.19    6.90
   3   7  -3  121.69    7.00
   3   7  -3  128.89    6.90
   3   7  -3  138.29    6.90
  -3  -7   3  136.79    6.90
  -3  -7   3  132.59    6.90
  -3  -7   3  137.79    7.00
  -3  -7   3  130.89    6.90
  -3  -7   3  126.69    6.90
   3   7  -4   31.70    1.70
   3   7  -4   29.90    1.70
   3   7  -4   31.50    1.90
   3   7  -4   33.90    1.80
  -3  -7   4   27.60    1.80
  -3  -7   4   29.30    1.80
  -3  -7   4   31.40    1.80
  -3  -7   4   29.70    1.70
  -3  -7   4   32.30    1.90
   3   7  -5   10.80    0.80
   3   7  -5    7.30    1.10
   3   7  -5   11.40    1.00
  -3  -7   5    8.40    0.80
  -3  -7   5    8.70    1.00
  -3  -7   5    7.70    1.20
  -3  -7   5    6.70    0.90
   3   7  -6   18.30    1.20
   3   7  -6   14.70    1.50
  -3  -7   6   13.20    1.40
  -3  -7   6   11.50    1.70
  -3  -7   6   13.70    1.20
   3   7  -7    4.30    0.70
  -3  -7   7    2.60    1.30
  -3  -7   7    7.20    0.90
  -3  -7   7    4.10    0.80
  -3  -7   7    2.40    1.40
   3   7  -8   10.50    1.30
  -3  -7   8   11.70    1.70
  -3  -7   8   14.60    1.50
  -3  -7   8   15.40    1.30
  -3  -7   8    9.20    1.90
   3   7  -9    0.70    0.90
  -3  -7   9    3.70    0.90
  -3  -7   9    3.30    2.60
  -3  -7  10    9.20    1.30
  -3  -7  10    6.00    1.60
  -3  -7  11   -2.20    1.90
   4   6  10   -1.20    2.00
   4   6  10   -1.10    2.40
  -4  -6 -10   -0.80    0.90
   4   6   9   -2.70    1.60
   4   6   9   -1.90    1.60
  -4  -6  -9   -0.90    0.80
  -4  -6  -9   -1.50    1.30
   4   6   8    1.60    1.40
   4   6   8    3.80    1.70
  -4  -6  -8    1.90    1.00
  -4  -6  -8    3.00    0.80
   4   6   7    6.30    1.50
   4   6   7    6.80    1.30
  -4  -6  -7    7.00    0.90
  -4  -6  -7    7.60    1.10
   4   6   6    3.70    1.10
  -4  -6  -6    5.80    0.70
  -4  -6  -6    5.80    0.90
   4   6   5    0.90    1.10
   4   6   5    0.90    0.90
  -4  -6  -5    0.80    0.50
  -4  -6  -5    0.80    0.50
  -4  -6  -5    1.20    0.60
  -4  -6  -5    0.80    1.30
   4   6   4   24.70    1.90
   4   6   4   22.70    1.70
  -4  -6  -4   22.50    2.30
  -4  -6  -4   23.80    1.40
  -4  -6  -4   22.70    1.50
  -4  -6  -4   22.40    1.40
   4   6   3    1.20    0.80
   4   6   3    1.60    0.50
   4   6   3    2.20    0.80
  -4  -6  -3    1.70    0.40
  -4  -6  -3    0.70    1.10
  -4  -6  -3    2.50    0.40
  -4  -6  -3    2.50    0.40
  -4  -6  -3    2.40    0.50
   4   6   2    8.40    0.80
   4   6   2   11.60    1.50
  -4  -6  -2   10.20    1.40
  -4  -6  -2    9.10    0.80
  -4  -6  -2    9.60    0.90
  -4  -6  -2    9.50    0.80
  -4  -6  -2    9.50    0.70
   4   6   1  285.07   14.60
   4   6   1  285.17   14.50
   4   6   1  299.27   14.50
   4   6   1  261.27   14.50
  -4  -6  -1  287.57   14.60
  -4  -6  -1  280.17   14.50
  -4  -6  -1  263.87   14.50
  -4  -6  -1  269.87   14.50
  -4  -6  -1  278.77   14.50
   4   6   0   17.80    1.20
   4   6   0   14.30    0.90
   4   6   0   12.50    0.90
   4   6   0   14.30    0.90
  -4  -6   0   18.30    8.70
  -4  -6   0   17.90    1.20
  -4  -6   0   13.80    0.90
  -4  -6   0   14.10    0.90
  -4  -6   0   15.50    1.00
   4   6  -1   18.00    0.90
   4   6  -1   17.70    1.00
   4   6  -1    8.20    4.10
   4   6  -1   16.60    0.90
  -4  -6   1   16.40    1.10
  -4  -6   1   14.60    0.90
  -4  -6   1   15.10    1.00
  -4  -6   1   16.40    0.90
   4   6  -2  300.77   14.80
   4   6  -2  287.27   14.80
   4   6  -2  277.87   14.80
  -4  -6   2  284.47   14.90
  -4  -6   2  292.07   14.90
  -4  -6   2  280.87   14.80
  -4  -6   2  277.87   14.90
   4   6  -3  268.77   13.40
   4   6  -3  249.48   13.40
  -4  -6   3  252.17   13.40
  -4  -6   3  252.57   13.40
  -4  -6   3  260.57   13.40
  -4  -6   3  261.17   13.50
   4   6  -4   49.80    2.90
   4   6  -4   50.69    2.70
   4   6  -4   54.59    2.70
  -4  -6   4   48.40    2.70
  -4  -6   4   50.19    2.70
  -4  -6   4   52.29    2.70
  -4  -6   4   50.99    2.90
  -4  -6   4   49.20    2.70
   4   6  -5    6.70    0.80
   4   6  -5    6.60    1.10
  -4  -6   5    7.60    0.80
  -4  -6   5    9.40    1.20
  -4  -6   5    8.40    0.90
  -4  -6   5    7.20    0.90
   4   6  -6   29.20    2.00
   4   6  -6   27.80    1.70
  -4  -6   6   28.60    1.80
  -4  -6   6   28.50    1.80
  -4  -6   6   27.10    2.10
  -4  -6   6   25.80    1.80
   4   6  -7    4.80    0.70
  -4  -6   7    5.80    0.70
  -4  -6   7    5.00    0.90
  -4  -6   7    5.20    0.70
  -4  -6   7    2.70    2.00
   4   6  -8    4.70    0.80
  -4  -6   8    3.50    0.90
  -4  -6   8    4.20    0.70
  -4  -6   8    3.00    1.50
  -4  -6   8    2.10    1.00
   4   6  -9    1.00    0.70
  -4  -6   9    0.20    1.10
  -4  -6   9    1.70    3.50
  -4  -6   9    1.10    0.80
  -4  -6  10    0.60    1.50
  -4  -6  10    0.40    1.10
  -4  -6  11   -0.20    2.50
   5   5  10   -0.80    2.30
   5   5  10    0.30    3.00
  -5  -5 -10    1.40    0.90
  -5  -5 -10    2.90    1.60
   5   5   9   -1.10    1.80
   5   5   9    1.20    1.80
  -5  -5  -9    1.00    1.30
  -5  -5  -9    2.70    0.90
   5   5   8   -0.60    1.50
   5   5   8    0.10    1.50
  -5  -5  -8    0.90    0.80
  -5  -5  -8   -0.10    1.30
   5   5   7    3.00    1.40
   5   5   7    3.30    1.40
  -5  -5  -7    2.10    0.80
  -5  -5  -7    1.30    1.00
   5   5   6   34.70    2.60
   5   5   6   36.20    2.50
  -5  -5  -6   31.20    2.00
  -5  -5  -6   31.10    2.20
   5   5   5    3.40    1.20
   5   5   5    1.30    1.10
  -5  -5  -5    3.30    0.60
  -5  -5  -5    4.20    0.70
  -5  -5  -5    3.50    0.60
   5   5   4    5.40    1.00
   5   5   4    5.40    1.00
  -5  -5  -4    2.20    2.00
  -5  -5  -4    5.60    0.70
  -5  -5  -4    5.90    0.70
  -5  -5  -4    4.70    0.60
   5   5   3   70.09    3.80
   5   5   3   64.49    3.60
   5   5   3   71.79    3.80
  -5  -5  -3   62.79    3.50
  -5  -5  -3   66.19    3.60
  -5  -5  -3   64.59    4.10
  -5  -5  -3   67.19    3.50
  -5  -5  -3   63.19    3.50
   5   5   2  126.69    6.10
   5   5   2  119.19    6.10
   5   5   2  114.69    6.10
   5   5   2  105.79    6.20
  -5  -5  -2  123.99    6.00
  -5  -5  -2  108.29    6.10
  -5  -5  -2  111.09    6.00
  -5  -5  -2  117.19    6.10
  -5  -5  -2  117.69    6.00
  -5  -5  -2  105.49    6.20
  -5  -5  -2  118.09    6.50
   5   5   1   74.19    3.90
   5   5   1   74.09    4.10
   5   5   1   76.69    3.90
  -5  -5  -1   67.79    4.00
  -5  -5  -1   68.59    3.90
  -5  -5  -1   80.59    3.90
  -5  -5  -1   79.19    3.90
   5   5   0   15.80    0.90
   5   5   0   15.00    0.90
  -5  -5   0   13.90    0.90
  -5  -5   0   13.00    1.00
  -5  -5   0   15.40    1.30
  -5  -5   0   14.30    0.90
   5   5  -1   19.80    1.10
  -5  -5   1   18.90    1.10
  -5  -5   1   17.80    1.10
   5   5  -2    1.80    0.30
   5   5  -2    0.40    2.20
  -5  -5   2    1.20    0.30
  -5  -5   2    2.30    0.30
  -5  -5   2    1.30    0.30
  -5  -5   3  375.56   19.90
  -5  -5   3  389.06   19.90
  -5  -5   3  388.46   19.90
  -5  -5   3  379.16   20.00
   5   5  -4   41.40    2.30
  -5  -5   4   43.20    2.40
  -5  -5   4   42.70    2.30
  -5  -5   4   44.60    2.50
  -5  -5   4   44.10    2.30
   5   5  -5   64.79    3.60
   5   5  -5   67.69    3.40
  -5  -5   5   63.49    3.40
  -5  -5   5   62.69    3.60
  -5  -5   5   62.39    3.50
  -5  -5   5   64.59    3.50
   5   5  -6   86.39    4.80
   5   5  -6   90.29    4.90
  -5  -5   6   86.19    4.70
  -5  -5   6   84.89    4.90
  -5  -5   6   90.79    4.90
  -5  -5   6   87.79    4.70
   5   5  -7    1.00    0.60
  -5  -5   7    1.80    0.80
  -5  -5   7    1.00    0.60
  -5  -5   7    1.90    0.60
   5   5  -8   12.80    1.20
  -5  -5   8   13.30    1.40
  -5  -5   8   15.20    1.30
  -5  -5   9    1.10    1.00
  -5  -5   9    1.90    0.80
  -5  -5   9    1.00    2.20
  -5  -5  10   13.00    1.60
  -5  -5  10    9.10    1.60
   6   4  10    0.70    2.20
   6   4   9    5.70    2.10
   6   4   9    4.30    2.00
  -6  -4  -9    5.80    1.40
  -6  -4  -9    4.50    1.00
   6   4   8    3.10    1.70
   6   4   8    3.90    1.70
  -6  -4  -8    3.90    0.90
  -6  -4  -8    4.70    1.20
   6   4   7    6.30    1.60
   6   4   7    6.00    1.60
  -6  -4  -7    7.20    0.90
  -6  -4  -7    5.70    1.10
  -6  -4  -7    7.80    0.90
   6   4   6  107.19    6.00
   6   4   6   98.99    6.00
  -6  -4  -6   99.69    5.70
  -6  -4  -6  112.19    5.70
  -6  -4  -6  113.69    5.80
   6   4   5   43.60    3.30
   6   4   5   58.19    3.30
  -6  -4  -5   48.60    2.90
  -6  -4  -5   48.20    2.80
   6   4   4   13.80    1.70
   6   4   4    9.60    1.30
  -6  -4  -4   10.60    0.90
   6   4   3  145.69    8.30
  -6  -4  -3  155.28    8.20
  -6  -4  -3  139.69    8.10
  -6  -4  -3  161.88    8.20
  -6  -4  -3  165.08    8.20
  -6  -4  -3  160.88    8.20
  -6  -4  -3  164.68    8.60
   6   4   2  367.16   21.80
  -6  -4  -2  458.45   22.10
  -6  -4  -2  435.36   21.80
  -6  -4  -2  431.06   21.80
  -6  -4  -2  425.86   21.80
  -6  -4  -2  396.86   21.80
   6   4   1  242.88   12.10
   6   4   1  236.68   12.10
   6   4   1  239.48   12.10
  -6  -4  -1  234.18   12.20
  -6  -4  -1  227.58   12.10
  -6  -4  -1  236.98   12.10
  -6  -4  -1  206.88   12.10
  -6  -4  -1  229.68   12.10
   6   4   0   11.20    0.90
   6   4   0   14.30    0.80
  -6  -4   0   12.20    1.20
  -6  -4   0   13.50    0.90
  -6  -4   0   12.20    0.80
  -6  -4   0   12.70    0.90
  -6  -4   1  360.66   19.30
  -6  -4   1  381.26   19.30
  -6  -4   1  375.06   19.40
  -6  -4   2  394.66   20.90
  -6  -4   2  411.76   20.90
   6   4  -3  628.24   34.00
  -6  -4   3  659.03   33.20
  -6  -4   3  629.64   33.10
  -6  -4   4  179.38   10.10
  -6  -4   4  194.78   10.00
  -6  -4   4  199.58   10.00
  -6  -4   4  195.58   10.10
  -6  -4   5   84.19    4.60
  -6  -4   5   84.39    4.50
  -6  -4   5   84.89    4.50
   6   4  -6   67.19    3.90
  -6  -4   6   69.89    3.60
  -6  -4   6   66.69    3.80
  -6  -4   6   60.79    3.60
  -6  -4   7   80.59    4.30
  -6  -4   7   80.99    4.30
  -6  -4   7   73.79    4.30
  -6  -4   8   22.90    2.60
  -6  -4   8   26.90    1.90
  -6  -4   8   31.50    1.90
  -6  -4   9    9.40    1.20
  -6  -4   9   11.60    1.60
  -6  -4   9    7.40    2.00
  -6  -4  10   15.20    1.70
  -6  -4  10   10.00    1.50
   7   3   9    0.20    2.00
  -7  -3  -9    1.90    1.10
   7   3   8    1.50    1.80
   7   3   8    1.30    1.90
  -7  -3  -8    2.30    0.90
  -7  -3  -8    0.50    1.10
   7   3   7    0.10    1.60
   7   3   7    1.10    2.10
  -7  -3  -7   -0.60    1.20
  -7  -3  -7    0.80    0.70
  -7  -3  -7    0.50    0.80
   7   3   6    7.10    1.60
   7   3   6    7.30    1.60
  -7  -3  -6    7.10    0.90
  -7  -3  -6    6.90    0.80
  -7  -3  -6    6.70    1.00
   7   3   5   57.29    3.90
   7   3   5   62.69    3.90
  -7  -3  -5   60.09    3.40
  -7  -3  -5   57.39    3.30
  -7  -3  -5   64.39    3.30
   7   3   4    8.30    1.40
  -7  -3  -4    9.10    0.90
  -7  -3  -4    8.00    0.80
  -7  -3  -4    8.00    1.00
  -7  -3  -3    3.70    0.60
  -7  -3  -3    5.00    0.60
  -7  -3  -3    4.30    0.50
  -7  -3  -3    2.90    1.60
  -7  -3  -3    3.70    0.50
  -7  -3  -2  116.29    6.30
  -7  -3  -2  106.29    5.80
  -7  -3  -2  110.59    5.80
  -7  -3  -2  106.99    5.80
  -7  -3  -2  110.89    5.80
   7   3   1  190.18    9.80
  -7  -3  -1  174.88    9.80
  -7  -3  -1  198.18    9.80
  -7  -3  -1  184.78    9.80
  -7  -3  -1  194.18    9.80
  -7  -3   0   12.40    0.90
  -7  -3   0   11.50    0.80
  -7  -3   0   13.80    0.90
  -7  -3   1  129.79    6.70
  -7  -3   1  128.59    6.80
  -7  -3   2  317.47   16.50
  -7  -3   3  191.98   10.30
  -7  -3   3  205.68   10.50
  -7  -3   4   15.50    1.00
  -7  -3   4   16.00    1.30
  -7  -3   4   14.70    1.00
  -7  -3   5   12.40    1.00
  -7  -3   5   12.10    1.00
  -7  -3   5   12.50    1.30
  -7  -3   6    3.70    0.60
  -7  -3   6    4.90    0.60
  -7  -3   6    3.40    0.90
  -7  -3   7   63.69    3.70
  -7  -3   7   58.69    4.30
  -7  -3   7   73.19    3.70
  -7  -3   7   70.29    4.10
  -7  -3   8   18.40    2.40
  -7  -3   8   22.30    1.70
  -7  -3   8   28.30    1.70
  -7  -3   9    2.80    1.70
  -7  -3  10    1.50    1.10
  -7  -3  10    1.40    1.20
  -7  -3  11    5.00    3.10
  -8  -2  -9   -0.30    0.90
  -8  -2  -9   -1.20    1.30
  -8  -2  -8    3.30    1.00
  -8  -2  -8    2.90    1.20
  -8  -2  -8    2.60    1.00
  -8  -2  -7    0.10    1.00
  -8  -2  -7    1.60    0.80
  -8  -2  -7    1.80    0.80
  -8  -2  -6   16.00    1.60
  -8  -2  -6   18.40    1.40
  -8  -2  -6   14.70    1.40
  -8  -2  -5    9.30    1.00
  -8  -2  -5    6.10    0.90
  -8  -2  -5    8.30    1.10
  -8  -2  -4   43.00    2.50
  -8  -2  -4   43.90    2.60
  -8  -2  -4   41.60    3.10
  -8  -2  -4   44.20    2.40
  -8  -2  -3   -0.90    1.40
  -8  -2  -3    0.90    0.50
  -8  -2  -3    1.40    0.60
  -8  -2  -3    0.90    0.50
  -8  -2  -2   72.99    4.70
  -8  -2  -2   76.79    3.90
  -8  -2  -2   68.19    3.90
  -8  -2  -2   74.99    3.90
  -8  -2  -1  127.79    6.80
  -8  -2  -1  131.39    6.80
  -8  -2  -1  127.19    6.80
  -8  -2  -1  132.49    7.30
  -8  -2   0  357.26   19.50
  -8  -2   0  400.76   19.50
  -8  -2   0  370.96   19.50
  -8  -2   1   20.00    1.30
  -8  -2   1   24.50    1.30
  -8  -2   2  202.38   10.50
  -8  -2   3  112.69    5.80
  -8  -2   3  102.99    5.60
  -8  -2   4  175.28    9.10
  -8  -2   4  171.88    8.90
  -8  -2   4  165.98    8.90
  -8  -2   5    2.30    0.70
  -8  -2   5    3.00    0.50
  -8  -2   6    7.80    1.10
  -8  -2   6   10.40    1.00
  -8  -2   7    3.00    0.60
  -8  -2   7    1.90    1.00
  -8  -2   7    1.80    0.60
  -8  -2   7    2.80    0.70
  -8  -2   8   20.90    1.70
  -8  -2   8   25.80    1.70
  -8  -2   8   22.00    2.40
  -8  -2   9    4.70    2.50
  -8  -2   9    5.10    1.00
  -8  -2   9    4.10    0.90
  -8  -2  10    3.90    1.10
  -8  -2  10    2.10    1.20
  -8  -2  11    1.00    1.30
  -9  -1  -8    0.00    1.00
  -9  -1  -8    1.10    1.20
  -9  -1  -8   -0.30    1.00
  -9  -1  -7   12.70    1.60
  -9  -1  -7   11.90    1.50
  -9  -1  -7   11.80    1.40
  -9  -1  -6    1.30    0.80
  -9  -1  -6    0.40    0.80
  -9  -1  -6    1.70    1.20
  -9  -1  -5    0.60    0.60
  -9  -1  -5    0.20    0.70
  -9  -1  -5    0.30    0.60
  -9  -1  -5   -0.40    0.80
  -9  -1  -4    0.00    0.60
  -9  -1  -4   -0.80    0.60
  -9  -1  -4   -0.90    0.70
  -9  -1  -4   -0.40    0.70
  -9  -1  -3   19.40    1.30
  -9  -1  -3   15.60    1.30
  -9  -1  -3   16.40    1.40
  -9  -1  -3   15.40    1.30
  -9  -1  -2    0.50    0.60
  -9  -1  -2    1.70    1.70
  -9  -1  -1    6.00    0.80
  -9  -1  -1    5.40    1.60
  -9  -1  -1    6.60    0.80
  -9  -1  -1    7.00    0.80
  -9  -1   0   11.60    0.90
  -9  -1   0   13.00    0.90
  -9  -1   0   11.80    1.00
  -9  -1   1   53.59    3.00
  -9  -1   1   57.39    3.00
  -9  -1   2    2.20    0.40
  -9  -1   3   62.99    3.50
  -9  -1   3   68.29    3.70
  -9  -1   4   62.79    3.30
  -9  -1   4   62.09    3.50
  -9  -1   5    1.50    0.70
  -9  -1   5    1.50    0.40
  -9  -1   6   31.10    1.80
  -9  -1   6   29.40    2.20
  -9  -1   7   18.90    1.50
  -9  -1   7   24.20    1.50
  -9  -1   7   18.90    1.90
  -9  -1   8    5.70    0.80
  -9  -1   8    5.60    1.30
  -9  -1   9    0.30    2.00
  -9  -1   9    0.80    0.80
  -9  -1  10   16.90    1.70
  -9  -1  10   13.10    1.50
   9   1 -11    5.10    6.00
  -9  -1  11    2.90    1.30
  -9  -1  11    1.60    1.60
 -10   0  -8    0.30    1.00
 -10   0  -8    0.30    1.00
 -10   0  -8    1.30    1.30
 -10   0  -7    0.20    1.10
 -10   0  -7    1.40    0.90
 -10   0  -7    0.50    0.90
 -10   0  -6    5.80    1.10
 -10   0  -6    3.70    0.90
 -10   0  -6    3.30    1.10
 -10   0  -5   -0.80    0.70
 -10   0  -5    0.40    0.80
 -10   0  -5   -0.50    0.90
 -10   0  -5   -1.50    0.70
 -10   0  -4   33.00    2.10
 -10   0  -4   34.40    2.00
 -10   0  -4   32.50    2.10
 -10   0  -4   30.80    2.10
 -10   0  -3    0.80    0.60
 -10   0  -3    1.00    0.60
 -10   0  -3   -0.50    0.60
 -10   0  -3    0.40    0.60
 -10   0  -2    9.00    0.80
 -10   0  -2    7.60    1.00
 -10   0  -2    8.80    1.90
 -10   0  -2    8.50    1.00
 -10   0  -1   -0.80    2.10
 -10   0  -1   -1.10    0.50
 -10   0  -1   -0.20    0.50
 -10   0  -1    0.20    0.50
 -10   0   0  142.39    7.70
 -10   0   0  146.69    7.60
 -10   0   0  149.19    7.70
 -10   0   1   -0.80    0.40
 -10   0   1   -0.70    0.50
 -10   0   2   75.39    4.00
 -10   0   3   -0.30    0.70
 -10   0   3   -0.50    0.40
 -10   0   3   -0.80    0.40
 -10   0   4   30.00    1.70
 -10   0   4   28.60    2.00
 -10   0   5   -0.20    0.70
 -10   0   5   -0.80    0.50
 -10   0   6    2.70    0.90
 -10   0   6    2.80    0.50
 -10   0   7   -0.60    0.60
 -10   0   7   -0.30    0.90
 -10   0   7   -0.20    0.60
 -10   0   8    2.70    0.70
 -10   0   8    1.50    0.70
 -10   0   8    3.00    1.20
 -10   0   9   -0.80    0.80
 -10   0   9    0.30    1.30
 -10   0   9   -0.40    0.90
 -10   0  10    3.30    1.10
 -10   0  10    1.90    1.10
 -10   0  11    1.00    1.40
 -10   0  11    0.50    1.30
 -11   1  -8    0.30    1.10
 -11   1  -7    1.10    1.10
 -11   1  -7    2.50    1.00
 -11   1  -7    1.30    1.00
 -11   1  -6    1.00    0.90
 -11   1  -6    1.20    1.00
 -11   1  -6    1.30    0.90
 -11   1  -5   23.20    1.70
 -11   1  -5   14.70    1.60
 -11   1  -5   17.40    1.50
 -11   1  -5   17.70    1.90
 -11   1  -4    1.80    0.80
 -11   1  -4    1.20    0.70
 -11   1  -4    0.00    0.70
 -11   1  -4    1.70    0.70
 -11   1  -3   24.70    1.70
 -11   1  -3   24.00    1.70
 -11   1  -3   21.50    1.60
 -11   1  -3   26.10    1.70
 -11   1  -2    1.20    0.60
 -11   1  -2    3.00    0.60
 -11   1  -2    4.00    0.70
 -11   1  -1  108.99    5.40
 -11   1  -1  103.39    5.40
 -11   1  -1  102.59    6.30
 -11   1  -1   92.89    5.40
 -11   1   0   11.90    1.10
 -11   1   0   15.20    1.20
 -11   1   0   16.90    1.20
 -11   1   1   20.70    1.40
 -11   1   1   19.10    1.40
 -11   1   2    3.40    0.60
 -11   1   3  158.78    8.60
 -11   1   3  168.38    8.70
 -11   1   4    5.50    0.60
 -11   1   5   20.50    1.80
 -11   1   5   22.40    1.40
 -11   1   6    6.90    1.00
 -11   1   6    9.30    1.00
 -11   1   7   84.99    4.60
 -11   1   7   74.59    4.90
 -11   1   7   92.09    4.60
 -11   1   8   -0.20    0.70
 -11   1   8    0.20    0.70
 -11   1   8    0.00    1.10
 -11   1   9    7.10    1.50
 -11   1   9    6.50    1.00
 -11   1   9    5.00    0.90
 -11   1  10    1.70    1.10
 -11   1  10    0.10    1.00
 -11   1  11    9.30    1.60
 -12   2  -7    0.80    1.00
 -12   2  -7   -0.60    1.10
 -12   2  -6    0.80    0.90
 -12   2  -6    1.30    1.10
 -12   2  -6    1.30    1.00
 -12   2  -5   -0.50    0.80
 -12   2  -5   -0.50    1.00
 -12   2  -5   -0.70    0.80
 -12   2  -5    0.40    0.80
 -12   2  -4    0.20    0.70
 -12   2  -4    0.10    0.80
[truncated: 959,454 more chars]
